# Supplementary material for: CXCL13 is a predictive biomarker in idiopathic multicentric Castleman disease
Source: Nat Commun. 2022 Nov 24;13:7236. doi: 10.1038/s41467-022-34873-7 (PMC9700691; doi:10.1038/s41467-022-34873-7)
Supplement: Supplementary file 3 — Supplementary Data 1 [file 41467_2022_34873_MOESM3_ESM.xlsx]

## Sheet: Sheet1
Target	Log2 Fold-change	Unadjusted p-value	Adjusted p-value
SAA	2.3	3.31e-07	6.86e-06
NPS-PLA2	1.92	1.77e-10	1.76e-08
CXCL13	1.7	7e-09	3.3e-07
IgE	1.58	0.00126	0.00642
PBEF	1.36	1.45e-14	1.33e-11
IL-1F6	1.35	1.29e-12	3.04e-10
6Ckine	1.3	3.69e-12	7.24e-10
VEGF121	1.3	1.61e-08	5.59e-07
PUR8	1.18	3.08e-08	9.3e-07
IGFBP-1	1.04	0.000157	0.00122
IL-5 Ra	1	3.04e-06	4.2e-05
C4b	0.94	1.36e-08	5.06e-07
BSP	0.94	5.8e-08	1.67e-06
C3a	0.93	1.95e-09	1.21e-07
iC3b	0.91	1.29e-13	5.07e-11
I-TAC	0.91	1.27e-05	0.000141
LEAP-1	0.91	0.00876	0.031
IL-1 R4	0.91	0.00232	0.0107
CCL28	0.87	1.33e-07	3.01e-06
MPIF-1	0.87	7.82e-08	2.14e-06
MMP-1	0.86	0.00071	0.00414
PARC	0.85	9.65e-06	0.000112
TSP2	0.84	1.54e-05	0.00016
YKL-40	0.82	0.000724	0.0042
b2-Microglobulin	0.8	2.12e-08	6.92e-07
BCMA	0.77	1.09e-07	2.74e-06
MMP-12	0.76	0.00043	0.00274
IL-18 BPa	0.75	2.34e-09	1.38e-07
VEGF	0.74	1.45e-08	5.19e-07
IL-1 sRI	0.74	1.35e-05	0.000144
Renin	0.74	1.57e-06	2.45e-05
MIC-1	0.74	1.6e-07	3.56e-06
Fibrinogen g-chain dimer	0.74	1.16e-07	2.85e-06
DAN	0.73	0.000747	0.00429
IGFBP-2	0.72	0.00124	0.00641
HCC-1	0.7	5.32e-07	1.04e-05
CK2-A2:B	0.7	2.97e-05	0.000285
TNF sR-I	0.69	2.65e-09	1.46e-07
MIP-5	0.68	1.58e-06	2.45e-05
D-dimer	0.66	1.28e-07	2.95e-06
Ck-b-8-1	0.65	2.83e-06	4.06e-05
MMP-7	0.64	3.71e-05	0.000344
Luteinizing hormone	0.64	0.000175	0.00131
CD23	0.64	5.98e-05	0.00053
GPDA	0.63	0.000301	0.00206
UCRP	0.63	0.000901	0.00494
CD5L	0.63	0.000389	0.00255
RELT	0.63	1.19e-07	2.86e-06
Tenascin	0.62	1.01e-06	1.69e-05
IL-2	0.61	4.25e-08	1.25e-06
SCGF-alpha	0.61	3.09e-10	2.8e-08
Epo	0.61	0.00197	0.00935
MMP-13	0.6	4.53e-06	5.74e-05
SEM6B	0.6	8.24e-09	3.73e-07
Tpo	0.6	8.12e-06	9.66e-05
C9	0.59	3.77e-13	1.11e-10
TNF sR-II	0.59	3.54e-06	4.74e-05
MSP	0.59	0.000319	0.00217
CTLA-4	0.56	8.45e-06	9.96e-05
TIMD3	0.56	1.37e-06	2.22e-05
Osteopontin	0.55	2.96e-09	1.52e-07
VEGF sR3	0.55	8.36e-10	6.15e-08
Lysozyme	0.55	3.1e-06	4.2e-05
PAFAH beta subunit	0.54	1.81e-05	0.000185
FCG2B	0.54	0.0075	0.0274
LBP	0.53	1.01e-06	1.69e-05
LD78-beta	0.52	3.32e-05	0.000313
MBL	0.52	0.000118	0.000963
SCGF-beta	0.51	3.38e-10	2.84e-08
VCAM-1	0.51	2.23e-06	3.29e-05
CO8A1	0.51	0.000601	0.00354
Carbonic anhydrase I	0.5	0.0145	0.0468
BID	0.49	1.18e-06	1.96e-05
IgM	0.48	0.00944	0.0331
LY9	0.48	1.55e-05	0.00016
TF	0.48	4e-06	5.2e-05
Angiopoietin-2	0.47	0.000132	0.00106
Spondin-1	0.47	7.55e-06	9.08e-05
Stress-induced-phosphoprotein 1	0.47	0.000861	0.00476
Cystatin C	0.46	0.000284	0.00197
Macrophage mannose receptor	0.46	6.76e-05	0.000586
ART	0.46	6.91e-05	0.00059
JAM-C	0.46	9.61e-05	0.000809
MIP-1a	0.46	0.000154	0.0012
CYTF	0.46	0.00992	0.0346
IMB1	0.46	0.0102	0.0355
Epithelial cell kinase	0.46	0.000232	0.00166
CD83	0.46	0.00078	0.0044
DLL1	0.46	1.37e-06	2.22e-05
Endostatin	0.45	8.74e-08	2.34e-06
Peroxiredoxin-1	0.45	0.000935	0.0051
Activin A	0.44	4.39e-06	5.62e-05
TNFSF15	0.44	9.56e-08	2.5e-06
TIG2	0.44	5.42e-09	2.66e-07
TrATPase	0.44	5.05e-06	6.2e-05
HINT1	0.44	0.000377	0.00248
PAPP-A	0.43	0.00687	0.0257
Granulysin	0.42	0.000101	0.000842
FGF23	0.42	0.00541	0.0213
AK1A1	0.42	0.000502	0.00305
Stanniocalcin-1	0.42	1.3e-05	0.000142
Peroxiredoxin-6	0.42	0.00401	0.0169
UNC5H3	0.42	1.14e-05	0.000129
MP2K3	0.42	1.34e-05	0.000144
eIF-5	0.41	0.000453	0.0028
IL-9	0.41	0.00381	0.0162
Cathepsin H	0.41	0.00145	0.00731
IGFBP-4	0.4	1.69e-07	3.68e-06
CRDL1	0.4	1.22e-07	2.87e-06
Somatostatin-28	0.4	2.54e-05	0.000249
IgA	0.39	0.0108	0.0371
EFNB2	0.39	0.00043	0.00274
HGF	0.39	5.56e-05	0.000496
sE-Selectin	0.39	0.0132	0.0438
gpIIbIIIa	0.39	0.000569	0.0034
Gro-b/g	0.38	0.000129	0.00104
HCC-4	0.38	0.000749	0.00429
GSTA3	0.38	0.00125	0.00641
sCD163	0.38	0.00269	0.0121
MICB	0.38	0.00505	0.0203
XPNPEP1	0.37	0.00338	0.0147
LEG9	0.37	1.93e-06	2.88e-05
IL-23	0.36	0.00314	0.0139
Alpha enolase	0.36	0.000705	0.00413
RSPO3	0.36	1.93e-06	2.88e-05
sTie-1	0.36	7.38e-07	1.32e-05
IL-23 R	0.36	0.000373	0.00247
IDE	0.35	0.000984	0.00531
TFPI	0.35	0.000249	0.00176
IL-6	0.35	0.0075	0.0274
C3d	0.35	5.94e-06	7.22e-05
Mcl-1	0.34	0.000413	0.00269
Cathepsin A	0.34	0.00191	0.00918
PDGF-CC	0.34	0.0011	0.00586
IL-17E	0.34	0.000162	0.00124
sICAM-1	0.34	0.0116	0.0392
CATZ	0.34	0.000235	0.00167
CLM6	0.34	0.00032	0.00217
DcR3	0.34	0.000361	0.0024
4-1BB	0.33	0.000472	0.00288
SLPI	0.33	0.000278	0.00194
ST4S6	0.33	0.000138	0.0011
RASA1	0.33	1.85e-06	2.82e-05
b-NGF	0.33	0.00671	0.0253
FBLN3	0.33	0.00581	0.0226
Ephrin-A4	0.32	0.000442	0.00277
LCMT1	0.32	3.73e-06	4.94e-05
FGF-8A	0.32	0.0144	0.0468
eIF-5A-1	0.32	0.0095	0.0332
Activin AB	0.32	3.5e-05	0.000327
NEUREGULIN-1	0.32	0.000332	0.00224
C3adesArg	0.31	1.08e-08	4.24e-07
GFRa-1	0.31	0.00055	0.00331
p27Kip1	0.31	0.00168	0.00835
FUT5	0.31	0.0138	0.0451
TS	0.31	0.00373	0.016
PPIE	0.31	0.0154	0.0494
Fas; soluble	0.31	0.00269	0.0121
CREL1	0.31	0.00102	0.00549
BMP-6	0.31	0.000264	0.00185
IL-2 sRg	0.3	0.00862	0.0307
resistin	0.3	0.000829	0.00465
IGFBP-7	0.3	0.000442	0.00277
Endocan	0.3	1.28e-05	0.000141
FGF7	0.3	0.00485	0.0199
DBNL	0.3	1.01e-05	0.000115
CKAP2	0.3	2.73e-05	0.000265
CSRP3	0.3	0.000976	0.0053
TLR4	0.29	0.005	0.0202
PTN	0.29	0.00308	0.0138
MK11	0.29	0.0012	0.00627
TAJ	0.29	0.000582	0.00346
PRL	0.28	2.48e-05	0.000246
RSK-like protein kinase	0.28	0.0141	0.0461
NRP1	0.28	2.86e-06	4.07e-05
CHIP	0.27	0.00313	0.0139
TLR2	0.27	2.11e-05	0.000212
PFD5	0.27	0.0118	0.0396
hnRNP K	0.27	0.00576	0.0225
PARK7	0.27	0.000177	0.00132
SIRT2	0.27	0.00737	0.027
NKp46	0.27	0.000225	0.00164
MUC1	0.27	0.00556	0.0217
C1q	0.26	0.00116	0.00612
CD30 Ligand	0.26	0.00604	0.0233
granzyme A	0.26	0.00532	0.0211
DHH	0.26	0.00489	0.0199
C34 gp41 HIV Fragment	0.26	0.0041	0.0172
KI2L4	0.26	0.0105	0.0363
SREC-I	0.26	0.00196	0.00935
Apoptosis regulator Bcl-W	0.25	0.000169	0.0013
ITI heavy chain H4	0.25	3.06e-05	0.000291
Esterase D	0.25	0.000451	0.0028
IF4A3	0.25	0.00624	0.0237
IL-12	0.24	0.00777	0.0282
SECTM1	0.24	1.51e-05	0.000159
Cadherin-2	0.24	0.00103	0.00551
MIF	0.24	6.85e-05	0.000589
Ephrin-A2	0.23	0.00492	0.0199
NET4	0.23	1.99e-05	0.000202
GRN	0.23	0.000175	0.00131
Cystatin-S	0.22	0.00606	0.0233
BMP RII	0.22	0.000858	0.00476
ERP29	0.22	0.0136	0.0449
PGM1	0.22	0.00126	0.00642
DSCAM	0.22	0.00043	0.00274
NSE	0.21	0.00192	0.00918
CD59	0.21	0.00801	0.0287
Factor I	0.21	2.94e-06	4.12e-05
C7	0.21	0.000449	0.0028
VEGF-C	0.21	0.000749	0.00429
ALT	0.21	0.00189	0.00911
EPHB2	0.21	0.00776	0.0282
SMOC1	0.2	0.00225	0.0104
ZNRF3	0.2	0.0127	0.0423
CD48	0.2	0.00638	0.0242
SDF-1	0.2	0.00587	0.0227
GA733-1 protein	0.19	0.0111	0.0379
Cathepsin S	0.19	0.00206	0.00966
BOC	0.19	0.0149	0.048
Endoglin	0.19	0.0147	0.0474
FAK1	0.19	0.00418	0.0174
TCCR	0.19	0.0052	0.0207
H6ST1	0.19	0.00387	0.0164
TNF-a	0.19	0.00398	0.0168
IL-18 Ra	0.18	0.000291	0.00201
ADAM 9	0.18	0.00783	0.0282
PDE9A	0.18	0.00492	0.0199
UBP25	0.18	0.0127	0.0423
FSTL1	0.17	0.0137	0.045
NKp30	0.17	0.0155	0.0496
uPA	0.17	0.00357	0.0154
GAS1	0.17	0.00542	0.0213
Dynactin subunit 2	0.17	0.00249	0.0114
PlGF	0.16	0.00356	0.0154
PDK1	0.16	0.0113	0.0384
C5	0.15	0.00104	0.00556
ANGL4	0.15	0.00897	0.0316
PAK6	0.15	0.00718	0.0266
a1-Antichymotrypsin	0.14	0.000598	0.00354
Factor D	0.14	0.00692	0.0258
EMAP-2	0.13	0.00254	0.0116
sTie-2	0.13	0.0118	0.0396
14-3-3	0.13	0.00915	0.0322
C6	0.12	0.00422	0.0176
C5b; 6 Complex	0.12	0.00783	0.0282
PKB beta	0.12	0.00446	0.0185
sICAM-2	0.12	0.0108	0.0371
PGP9.5	0.11	0.00615	0.0235
CAMK1	0.09	0.00162	0.00814
FABPE	0.08	0.011	0.0378
IMDH2	-0.11	0.00487	0.0199
MSP R	-0.12	0.00615	0.0235
BFL1	-0.13	0.00269	0.0121
MAPKAPK3	-0.14	0.00174	0.0085
Plasmin	-0.14	0.00535	0.0211
sICAM-3	-0.15	0.0143	0.0466
ARP19	-0.15	0.0072	0.0266
DAF	-0.15	0.00047	0.00288
MATN3	-0.16	0.0038	0.0162
MYPC1	-0.16	0.00123	0.00641
HEMK2	-0.17	0.00869	0.0308
NANOG	-0.17	0.0113	0.0384
PKC-D	-0.17	0.00363	0.0156
Coagulation Factor VII	-0.17	0.00328	0.0144
LRIG3	-0.17	0.0113	0.0384
MMP-2	-0.18	0.00678	0.0254
Cofilin-1	-0.18	0.00232	0.0107
FGF-12	-0.19	2.83e-05	0.000274
RGMA	-0.19	0.000224	0.00164
bFGF-R	-0.19	0.00205	0.00965
Cytochrome P450 3A4	-0.21	6.32e-07	1.18e-05
RGM-C	-0.21	0.00259	0.0118
sL-Selectin	-0.21	0.0149	0.048
Mn SOD	-0.21	0.00455	0.0188
HMGN1	-0.21	0.0126	0.0421
Calcineurin	-0.22	0.000883	0.00486
a2-Antiplasmin	-0.23	0.000174	0.00131
Angiotensinogen	-0.23	1.28e-05	0.000141
CONA1	-0.23	0.00135	0.00681
Eotaxin	-0.23	0.000351	0.00235
MED-1	-0.23	0.0034	0.0148
KEAP1	-0.23	0.00077	0.00437
SLIK5	-0.24	0.00333	0.0146
NEGR1	-0.25	4.81e-07	9.6e-06
FN1.4	-0.25	0.00518	0.0207
LDH-H 1	-0.25	0.0133	0.0439
Glypican 3	-0.25	0.00169	0.00835
ALCAM	-0.25	7.47e-05	0.000633
Coagulation Factor Xa	-0.26	6.17e-05	0.000542
IDS	-0.26	2.17e-05	0.000216
TWEAK	-0.26	0.00712	0.0265
MRC2	-0.27	0.00202	0.00957
ON	-0.27	0.0132	0.0438
CD109	-0.27	0.00172	0.00847
Albumin	-0.27	3.1e-06	4.2e-05
EMR2	-0.27	0.00327	0.0144
ERBB3	-0.28	5.22e-05	0.00047
Protein C	-0.28	1.77e-08	5.95e-07
PAFAH	-0.28	3.32e-07	6.86e-06
Apo L1	-0.29	0.00124	0.00641
Apo A-I	-0.29	0.00015	0.00119
MP2K4	-0.29	0.00797	0.0286
GDF-11/8	-0.3	0.00478	0.0197
SPINT2	-0.3	0.00132	0.00671
Apo E3	-0.3	0.0022	0.0103
CNTFR alpha	-0.31	5.02e-05	0.000455
kallikrein 8	-0.31	0.000842	0.0047
MDM2	-0.31	3.87e-07	7.86e-06
SET	-0.31	4.73e-06	5.93e-05
RBP	-0.31	6.67e-07	1.21e-05
FGF-20	-0.32	4.02e-06	5.2e-05
LRP1B	-0.32	5.82e-07	1.11e-05
LIGHT	-0.33	0.00188	0.0091
Contactin-4	-0.34	1.45e-06	2.31e-05
TrkB	-0.34	2.82e-07	6.04e-06
Coagulation Factor X	-0.34	2.29e-06	3.33e-05
GPNMB	-0.34	0.000101	0.000842
CAMK2D	-0.35	0.00176	0.00856
HGFA	-0.35	0.00313	0.0139
Thrombin	-0.35	0.00169	0.00835
HRG	-0.35	0.000154	0.0012
IL-1 R AcP	-0.37	0.000182	0.00134
GPVI	-0.37	0.0085	0.0304
LYN	-0.37	0.00603	0.0233
Prekallikrein	-0.37	9.61e-07	1.66e-05
CD27	-0.37	9.49e-11	1.12e-08
CLC1B	-0.38	0.0022	0.0103
ERBB1	-0.4	2.34e-08	7.4e-07
ASAHL	-0.4	0.00165	0.00826
a2-HS-Glycoprotein	-0.4	9.61e-09	4.14e-07
NG36	-0.42	2.39e-08	7.4e-07
HSP 27	-0.43	5e-05	0.000455
TrkC	-0.43	1.01e-09	7.03e-08
EDA	-0.43	7.1e-08	1.99e-06
Fibronectin	-0.43	0.000111	0.000917
contactin-1	-0.44	7.72e-07	1.36e-05
DLRB1	-0.44	0.00525	0.0209
BTK	-0.46	0.0116	0.0393
ATS13	-0.47	6.63e-05	0.000578
COLEC12	-0.47	4.66e-05	0.000429
NCAM-L1	-0.48	5.49e-07	1.06e-05
BDNF	-0.49	0.000435	0.00275
Growth hormone receptor	-0.49	0.00013	0.00105
LYNB	-0.49	0.000536	0.00324
HAI-1	-0.5	1.36e-05	0.000144
Apo E	-0.51	0.000228	0.00165
Kallistatin	-0.51	1.02e-08	4.14e-07
NCAM-120	-0.51	1e-08	4.14e-07
Gelsolin	-0.52	4.55e-12	7.66e-10
Leptin	-0.53	0.000234	0.00167
Carbonic anhydrase XIII	-0.56	0.00731	0.0269
Kallikrein 7	-0.57	0.000179	0.00132
Tropomyosin 4	-0.57	0.00645	0.0243
Cathepsin V	-0.59	0.000772	0.00437
ASAH2	-0.61	8.85e-06	0.000103
FER	-0.63	0.00117	0.00613
SCF sR	-0.65	1.38e-08	5.06e-07
Afamin	-0.68	7.9e-11	1.03e-08
ApoM	-0.7	9.84e-08	2.52e-06
BPI	-0.72	0.000415	0.00269
CNDP1	-0.77	2.73e-09	1.46e-07
SRCN1	-0.8	4.79e-06	5.94e-05
CK-MM	-0.84	6.55e-12	9.65e-10
CD36 ANTIGEN	-0.87	6.49e-10	5.1e-08
FYN	-0.94	6.67e-07	1.21e-05
EDAR	-1.26	2.26e-14	1.33e-11
Carbonic anhydrase 6	-1.48	1.8e-10	1.76e-08
CK-MB	-1.51	1.85e-09	1.21e-07
