# Supplementary material for: CXCL13 is a predictive biomarker in idiopathic multicentric Castleman disease
Source: Nat Commun. 2022 Nov 24;13:7236. doi: 10.1038/s41467-022-34873-7 (PMC9700691; doi:10.1038/s41467-022-34873-7)
Supplement: Supplementary file 4 — Supplementary Data 2 [file 41467_2022_34873_MOESM4_ESM.xlsx]

## Sheet: Sheet1
Target	Log2 Fold-change	Unadjusted p-value	Adjusted p-value
IgE	2.98	0.026	0.849
SAA	1.11	0.521	0.932
PBEF	0.99	0.015	0.849
NPS-PLA2	0.95	0.098	0.849
Haptoglobin; Mixed Type	0.95	0.711	0.969
Epo	0.89	0.778	0.969
IL-1F6	0.81	0.184	0.887
PARC	0.76	0.155	0.849
CCL28	0.63	0.236	0.907
MBL	0.63	0.17	0.873
C3a	0.63	0.153	0.849
TWEAKR	0.61	0.301	0.907
IgA	0.6	0.115	0.849
BMP-1	0.6	0.048	0.849
MMP-12	0.56	0.665	0.956
TIMP-3	0.54	0.886	0.977
IL-6	0.53	0.936	0.99
RET	0.52	0.334	0.907
SORC2	0.51	0.797	0.97
I-TAC	0.5	0.766	0.969
S100A7	0.5	0.049	0.849
iC3b	0.5	0.341	0.907
IL-5 Ra	0.5	0.83	0.975
Somatostatin-28	0.48	0.752	0.969
Renin	0.47	0.218	0.893
Endothelin-converting enzyme 1	0.47	0.021	0.849
RANTES	0.47	0.185	0.889
sRANKL	0.47	0.085	0.849
FCG2B	0.46	0.231	0.901
IL-22BP	0.46	0.104	0.849
MMP-1	0.45	0.977	0.995
sCD163	0.44	0.416	0.921
MIP-1a	0.41	0.242	0.907
BCMA	0.41	0.658	0.955
LD78-beta	0.41	0.334	0.907
Myeloperoxidase	0.4	0.428	0.921
protein Z inhibitor	0.39	0.036	0.849
c-Myc	0.39	0.047	0.849
Granzyme B	0.39	0.721	0.969
C3d	0.38	0.387	0.907
complement factor H-related 5	0.38	0.87	0.977
SAP	0.37	0.211	0.893
SCGF-alpha	0.36	0.366	0.907
PDGF-CC	0.36	0.876	0.977
Fibrinogen g-chain dimer	0.35	0.503	0.927
NXPH1	0.35	0.09	0.849
D-dimer	0.35	0.39	0.907
carbonic anhydrase II	0.34	0.362	0.907
GPC5	0.34	0.048	0.849
TGM3	0.34	0.991	0.996
WNT7A	0.34	0.316	0.907
IL-12	0.33	0.697	0.963
sICAM-1	0.33	0.816	0.975
SREC-II	0.33	0.283	0.907
p27Kip1	0.33	0.114	0.849
Angiostatin	0.32	0.208	0.893
JAML1	0.32	0.019	0.849
NEUREGULIN-1	0.32	0.082	0.849
C1q	0.32	0.128	0.849
IL-2	0.31	0.578	0.942
Phosphoglycerate mutase 1	0.31	0.655	0.955
Fibrinogen	0.31	0.872	0.977
TXD12	0.3	0.054	0.849
SCGF-beta	0.3	0.43	0.921
IFN10	0.3	0.12	0.849
PAI-1	0.3	0.51	0.931
Hemopexin	0.3	0.836	0.975
PDGF-BB	0.29	0.525	0.932
Cathepsin V	0.29	0.008	0.849
Midkine	0.29	0.504	0.927
PDE9A	0.29	0.22	0.893
HGH	0.29	0.923	0.987
TFF1	0.29	0.181	0.879
ZNRF3	0.28	0.126	0.849
IL-4 sR	0.28	0.452	0.921
LEAP-1	0.28	0.272	0.907
Karyopherin-a2	0.27	0.134	0.849
C1r	0.27	0.612	0.944
IL-17E	0.27	0.925	0.988
GITR	0.27	0.474	0.921
Semaphorin 3E	0.26	0.964	0.993
PDGF-AA	0.26	0.453	0.921
KI3S1	0.26	0.273	0.907
IgD	0.26	0.78	0.969
EGFRvIII	0.25	0.219	0.893
SLAF7	0.25	0.291	0.907
a2-Macroglobulin	0.25	0.078	0.849
KIRR3	0.25	0.005	0.849
REG4	0.25	0.289	0.907
IGFBP-1	0.24	0.489	0.922
ULBP-2	0.24	0.288	0.907
NAP-2	0.24	0.203	0.893
Cystatin-S	0.24	0.783	0.969
JAG2	0.23	0.136	0.849
Galectin-8	0.23	0.018	0.849
Cathepsin D	0.23	0.974	0.995
EPI	0.23	0.467	0.921
hnRNP K	0.23	0.846	0.975
LBP	0.23	0.286	0.907
C9	0.23	0.684	0.959
FUT5	0.23	0.418	0.921
CD83	0.23	0.574	0.942
MMP-7	0.23	0.649	0.955
bFGF	0.23	0.906	0.982
pTEN	0.23	0.199	0.893
Dkk-4	0.23	0.457	0.921
NCK1	0.22	0.339	0.907
C6	0.22	0.135	0.849
Apoptosis regulator Bcl-W	0.22	0.481	0.921
IL-17B	0.22	0.086	0.849
CTAP-III	0.22	0.217	0.893
Properdin	0.22	0.069	0.849
sTie-1	0.22	0.843	0.975
PACAP-27	0.22	0.781	0.969
LG3BP	0.22	0.595	0.942
CATF	0.22	0.058	0.849
BID	0.22	0.662	0.955
Osteocalcin	0.22	0.358	0.907
GOT1	0.21	0.001	0.468
IMDH1	0.2	0.224	0.893
GA733-1 protein	0.2	0.261	0.907
GSTA3	0.2	0.593	0.942
Caspase-2	0.2	0.583	0.942
LCMT1	0.2	0.708	0.969
Transgelin-2	0.2	0.336	0.907
MICB	0.2	0.839	0.975
Coagulation Factor XI	0.2	0.128	0.849
CD38	0.2	0.865	0.977
TSH	0.2	0.14	0.849
MP2K3	0.2	0.839	0.975
PESC	0.2	0.191	0.893
FGF-10	0.2	0.36	0.907
Protein S	0.2	0.175	0.873
ATS15	0.19	0.023	0.849
LY9	0.19	0.998	0.999
IL-6 sRa	0.19	0.157	0.849
DKK1	0.19	0.623	0.944
Noggin	0.19	0.213	0.893
RSPO3	0.19	0.827	0.975
ART	0.19	0.639	0.955
C3adesArg	0.19	0.11	0.849
b-NGF	0.19	0.739	0.969
DLC8	0.19	0.731	0.969
IL-2 sRa	0.18	0.833	0.975
4-1BB ligand	0.18	0.298	0.907
Adrenomedullin	0.18	0.017	0.849
Coagulation Factor Xa	0.18	0.315	0.907
resistin	0.18	0.644	0.955
Plasminogen	0.18	0.241	0.907
DSCAM	0.17	0.989	0.995
Sonic Hedgehog	0.17	0.181	0.879
gpIIbIIIa	0.17	0.137	0.849
Troponin I	0.17	0.881	0.977
CATC	0.17	0.406	0.919
IFN-b	0.17	0.872	0.977
PTHrP	0.17	0.364	0.907
Factor I	0.17	0.466	0.921
Cadherin-2	0.17	0.206	0.893
Coagulation Factor X	0.17	0.335	0.907
ENA-78	0.17	0.04	0.849
PSA	0.17	0.045	0.849
Vitronectin	0.17	0.118	0.849
Siglec-3	0.17	0.611	0.944
ROBO3	0.17	0.157	0.849
MCP-3	0.16	0.343	0.907
C2	0.16	0.687	0.959
SLIK5	0.16	0.268	0.907
HCG	0.16	0.866	0.977
RSK-like protein kinase	0.16	0.166	0.863
Trefoil factor 2	0.16	0.361	0.907
Apo L1	0.16	0.241	0.907
Siglec-9	0.16	0.988	0.995
Gro-b/g	0.16	0.883	0.977
H6ST1	0.16	0.428	0.921
FGF-5	0.15	0.277	0.907
Angiopoietin-1	0.15	0.493	0.922
CO8A1	0.15	0.953	0.99
WFKN1	0.15	0.18	0.879
MSP	0.15	0.74	0.969
PGCB	0.15	0.176	0.873
TWEAK	0.15	0.254	0.907
CKAP2	0.15	0.828	0.975
Macrophage mannose receptor	0.15	0.348	0.907
Secretin	0.15	0.236	0.907
ILT-2	0.15	0.753	0.969
CRDL1	0.15	0.785	0.969
Mn SOD	0.15	0.033	0.849
ON	0.15	0.374	0.907
ENPP7	0.14	0.552	0.938
PTK6	0.14	0.651	0.955
Factor B	0.14	0.638	0.955
IL-17	0.14	0.336	0.907
Livin B	0.14	0.04	0.849
CDK5/p35	0.14	0.194	0.893
PH	0.14	0.881	0.977
IL-27	0.14	0.956	0.991
FGF23	0.14	0.72	0.969
PIM1	0.14	0.77	0.969
CYTD	0.14	0.436	0.921
MK11	0.13	0.957	0.991
TLR2	0.13	0.454	0.921
Siglec-6	0.13	0.986	0.995
IL-17B R	0.13	0.077	0.849
CXCL16; soluble	0.13	0.98	0.995
Carbonic anhydrase 9	0.13	0.439	0.921
PSME3	0.13	0.686	0.959
FGFR-2	0.13	0.862	0.977
CK-BB	0.13	0.622	0.944
Mesothelin	0.13	0.878	0.977
AMPK a1b1g1	0.13	0.663	0.955
Galectin-2	0.13	0.313	0.907
PERL	0.13	0.145	0.849
GM-CSF	0.13	0.836	0.975
DC-SIGN	0.13	0.431	0.921
CSRP3	0.13	0.616	0.944
Luteinizing hormone	0.13	0.432	0.921
Factor H	0.13	0.425	0.921
RS3A	0.13	0.102	0.849
FSH	0.13	0.813	0.974
NKG2D	0.13	0.311	0.907
PLXB2	0.12	0.42	0.921
GDF-11/8	0.12	0.039	0.849
UNC5H4	0.12	0.585	0.942
C1QBP	0.12	0.077	0.849
Cytochrome c	0.12	0.06	0.849
Proteinase-3	0.12	0.888	0.977
Leptin	0.12	0.298	0.907
XEDAR	0.12	0.241	0.907
alpha-1-antichymotrypsin complex	0.12	0.973	0.995
VEGF sR2	0.12	0.532	0.932
NKp46	0.12	0.797	0.97
Cathepsin S	0.12	0.888	0.977
GPVI	0.11	0.459	0.921
PDK1	0.11	0.828	0.975
ACTH	0.11	0.687	0.959
AMGO2	0.11	0.878	0.977
Sialoadhesin	0.11	0.836	0.975
KLRF1	0.11	0.361	0.907
PAK6	0.11	0.786	0.969
ARI3A	0.11	0.556	0.938
SLPI	0.11	0.498	0.925
RXFP1	0.1	0.561	0.941
C5b; 6 Complex	0.1	0.234	0.904
TCCR	0.1	0.307	0.907
LYPD3	0.1	0.461	0.921
CD5L	0.1	0.478	0.921
B7-2	0.1	0.534	0.932
Coactosin-like protein	0.1	0.025	0.849
ITI heavy chain H4	0.1	0.222	0.893
C5	0.1	0.451	0.921
PGM1	0.1	0.826	0.975
GPC6	0.1	0.23	0.901
ghrelin	0.1	0.9	0.981
C1-Esterase Inhibitor	0.1	0.219	0.893
tau	0.1	0.466	0.921
IL-1b	0.1	0.142	0.849
OAS1	0.1	0.607	0.943
IL-20 Ra	0.1	0.054	0.849
CD40 ligand; soluble	0.1	0.604	0.943
ETHE1	0.1	0.857	0.977
CHL1	0.1	0.707	0.968
Coagulation Factor IXab	0.1	0.279	0.907
WISP-3	0.1	0.697	0.963
Caspase-10	0.1	0.149	0.849
Mammaglobin 2	0.1	0.082	0.849
amyloid precursor protein	0.1	0.98	0.995
phosphoglycerate kinase 1	0.09	0.057	0.849
HIPK3	0.09	0.794	0.97
VEGF sR3	0.09	0.885	0.977
sTie-2	0.09	0.622	0.944
Ephrin-A3	0.09	0.503	0.927
CBX5	0.09	0.123	0.849
Cadherin E	0.09	0.699	0.963
EMAP-2	0.09	0.126	0.849
CEBPB	0.09	0.605	0.943
HPLN1	0.09	0.532	0.932
NRP1	0.09	0.478	0.921
ASAHL	0.09	0.509	0.931
IL-10 Ra	0.09	0.068	0.849
GDF-11	0.09	0.944	0.99
Dynactin subunit 2	0.09	0.645	0.955
EPHAA	0.09	0.547	0.936
eIF-5	0.09	0.801	0.97
CNTF	0.08	0.494	0.922
LIGHT	0.08	0.938	0.99
FAM107B	0.08	0.385	0.907
GFRa-2	0.08	0.448	0.921
Activin AB	0.08	0.345	0.907
TAFI	0.08	0.981	0.995
Cathepsin A	0.08	0.482	0.921
annexin VI	0.08	0.358	0.907
CK2-A2:B	0.08	0.944	0.99
PRL	0.08	0.603	0.942
HEMK2	0.08	0.14	0.849
CTLA-4	0.08	0.744	0.969
MAPK5	0.08	0.877	0.977
SREC-I	0.08	0.55	0.936
Stanniocalcin-1	0.08	0.754	0.969
FABPE	0.08	0.32	0.907
HPG-	0.08	0.069	0.849
ILT-4	0.08	0.902	0.982
annexin I	0.08	0.17	0.872
Nr-CAM	0.08	0.171	0.873
IGF-II receptor	0.08	0.521	0.932
tPA	0.08	0.126	0.849
PAK3	0.07	0.25	0.907
PPase	0.07	0.544	0.935
CD63	0.07	0.602	0.942
Heparin cofactor II	0.07	0.298	0.907
Kallikrein 6	0.07	0.373	0.907
cIAP-2	0.07	0.79	0.97
BGH3	0.07	0.274	0.907
UB2G2	0.07	0.642	0.955
IFN-aA	0.07	0.72	0.969
OX40 Ligand	0.07	0.446	0.921
SMAC	0.07	0.072	0.849
TRY3	0.07	0.886	0.977
sFRP-3	0.07	0.754	0.969
GP114	0.07	0.763	0.969
Prekallikrein	0.07	0.084	0.849
Fas ligand; soluble	0.07	0.556	0.938
Siglec-7	0.06	0.984	0.995
PTP-1B	0.06	0.349	0.907
ERBB3	0.06	0.156	0.849
ULBP-1	0.06	0.447	0.921
Apo D	0.06	0.433	0.921
VEGF-D	0.06	0.907	0.982
CDC37	0.06	0.331	0.907
CONA1	0.06	0.127	0.849
Galectin-7	0.06	0.734	0.969
ADAM 9	0.06	0.962	0.993
Tenascin	0.06	0.905	0.982
TBP	0.06	0.452	0.921
SPINT2	0.06	0.861	0.977
SPHK2	0.06	0.505	0.928
BDNF	0.06	0.112	0.849
MCP-1	0.06	0.388	0.907
PKB beta	0.06	0.756	0.969
Carbonic Anhydrase X	0.06	0.265	0.907
CSH	0.06	0.099	0.849
IGFBP-3	0.06	0.701	0.963
UBP25	0.06	0.598	0.942
Angiogenin	0.06	0.637	0.955
RELT	0.06	0.295	0.907
C8	0.05	0.482	0.921
RNF43	0.05	0.503	0.927
FGF-8A	0.05	0.545	0.935
FGF-12	0.05	0.036	0.849
ANK2	0.05	0.225	0.893
PSA2	0.05	0.416	0.921
MAPK2	0.05	0.749	0.969
Activin A	0.05	0.388	0.907
CAMK1	0.05	0.989	0.995
Myoglobin	0.05	0.601	0.942
Arylsulfatase A	0.05	0.673	0.958
Semaphorin-6A	0.05	0.445	0.921
Glypican 3	0.05	0.212	0.893
Coagulation Factor IX	0.05	0.193	0.893
C4b	0.05	0.699	0.963
BMP-7	0.05	0.459	0.921
ECM1	0.05	0.583	0.942
PEX5	0.05	0.65	0.955
IDE	0.05	0.648	0.955
ERBB1	0.05	0.04	0.849
OPG	0.05	0.374	0.907
RGM-C	0.05	0.886	0.977
Cardiotrophin-1	0.05	0.817	0.975
HHLA2	0.05	0.527	0.932
IL-1F8	0.05	0.81	0.973
TPSG1	0.05	0.687	0.959
CTACK	0.05	0.772	0.969
GRN	0.05	0.981	0.995
FGF-20	0.05	0.092	0.849
BFL1	0.05	0.154	0.849
NOTC2	0.04	0.58	0.942
CTGF	0.04	0.749	0.969
ANGL3	0.04	0.155	0.849
DHH	0.04	0.6	0.942
NRG4	0.04	0.476	0.921
a1-Antichymotrypsin	0.04	0.661	0.955
MK12	0.04	0.479	0.921
Thrombin	0.04	0.103	0.849
EPO-R	0.04	0.782	0.969
MBD4	0.04	0.256	0.907
BASI	0.04	0.793	0.97
EPHB2	0.04	0.79	0.97
Aurora kinase A	0.04	0.615	0.944
GDF-9	0.04	0.292	0.907
FAK1	0.04	0.963	0.993
DLRB1	0.04	0.812	0.974
PolyUbiquitin K63	0.04	0.846	0.975
IL-12 RB2	0.04	0.875	0.977
Activin RIB	0.04	0.465	0.921
Calpastatin	0.04	0.754	0.969
ATS13	0.04	0.458	0.921
STK16	0.04	0.38	0.907
NID2	0.04	0.572	0.942
B7-H2	0.04	0.722	0.969
CLM6	0.04	0.693	0.963
DC-SIGNR	0.04	0.362	0.907
ENTP5	0.04	0.64	0.955
FCAR	0.03	0.635	0.953
RSPO4	0.03	0.942	0.99
ULBP-3	0.03	0.846	0.975
Desmoglein-1	0.03	0.915	0.983
kallikrein 12	0.03	0.6	0.942
Tropomyosin 2	0.03	0.278	0.907
Galectin-3	0.03	0.372	0.907
PPIB	0.03	0.347	0.907
NMT1	0.03	0.784	0.969
Troponin I; skeletal; fast twitch	0.03	0.929	0.989
MIP-5	0.03	0.958	0.991
IL-7	0.03	0.96	0.992
HXK2	0.03	0.335	0.907
ARTS1	0.03	0.776	0.969
MATN2	0.03	0.747	0.969
LY86	0.03	0.239	0.907
Cripto	0.03	0.697	0.963
SNP25	0.03	0.761	0.969
DLL1	0.03	0.014	0.849
TIG2	0.03	0.281	0.907
LGMN	0.03	0.694	0.963
GFAP	0.03	0.82	0.975
SPTA2	0.03	0.639	0.955
BRF-1	0.02	0.745	0.969
Carbonic anhydrase VII	0.02	0.589	0.942
ALT	0.02	0.79	0.97
CD244	0.02	0.527	0.932
sICAM-2	0.02	0.189	0.893
PIAS4	0.02	0.449	0.921
discoidin domain receptor 1	0.02	0.425	0.921
Prothrombin	0.02	0.136	0.849
TrkA	0.02	0.285	0.907
IgM	0.02	0.829	0.975
NET4	0.02	0.809	0.973
ATPO	0.02	0.765	0.969
Insulin	0.02	0.921	0.987
I-309	0.02	0.77	0.969
TRAIL R4	0.02	0.477	0.921
FETUB	0.02	0.952	0.99
MDC	0.02	0.718	0.969
sL-Selectin	0.02	0.348	0.907
TEC	0.02	0.743	0.969
IL-13 Ra1	0.02	0.852	0.975
NovH	0.02	0.899	0.981
S100A12	0.02	0.809	0.973
IL-13	0.02	0.536	0.932
AN32B	0.02	0.608	0.944
IGF-I sR	0.02	0.283	0.907
Prolactin Receptor	0.02	0.441	0.921
ICOS	0.02	0.499	0.926
PSA1	0.02	0.673	0.958
Testican-2	0.02	0.3	0.907
IL-17F	0.01	0.516	0.932
HVEM	0.01	0.616	0.944
HMGR	0.01	0.401	0.915
uPA	0.01	0.256	0.907
FGR	0.01	0.689	0.959
IL-18 Ra	0.01	0.906	0.982
sICAM-5	0.01	0.431	0.921
CYTT	0.01	0.913	0.983
LRRK2	0.01	0.423	0.921
LRP8	0.01	0.765	0.969
Thyroglobulin	0.01	0.109	0.849
INGR2	0.01	0.31	0.907
Annexin V	0.01	0.642	0.955
a1-Antitrypsin	0.01	0.881	0.977
ERBB4	0.01	0.827	0.975
CYTN	0.01	0.81	0.973
ZAP70	0.01	0.561	0.941
ALK-1	0.01	0.725	0.969
3HIDH	0.01	0.935	0.99
HSP 60	0.01	0.761	0.969
ISLR2	0.01	0.571	0.942
CLC1B	0.01	0.799	0.97
Gelsolin	0.01	0.177	0.873
IL-1F7	0.01	0.767	0.969
ANP	0.01	0.776	0.969
CK-MM	0.01	0.116	0.849
Peroxiredoxin-5	0.01	0.595	0.942
DnaJ homolog	0.01	0.123	0.849
Spondin-1	0.01	0.931	0.99
RSPO2	0	0.352	0.907
FGF-19	0	0.888	0.977
BTC	0	0.363	0.907
STAT6	0	0.437	0.921
PD-L2	0	0.474	0.921
HNRPQ	0	0.928	0.989
PAPP-A	0	0.15	0.849
kallikrein 14	0	0.808	0.973
CDK2/cyclin A	0	0.947	0.99
FSTL1	0	0.884	0.977
DRR1	0	0.686	0.959
SDF-1	0	0.761	0.969
Nidogen	0	0.941	0.99
BCL2-like 1 protein	0	0.849	0.975
Gastrin-releasing peptide	0	0.446	0.921
IL-19	0	0.358	0.907
Nogo Receptor	0	0.894	0.98
MYPC1	0	0.83	0.975
ARP19	0	0.553	0.938
CK-MB	0	0.074	0.849
MAPKAPK3	0	0.574	0.942
TMA	-0.01	0.988	0.995
BSSP4	-0.01	0.667	0.957
LAG-1	-0.01	0.352	0.907
TGF-b2	-0.01	0.622	0.944
CATZ	-0.01	0.212	0.893
Notch 1	-0.01	0.515	0.932
Contactin-4	-0.01	0.109	0.849
FAM3B	-0.01	0.619	0.944
MIS	-0.01	0.273	0.907
IFN-lambda 2	-0.01	0.617	0.944
IL-8	-0.01	0.736	0.969
ER	-0.01	0.357	0.907
TLR4	-0.01	0.212	0.893
ARSB	-0.01	0.484	0.921
Protein C	-0.01	0.366	0.907
TSLP R	-0.01	0.549	0.936
CHK1	-0.01	0.488	0.922
OX2G	-0.01	0.329	0.907
HIF-1a	-0.01	0.431	0.921
Tropomyosin 1 alpha chain	-0.01	0.932	0.99
Rb	-0.01	0.588	0.942
CD23	-0.01	0.95	0.99
Calcineurin B a	-0.01	0.893	0.98
DAF	-0.02	0.953	0.99
BCAM	-0.02	0.301	0.907
NEGR1	-0.02	0.881	0.977
IMDH2	-0.02	0.789	0.97
IL-11	-0.02	0.293	0.907
IL-10	-0.02	0.95	0.99
Flt3 ligand	-0.02	0.541	0.933
40S ribosomal protein SA	-0.02	0.885	0.977
RUXF	-0.02	0.217	0.893
PKB a/b/g	-0.02	0.623	0.944
Trypsin	-0.02	0.947	0.99
DR6	-0.02	0.753	0.969
MFRP	-0.02	0.441	0.921
C4	-0.02	0.544	0.935
CBG	-0.02	0.742	0.969
IGFBP-7	-0.02	0.755	0.969
DLL4	-0.02	0.763	0.969
Moesin	-0.02	0.276	0.907
IL-17 sR	-0.02	0.536	0.932
Tpo	-0.02	0.033	0.849
HXK1	-0.02	0.989	0.995
Eotaxin-2	-0.03	0.859	0.977
RGMB	-0.03	0.968	0.994
LCK	-0.03	0.446	0.921
Soggy-1	-0.03	0.894	0.98
BCL6	-0.03	0.165	0.863
HDGR2	-0.03	0.311	0.907
eIF-4H	-0.03	0.348	0.907
AIF1	-0.03	0.538	0.932
CAMK1D	-0.03	0.548	0.936
sLRP1	-0.03	0.67	0.958
Endostatin	-0.03	0.345	0.907
LPPL	-0.03	0.474	0.921
contactin-1	-0.03	0.147	0.849
TSG-6	-0.03	0.603	0.942
CDK8/cyclin C	-0.03	0.647	0.955
TF	-0.03	0.888	0.977
SIRT2	-0.03	0.906	0.982
IL-20	-0.03	0.742	0.969
TNF-a	-0.03	0.223	0.893
K-ras	-0.03	0.116	0.849
UB2L3	-0.03	0.598	0.942
IL-9	-0.03	0.14	0.849
WISP-1	-0.03	0.76	0.969
GI24	-0.03	0.586	0.942
B7	-0.03	0.8	0.97
OSM	-0.03	0.796	0.97
EphB6	-0.03	0.362	0.907
DERM	-0.03	0.905	0.982
Survivin	-0.03	0.986	0.995
KPCT	-0.03	0.465	0.921
Galectin-4	-0.03	0.615	0.944
IL-18 Rb	-0.04	0.995	0.999
MIA	-0.04	0.998	0.999
Transferrin	-0.04	0.162	0.857
Lymphotoxin b R	-0.04	0.951	0.99
KEAP1	-0.04	0.661	0.955
OBCAM	-0.04	0.939	0.99
Cytidylate kinase	-0.04	0.926	0.988
CD39	-0.04	0.872	0.977
Cathepsin B	-0.04	0.162	0.857
Clusterin	-0.04	0.764	0.969
TGF-b R II	-0.04	0.77	0.969
Marapsin	-0.04	0.983	0.995
CHKB	-0.04	0.963	0.993
NCAM-120	-0.04	0.148	0.849
Flt-3	-0.04	0.838	0.975
Elastase	-0.04	0.349	0.907
CREL1	-0.04	0.113	0.849
TFPI	-0.04	0.692	0.962
SGTA	-0.04	0.921	0.987
AMNLS	-0.04	0.849	0.975
EDA	-0.04	0.357	0.907
IGF-I	-0.04	0.742	0.969
MK01	-0.04	0.595	0.942
DRAK2	-0.04	0.899	0.981
TACI	-0.04	0.797	0.97
SCF sR	-0.04	0.05	0.849
CD226	-0.04	0.745	0.969
BTK	-0.04	0.486	0.921
BAFF Receptor	-0.04	0.896	0.981
TS	-0.04	0.746	0.969
GDF2	-0.04	0.54	0.933
COMMD7	-0.05	0.85	0.975
RGMA	-0.05	0.8	0.97
TCPTP	-0.05	0.889	0.977
DBNL	-0.05	0.427	0.921
Glutathione S-transferase Pi	-0.05	0.982	0.995
FCG3B	-0.05	0.321	0.907
IFNA7	-0.05	0.618	0.944
RASA1	-0.05	0.658	0.955
SEM5A	-0.05	0.829	0.975
CBPE	-0.05	0.662	0.955
p53	-0.05	0.937	0.99
PSME1	-0.05	0.992	0.996
CLC4K	-0.05	0.968	0.994
CLC7A	-0.05	0.85	0.975
Macrophage scavenger receptor	-0.05	0.42	0.921
ROBO2	-0.05	0.84	0.975
FGF-17	-0.05	0.622	0.944
sLeptin R	-0.05	0.233	0.901
CLF-1/CLC Complex	-0.05	0.68	0.959
AFP	-0.05	0.406	0.919
Semaphorin 3A	-0.05	0.752	0.969
Gro-a	-0.05	0.678	0.959
Protein disulfide isomerase A3	-0.05	0.655	0.955
Kininogen; HMW	-0.05	0.562	0.941
IL-1a	-0.05	0.361	0.907
b-ECGF	-0.05	0.944	0.99
P-Cadherin	-0.05	0.043	0.849
BNP-32	-0.05	0.214	0.893
PFD5	-0.05	0.39	0.907
IL-1Rrp2	-0.06	0.585	0.942
FAM3D	-0.06	0.373	0.907
ATS1	-0.06	0.952	0.99
Ku70	-0.06	0.622	0.944
MP2K2	-0.06	0.253	0.907
GRB2-related adapter protein 2	-0.06	0.294	0.907
PKC-D	-0.06	0.755	0.969
CSK21	-0.06	0.828	0.975
Collectin Kidney 1	-0.06	0.832	0.975
VEGF	-0.06	0.13	0.849
Protein disulfide-isomerase	-0.06	0.201	0.893
ASGR1	-0.06	0.537	0.932
transcription factor MLR1; isoform CRA_b	-0.06	0.288	0.907
MEK1	-0.06	0.91	0.983
Eotaxin-3	-0.06	0.225	0.893
Hat1	-0.06	0.859	0.977
TCTP	-0.06	0.662	0.955
NRX3B	-0.06	0.278	0.907
GCKR	-0.06	0.031	0.849
FGFR4	-0.06	0.684	0.959
DYRK3	-0.06	0.763	0.969
IL-3	-0.06	0.486	0.921
EphB4	-0.06	0.751	0.969
IL-16	-0.06	0.517	0.932
Troponin T	-0.06	0.628	0.949
EFNB1	-0.06	0.255	0.907
Cadherin-5	-0.06	0.841	0.975
GPDA	-0.06	0.821	0.975
ADAMTS-4	-0.07	0.232	0.901
IL-1Ra	-0.07	0.243	0.907
Sorting nexin 4	-0.07	0.49	0.922
FLRT1	-0.07	0.775	0.969
Cofilin-1	-0.07	0.674	0.958
MATK	-0.07	0.703	0.965
ABL2	-0.07	0.565	0.941
IL-10 Rb	-0.07	0.201	0.893
TNF-b	-0.07	0.245	0.907
C7	-0.07	0.482	0.921
AURKB	-0.07	0.756	0.969
Topoisomerase I	-0.07	0.821	0.975
SEM6B	-0.07	0.806	0.973
granzyme A	-0.07	0.496	0.925
Lymphotactin	-0.07	0.522	0.932
DEAD-box protein 19B	-0.07	0.533	0.932
PK3CG	-0.07	0.737	0.969
RAD51	-0.07	0.442	0.921
Nucleoside diphosphate kinase A	-0.07	0.807	0.973
IL22RA1	-0.07	0.883	0.977
ENTP3	-0.07	0.686	0.959
PlGF	-0.07	0.146	0.849
SIG14	-0.07	0.621	0.944
DAPK2	-0.07	0.492	0.922
Bcl-2	-0.07	0.912	0.983
TNFSF18	-0.07	0.511	0.931
FABP	-0.07	0.953	0.99
PAFAH beta subunit	-0.07	0.848	0.975
Dtk	-0.07	0.598	0.942
SMAD3	-0.07	0.524	0.932
BMX	-0.08	0.744	0.969
Granzyme H	-0.08	0.428	0.921
MSP R	-0.08	0.575	0.942
SECTM1	-0.08	0.048	0.849
14-3-3 protein theta	-0.08	0.468	0.921
STAT3	-0.08	0.584	0.942
HCC-4	-0.08	0.39	0.907
MCP-2	-0.08	0.848	0.975
Glucagon	-0.08	0.212	0.893
kallikrein 13	-0.08	0.381	0.907
HDAC8	-0.08	0.657	0.955
MIP-3a	-0.08	0.908	0.982
calgranulin B	-0.08	0.158	0.849
IL-12 Rb1	-0.08	0.672	0.958
OCAD1	-0.08	0.597	0.942
CaMKK alpha	-0.08	0.467	0.921
GDNF	-0.08	0.017	0.849
Persephin	-0.08	0.834	0.975
ASM3A	-0.08	0.753	0.969
BCAR3	-0.08	0.407	0.919
PACAP-38	-0.08	0.306	0.907
HPV E7 Type18	-0.08	0.945	0.99
GFRa-3	-0.08	0.7	0.963
TrATPase	-0.08	0.723	0.969
MIC-1	-0.09	0.033	0.849
PCNA	-0.09	0.379	0.907
HIV-2 Rev	-0.09	0.98	0.995
PARK7	-0.09	0.564	0.941
DcR3	-0.09	0.397	0.911
Mcl-1	-0.09	0.497	0.925
ATP synthase beta chain	-0.09	0.987	0.995
S100A4	-0.09	0.98	0.995
IFN-g	-0.09	0.709	0.969
HSP 27	-0.09	0.266	0.907
Osteopontin	-0.09	0.417	0.921
IFN-a/b R1	-0.09	0.365	0.907
HTRA2	-0.09	0.783	0.969
IL-4	-0.09	0.226	0.893
HMG-1	-0.09	0.716	0.969
RANK	-0.09	0.414	0.921
Lactoferrin	-0.09	0.844	0.975
Kallikrein 4	-0.09	0.841	0.975
PDE7A	-0.09	0.318	0.907
ADAMTS-5	-0.09	0.323	0.907
ALCAM	-0.09	0.829	0.975
MMP-17	-0.09	0.797	0.97
Plasmin	-0.09	0.965	0.993
PDE11	-0.09	0.292	0.907
M-CSF R	-0.09	0.422	0.921
MRCKB	-0.09	0.532	0.932
sICAM-3	-0.09	0.711	0.969
AGR2	-0.09	0.578	0.942
Tropomyosin 4	-0.09	0.524	0.932
BMPR1A	-0.1	0.3	0.907
Coagulation Factor VII	-0.1	0.948	0.99
STAB2	-0.1	0.606	0.943
UNC5H3	-0.1	0.11	0.849
VEGF-C	-0.1	0.109	0.849
IL-17D	-0.1	0.848	0.975
MMP-10	-0.1	0.449	0.921
MMEL2	-0.1	0.4	0.915
TFF3	-0.1	0.397	0.911
EG-VEGF	-0.1	0.681	0.959
FER	-0.1	0.521	0.932
GIIE	-0.1	0.228	0.896
MATN3	-0.1	0.574	0.942
Thyroxine-Binding Globulin	-0.1	0.9	0.981
ABL1	-0.1	0.924	0.987
JAM-B	-0.1	0.494	0.922
MOZ	-0.1	0.978	0.995
3HAO	-0.1	0.688	0.959
PIK3CA/PIK3R1	-0.1	0.275	0.907
MCP-4	-0.1	0.749	0.969
PSMA	-0.1	0.136	0.849
TAJ	-0.1	0.275	0.907
Artemin	-0.1	0.148	0.849
IDS	-0.1	0.711	0.969
SET	-0.1	0.54	0.933
CD109	-0.1	0.369	0.907
Peroxiredoxin-1	-0.1	0.786	0.969
Integrin aVb5	-0.1	0.407	0.919
Activated Protein C	-0.11	0.756	0.969
IGFBP-5	-0.11	0.897	0.981
PLXC1	-0.11	0.308	0.907
LEG9	-0.11	0.044	0.849
FCRL3	-0.11	0.879	0.977
IFN-lambda 1	-0.11	0.779	0.969
Lysozyme	-0.11	0.126	0.849
Esterase D	-0.11	0.6	0.942
ERAB	-0.11	0.645	0.955
NG36	-0.11	0.77	0.969
Neurotrophin-5	-0.11	0.609	0.944
Laminin	-0.11	0.744	0.969
CD22	-0.11	0.664	0.956
PECAM-1	-0.11	0.767	0.969
Ficolin-3	-0.11	0.487	0.921
CHST6	-0.11	0.845	0.975
Integrin a1b1	-0.11	0.47	0.921
IL-5	-0.11	0.318	0.907
RAP	-0.11	0.068	0.849
PKC-G	-0.12	0.042	0.849
MK08	-0.12	0.206	0.893
GAS1	-0.12	0.082	0.849
CD30 Ligand	-0.12	0.645	0.955
CD48	-0.12	0.334	0.907
STX1a	-0.12	0.386	0.907
Met	-0.12	0.227	0.893
SLIK1	-0.12	0.219	0.893
Fucosyltransferase 3	-0.12	0.434	0.921
GRB2 adapter protein	-0.12	0.14	0.849
Growth hormone receptor	-0.12	0.587	0.942
MMP-13	-0.12	0.101	0.849
Nectin-like protein 1	-0.12	0.251	0.907
IL24	-0.12	0.603	0.942
FGFR-3	-0.12	0.079	0.849
WFKN2	-0.12	0.523	0.932
MEPE	-0.12	0.32	0.907
Lamin-B1	-0.12	0.374	0.907
PIANP	-0.12	0.368	0.907
EF-1-beta	-0.12	0.66	0.955
NANOG	-0.12	0.537	0.932
LIN7B	-0.12	0.169	0.871
IL-17 RC	-0.12	0.125	0.849
MIF	-0.12	0.414	0.921
GAPDH; liver	-0.13	0.917	0.983
HSP70 protein 8	-0.13	0.331	0.907
PGP9.5	-0.13	0.273	0.907
EPHA3	-0.13	0.778	0.969
SMAD2	-0.13	0.411	0.921
LTBP4	-0.13	0.086	0.849
MDM2	-0.13	0.336	0.907
Corticotropin-lipotropin	-0.13	0.392	0.908
COX-2	-0.13	0.987	0.995
14-3-3	-0.13	0.139	0.849
Contactin-5	-0.13	0.723	0.969
CHIP	-0.13	0.32	0.907
NKp30	-0.13	0.388	0.907
BMP RII	-0.13	0.666	0.957
PLK-1	-0.13	0.361	0.907
Chymase	-0.13	0.914	0.983
BMP10	-0.13	0.335	0.907
EP15R	-0.13	0.511	0.931
IGFBP-4	-0.13	0.026	0.849
IL-17 RD	-0.13	0.3	0.907
GX	-0.13	0.675	0.959
RNase H1	-0.13	0.477	0.921
MRC2	-0.13	0.427	0.921
ERK-1	-0.13	0.885	0.977
AIP	-0.13	0.477	0.921
CD59	-0.13	0.305	0.907
CAMK2A	-0.14	0.213	0.893
TRAIL R2	-0.14	0.136	0.849
DSC3	-0.14	0.669	0.957
CNTN2	-0.14	0.74	0.969
b2-Microglobulin	-0.14	0.043	0.849
Thymidine kinase	-0.14	0.116	0.849
Factor D	-0.14	0.032	0.849
LRRT3	-0.14	0.748	0.969
gp130; soluble	-0.14	0.392	0.908
HMGN1	-0.14	0.862	0.977
SMOC1	-0.14	0.111	0.849
DSC2	-0.14	0.73	0.969
MMP-16	-0.14	0.34	0.907
PDE3A	-0.14	0.035	0.849
Calpain I	-0.14	0.408	0.919
SUMO3	-0.14	0.261	0.907
Protease nexin I	-0.14	0.476	0.921
HO-2	-0.15	0.999	0.999
ARMEL	-0.15	0.769	0.969
ERBB2	-0.15	0.093	0.849
Ephrin-B3	-0.15	0.942	0.99
MK13	-0.15	0.339	0.907
FST	-0.15	0.276	0.907
SHPS1	-0.15	0.999	0.999
TNFSF15	-0.15	0.264	0.907
suPAR	-0.15	0.057	0.849
CNDP1	-0.16	0.728	0.969
MMP-2	-0.16	0.8	0.97
CAMK2B	-0.16	0.825	0.975
PLPP	-0.16	0.847	0.975
Cytochrome P450 3A4	-0.16	0.148	0.849
FGF-6	-0.16	0.859	0.977
Cyclophilin A	-0.16	0.204	0.893
HAI-1	-0.16	0.888	0.977
IL-23 R	-0.16	0.882	0.977
Angiotensinogen	-0.16	0.118	0.849
GPC2	-0.16	0.933	0.99
IL-1 R AcP	-0.16	0.156	0.849
ApoM	-0.16	0.33	0.907
TIMD3	-0.16	0.03	0.849
VAV	-0.16	0.294	0.907
S100A6	-0.16	0.646	0.955
STRATIFIN	-0.16	0.054	0.849
IR	-0.16	0.731	0.969
MUC1	-0.16	0.176	0.873
PGRP-S	-0.17	0.567	0.942
UBC9	-0.17	0.546	0.936
Endocan	-0.17	0.1	0.849
TGF-b1	-0.17	0.425	0.921
HCC-1	-0.17	0.091	0.849
CD27	-0.17	0.591	0.942
CHST2	-0.17	0.774	0.969
YKL-40	-0.17	0.096	0.849
RBM39	-0.17	0.802	0.97
PAK7	-0.17	0.335	0.907
TSP2	-0.17	0.187	0.892
EphA5	-0.17	0.151	0.849
SBDS	-0.17	0.396	0.911
TrkB	-0.17	0.977	0.995
Cyclin B1	-0.17	0.015	0.849
IDUA	-0.17	0.112	0.849
NCAM-L1	-0.17	0.37	0.907
Fractalkine/CX3CL-1	-0.17	0.49	0.922
MPIF-1	-0.17	0.047	0.849
SSRP1	-0.17	0.43	0.921
PAFAH	-0.18	0.253	0.907
Kallikrein 7	-0.18	0.425	0.921
Eotaxin	-0.18	0.744	0.969
b-Endorphin	-0.18	0.312	0.907
Sphingosine kinase 1	-0.18	0.313	0.907
TARC	-0.18	0.723	0.969
Apo E2	-0.18	0.576	0.942
PTN	-0.18	0.785	0.969
MAPK14	-0.18	0.516	0.932
CAMK2D	-0.18	0.303	0.907
UCRP	-0.18	0.533	0.932
a2-Antiplasmin	-0.18	0.851	0.975
NET1	-0.18	0.934	0.99
PYY	-0.18	0.291	0.907
Coagulation Factor V	-0.19	0.852	0.975
Antithrombin III	-0.19	0.682	0.959
Endoglin	-0.19	0.5	0.926
GFRa-1	-0.19	0.226	0.893
IL-7 Ra	-0.19	0.706	0.968
TSP4	-0.19	0.912	0.983
IFN-g R1	-0.19	0.059	0.849
dopa decarboxylase	-0.19	0.595	0.942
Azurocidin	-0.19	0.224	0.893
ANGL4	-0.19	0.178	0.875
IGFBP-6	-0.19	0.14	0.849
AMPK a2b2g1	-0.19	0.241	0.907
SHC1	-0.2	0.125	0.849
ST4S6	-0.2	0.141	0.849
CSK	-0.2	0.38	0.907
PPIE	-0.2	0.351	0.907
Ephrin-A2	-0.2	0.214	0.893
RS7	-0.2	0.332	0.907
hnRNP A2/B1	-0.2	0.63	0.949
TECK	-0.2	0.283	0.907
Ephrin-A4	-0.2	0.082	0.849
IL-15 Ra	-0.2	0.215	0.893
FGF-8B	-0.2	0.311	0.907
CD47	-0.2	0.38	0.907
TPSB2	-0.2	0.78	0.969
kallikrein 8	-0.2	0.574	0.942
P-Selectin	-0.2	0.247	0.907
FGF-4	-0.2	0.174	0.873
PEDF	-0.2	0	0.468
Angiopoietin-2	-0.2	0.056	0.849
Epithelial cell kinase	-0.2	0.092	0.849
YES	-0.21	0.062	0.849
G-CSF	-0.21	0.162	0.857
Apo A-I	-0.21	0.889	0.977
SARP-2	-0.21	0.538	0.932
MED-1	-0.21	0.204	0.893
Carbonic anhydrase 6	-0.21	0.066	0.849
Ubiquitin	-0.21	0.403	0.918
Bone proteoglycan II	-0.21	0.305	0.907
PIGR	-0.21	0.142	0.849
TrkC	-0.21	0.589	0.942
TSLP	-0.21	0.172	0.873
BGN	-0.21	0.383	0.907
METAP1	-0.21	0.633	0.952
Notch-3	-0.21	0.285	0.907
NSE	-0.21	0.255	0.907
GP1BA	-0.21	0.018	0.849
Chitotriosidase-1	-0.22	0.134	0.849
CNTFR alpha	-0.22	0.585	0.942
IL-18 BPa	-0.22	0.008	0.849
KPCI	-0.22	0.492	0.922
sCD4	-0.22	0.008	0.849
HSP 70	-0.22	0.076	0.849
FGF7	-0.22	0.669	0.957
Fas; soluble	-0.22	0.083	0.849
LRIG3	-0.22	0.914	0.983
EMR2	-0.22	0.558	0.939
Ck-b-8-1	-0.23	0.039	0.849
OLR1	-0.23	0.549	0.936
Layilin	-0.23	0.133	0.849
NCC27	-0.23	0.116	0.849
14-3-3 protein beta/alpha	-0.23	0.44	0.921
WIF-1	-0.23	0.527	0.932
CD36 ANTIGEN	-0.23	0.582	0.942
paraoxonase 1	-0.23	0.201	0.893
Aminoacylase-1	-0.23	0.91	0.983
TGF-b3	-0.23	0.46	0.921
VCAM-1	-0.23	0.148	0.849
CXCL13	-0.23	0.207	0.893
HSP 90b	-0.23	0.335	0.907
SOD	-0.23	0.468	0.921
FLRT3	-0.23	0.648	0.955
DKK3	-0.23	0.297	0.907
M2-PK	-0.23	0.765	0.969
SEPR	-0.24	0.553	0.938
NADPH-P450 Oxidoreductase	-0.24	0.861	0.977
FCGR1	-0.24	0.621	0.944
a2-HS-Glycoprotein	-0.24	0.695	0.963
hnRNP A/B	-0.24	0.629	0.949
KREM2	-0.24	0.442	0.921
CPNE1	-0.24	0.173	0.873
ERP29	-0.24	0.167	0.869
FGF-16	-0.24	0.845	0.975
PTH	-0.24	0.686	0.959
FYN	-0.24	0.485	0.921
FLRT2	-0.24	0.131	0.849
GV	-0.25	0.039	0.849
FSTL3	-0.25	0.042	0.849
aldolase A	-0.25	0.875	0.977
KI2L4	-0.25	0.125	0.849
TGF-b R III	-0.25	0.279	0.907
ESAM	-0.25	0.021	0.849
NUDC3	-0.25	0.348	0.907
4-1BB	-0.25	0.345	0.907
FBLN3	-0.25	0.12	0.849
HSP 90a/b	-0.25	0.253	0.907
Calcineurin	-0.25	0.382	0.907
BMPER	-0.26	0.196	0.893
LRP1B	-0.26	0.376	0.907
BARK1	-0.26	0.796	0.97
Caspase-3	-0.26	0.533	0.932
Cadherin-12	-0.26	0.326	0.907
PUR8	-0.26	0.439	0.921
CFC1	-0.27	0.209	0.893
XTP3A	-0.27	0.107	0.849
annexin II	-0.27	0.469	0.921
IL-1 sRII	-0.27	0.274	0.907
LRRT1	-0.27	0.328	0.907
Granulysin	-0.27	0.028	0.849
C34 gp41 HIV Fragment	-0.27	0.065	0.849
LSAMP	-0.27	0.211	0.893
IGFBP-2	-0.27	0.114	0.849
Cystatin C	-0.27	0.033	0.849
IF4A3	-0.28	0.116	0.849
VEGF121	-0.28	0.057	0.849
SHBG	-0.28	0.944	0.99
HINT1	-0.28	0.102	0.849
14-3-3 protein zeta/delta	-0.28	0.138	0.849
EDAR	-0.28	0.675	0.959
NSF1C	-0.28	0.257	0.907
PKC-A	-0.28	0.194	0.893
Cystatin M	-0.28	0.557	0.938
Vasoactive Intestinal Peptide	-0.29	0.263	0.907
eIF-5A-1	-0.29	0.352	0.907
ROR1	-0.29	0.138	0.849
PCSK7	-0.29	0.439	0.921
PSP	-0.29	0.146	0.849
PDGFRA	-0.29	0.562	0.941
CgA	-0.29	0.049	0.849
FN1.4	-0.29	0.721	0.969
PRKACA	-0.29	0.272	0.907
DRG-1	-0.29	0.449	0.921
MDHC	-0.29	0.973	0.995
CRK	-0.29	0.187	0.892
AMPM2	-0.29	0.663	0.955
CDON	-0.29	0.583	0.942
Lymphotoxin a2/b1	-0.3	0.367	0.907
prostatic binding protein	-0.3	0.35	0.907
BMP-6	-0.3	0.027	0.849
Alpha enolase	-0.3	0.386	0.907
Kallikrein 11	-0.3	0.253	0.907
RAC1	-0.31	0.309	0.907
HRG	-0.31	0.555	0.938
IL-23	-0.31	0.106	0.849
Cathepsin H	-0.31	0.06	0.849
PHI	-0.31	0.283	0.907
Stress-induced-phosphoprotein 1	-0.31	0.383	0.907
SPARCL1	-0.31	0.433	0.921
TIMP-2	-0.31	0.064	0.849
CRIS3	-0.31	0.061	0.849
PSA6	-0.31	0.389	0.907
UFM1	-0.31	0.087	0.849
MP2K4	-0.31	0.568	0.942
SHP-2	-0.31	0.157	0.849
MFGM	-0.31	0.573	0.942
STAT1	-0.32	0.276	0.907
Adiponectin	-0.32	0.128	0.849
Fibronectin	-0.32	0.724	0.969
FN1.3	-0.32	0.938	0.99
Ubiquitin+1	-0.32	0.371	0.907
PSD7	-0.32	0.159	0.853
PTP-1C	-0.33	0.249	0.907
UBE2N	-0.33	0.533	0.932
kallikrein 5	-0.33	0.148	0.849
SRCN1	-0.33	0.331	0.907
CYTF	-0.33	0.022	0.849
Albumin	-0.33	0.57	0.942
bFGF-R	-0.33	0.115	0.849
SOD3	-0.34	0.679	0.959
IF4G2	-0.34	0.165	0.863
LYNB	-0.34	0.12	0.849
PPAC	-0.34	0.297	0.907
AREG	-0.34	0.537	0.932
BAD	-0.34	0.478	0.921
Ephrin-A5	-0.34	0.12	0.849
RAN	-0.34	0.656	0.955
KYNU	-0.34	0.247	0.907
PA2G4	-0.35	0.524	0.932
Periostin	-0.35	0.261	0.907
HGF	-0.35	0.014	0.849
TNF sR-II	-0.35	0.02	0.849
LYN	-0.35	0.11	0.849
BOC	-0.35	0.255	0.907
Triosephosphate isomerase	-0.35	0.459	0.921
AK1A1	-0.35	0.157	0.849
GPNMB	-0.35	0.564	0.941
MMP-9	-0.35	0.113	0.849
Afamin	-0.35	0.484	0.921
BPI	-0.36	0.629	0.949
Transketolase	-0.36	0.474	0.921
URB	-0.36	0.032	0.849
EFNB2	-0.37	0.023	0.849
RBP	-0.37	0.036	0.849
QORL1	-0.37	0.144	0.849
CD30	-0.37	0.058	0.849
ASAH2	-0.37	0.513	0.932
C1QR1	-0.37	0.01	0.849
Carbonic anhydrase XIII	-0.37	0.197	0.893
Histone H2A.z	-0.37	0.396	0.911
GNS	-0.38	0.294	0.907
Rab GDP dissociation inhibitor beta	-0.38	0.468	0.921
HGFA	-0.38	0.469	0.921
NAGK	-0.38	0.155	0.849
ADAM12	-0.39	0.175	0.873
Peroxiredoxin-6	-0.39	0.525	0.932
OMD	-0.39	0.398	0.912
PolyUbiquitin K48	-0.39	0.465	0.921
XPNPEP1	-0.4	0.053	0.849
MMP-3	-0.4	0.511	0.931
TNF sR-I	-0.4	0.002	0.849
Apo B	-0.4	0.433	0.921
Kallistatin	-0.4	0.725	0.969
NLGNX	-0.4	0.085	0.849
Trypsin 2	-0.41	0.199	0.893
LDH-H 1	-0.41	0.284	0.907
COLEC12	-0.41	0.51	0.931
JAM-C	-0.41	0.117	0.849
HSP 40	-0.42	0.283	0.907
IP-10	-0.43	0.36	0.907
IL-2 sRg	-0.44	0.189	0.893
BST1	-0.44	0.103	0.849
GSK-3 alpha/beta	-0.45	0.112	0.849
SNAA	-0.47	0.286	0.907
WNK3	-0.48	0.226	0.893
H2B2E	-0.48	0.358	0.907
NDP kinase B	-0.48	0.265	0.907
a-Synuclein	-0.49	0.364	0.907
Lumican	-0.49	0.114	0.849
Chk2	-0.49	0.123	0.849
Catalase	-0.49	0.575	0.942
H2A3	-0.49	0.418	0.921
Elafin	-0.5	0.255	0.907
N-terminal pro-BNP	-0.5	0.035	0.849
Apo E3	-0.51	0.146	0.849
sRAGE	-0.52	0.2	0.893
Carbonic anhydrase I	-0.53	0.655	0.955
H31	-0.53	0.143	0.849
Myokinase; human	-0.53	0.441	0.921
MIG	-0.54	0.036	0.849
IL-1 R4	-0.56	0.223	0.893
Aflatoxin B1 aldehyde reductase	-0.56	0.381	0.907
IMB1	-0.56	0.334	0.907
FABPL	-0.57	0.037	0.849
BSP	-0.59	0.034	0.849
IL-1 sRI	-0.59	0.072	0.849
6Ckine	-0.6	0.102	0.849
Protein 4.1	-0.62	0.407	0.919
DAN	-0.69	0.02	0.849
FCG2A	-0.75	0.219	0.893
Apo E	-0.77	0.047	0.849
Hemoglobin	-0.82	0.955	0.99
sE-Selectin	-0.82	0.132	0.849
MICA	-1.29	0.003	0.849
