# Supplementary material for: CXCL13 is a predictive biomarker in idiopathic multicentric Castleman disease
Source: Nat Commun. 2022 Nov 24;13:7236. doi: 10.1038/s41467-022-34873-7 (PMC9700691; doi:10.1038/s41467-022-34873-7)
Supplement: Supplementary file 5 — Supplementary Data 3 [file 41467_2022_34873_MOESM5_ESM.xlsx]

## Sheet: Sheet1
Uniprot	Target Full Name	Target Abbreviation	Entrez Gene Symbol
Q15848	Adiponectin	Adiponectin	ADIPOQ
O00253	Agouti-related protein	ART	AGRP
P01011	Alpha-1-antichymotrypsin	a1-Antichymotrypsin	SERPINA3
P01009	Alpha-1-antitrypsin	a1-Antitrypsin	SERPINA1
P01023	Alpha-2-macroglobulin	a2-Macroglobulin	A2M
P02771	alpha-Fetoprotein	AFP	AFP
P15514	Amphiregulin	AREG	AREG
O15123	Angiopoietin-2	Angiopoietin-2	ANGPT2
P02647	Apolipoprotein A-I	Apo A-I	APOA1
P04114	Apolipoprotein B	Apo B	APOB
P05090	Apolipoprotein D	Apo D	APOD
P02649	Apolipoprotein E	Apo E	APOE
O43927	C-X-C motif chemokine 13	BLC	CXCL13
P61769	Beta-2-microglobulin	b2-Microglobulin	B2M
P35070	Betacellulin	BTC	BTC
P23560	Brain-derived neurotrophic factor	BDNF	BDNF
P01308	Insulin	Insulin	INS
P29965	CD40 ligand	CD40 ligand, soluble	CD40LG
O15467	C-C motif chemokine 16	HCC-4	CCL16
P10645	Chromogranin-A	CgA	CHGA
P26441	Ciliary neurotrophic factor	CNTF	CNTF
P10909	Clusterin	Clusterin	CLU
P01034	Cystatin-C	Cystatin C	CST3
P16581	E-selectin	sE-Selectin	SELE
P80511	Protein S100-A12	S100A12	S100A12
P51671	Eotaxin	Eotaxin	CCL11
Q9Y258	C-C motif chemokine 26	Eotaxin-3	CCL26
P00533	Epidermal growth factor receptor	ERBB1	EGFR
O14944	Epiregulin	EPI	EREG
P42830	C-X-C motif chemokine 5	ENA-78	CXCL5
P01588	Erythropoietin	Epo	EPO
P08709	Coagulation factor VII	Coagulation Factor VII	F7
P48023	Tumor necrosis factor ligand superfamily member 6; soluble form	Fas ligand, soluble	FASLG
P25445	Tumor necrosis factor receptor superfamily member 6	Fas, soluble	FAS
P05413	Fatty acid-binding protein; heart	FABP	FABP3
P02765	Alpha-2-HS-glycoprotein	a2-HS-Glycoprotein	AHSG
P08620	Fibroblast growth factor 4	FGF-4	FGF4
P09038	Fibroblast growth factor 2	bFGF	FGF2
P01275	Glucagon	Glucagon	GCG
P09919	Granulocyte colony-stimulating factor	G-CSF	CSF3
P04141	Granulocyte-macrophage colony-stimulating factor	GM-CSF	CSF2
P01241	Somatotropin	HGH	GH1
P09341	Growth-regulated alpha protein	Gro-a	CXCL1
P00738	Haptoglobin	Haptoglobin, Mixed Type	HP
P10809	60 kDa heat shock protein; mitochondrial	HSP 60	HSPD1
P14210	Hepatocyte growth factor	HGF	HGF
P01854	Immunoglobulin E	IgE	IGHE IGK@ IGL@
P01871	Immunoglobulin M	IgM	IGHM IGJ IGK@ IGL@
P18065	Insulin-like growth factor-binding protein 2	IGFBP-2	IGFBP2
P05362	Intercellular adhesion molecule 1	sICAM-1	ICAM1
P01579	Interferon gamma	IFN-g	IFNG
P02778	C-X-C motif chemokine 10	IP-10	CXCL10
P01583	Interleukin-1 alpha	IL-1a	IL1A
P01584	Interleukin-1 beta	IL-1b	IL1B
P18510	Interleukin-1 receptor antagonist protein	IL-1Ra	IL1RN
P60568	Interleukin-2	IL-2	IL2
P08700	Interleukin-3	IL-3	IL3
P05112	Interleukin-4	IL-4	IL4
P05113	Interleukin-5	IL-5	IL5
P05231	Interleukin-6	IL-6	IL6
P08887	Interleukin-6 receptor subunit alpha	IL-6 sRa	IL6R
P13232	Interleukin-7	IL-7	IL7
P10145	Interleukin-8	IL-8	CXCL8
P22301	Interleukin-10	IL-10	IL10
P35225	Interleukin-13	IL-13	IL13
Q14005	Interleukin-16	IL-16	IL16
P78380	Oxidized low-density lipoprotein receptor 1	OLR1	OLR1
P41159	Leptin	Leptin	LEP
O00626	C-C motif chemokine 22	MDC	CCL22
P10147	C-C motif chemokine 3	MIP-1a	CCL3
P78556	C-C motif chemokine 20	MIP-3a	CCL20
P14174	Macrophage migration inhibitory factor	MIF	MIF
P03956	Interstitial collagenase	MMP-1	MMP1
P08253	72 kDa type IV collagenase	MMP-2	MMP2
P08254	Stromelysin-1	MMP-3	MMP3
P09237	Matrilysin	MMP-7	MMP7
P14780	Matrix metalloproteinase-9	MMP-9	MMP9
P09238	Stromelysin-2	MMP-10	MMP10
P13500	C-C motif chemokine 2	MCP-1	CCL2
P80075	C-C motif chemokine 8	MCP-2	CCL8
P80098	C-C motif chemokine 7	MCP-3	CCL7
Q99616	C-C motif chemokine 13	MCP-4	CCL13
Q07325	C-X-C motif chemokine 9	MIG	CXCL9
P55773	C-C motif chemokine 23	MPIF-1	CCL23
P05164	Myeloperoxidase	Myeloperoxidase	MPO
P02144	Myoglobin	Myoglobin	MB
P01138	beta-nerve growth factor	b-NGF	NGF
Q92823	Neuronal cell adhesion molecule	Nr-CAM	NRCAM
P10451	Osteopontin	Osteopontin	SPP1
P01298	Pancreatic hormone	PH	PPY
P49763	Placenta growth factor	PlGF	PGF
P05121	Plasminogen activator inhibitor 1	PAI-1	SERPINE1
P01127	Platelet-derived growth factor subunit B	PDGF-BB	PDGFB
P01236	Prolactin	PRL	PRL
P07288	Prostate-specific antigen	PSA	KLK3
P55774	C-C motif chemokine 18	PARC	CCL18
Q15109	Advanced glycosylation end product-specific receptor; soluble	sRAGE	AGER
Q9HD89	Resistin	resistin	RETN
P02787	Serotransferrin	Transferrin	TF
P02743	Serum amyloid P-component	SAP	APCS
P04278	Sex hormone-binding globulin	SHBG	SHBG
P00441	Superoxide dismutase [Cu-Zn]	SOD	SOD1
P13501	C-C motif chemokine 5	RANTES	CCL5
P22362	C-C motif chemokine 1	I-309	CCL1
P24821	Tenascin	Tenascin	TNC
O15444	C-C motif chemokine 25	TECK	CCL25
P05543	Thyroxine-binding globulin	Thyroxine-Binding Globulin	SERPINA7
P10600	Transforming growth factor beta-3	TGF-b3	TGFB3
Q07654	Trefoil factor 3	TFF3	TFF3
P01375	Tumor necrosis factor	TNF-a	TNF
P01374	Lymphotoxin-alpha	TNF-b	LTA
P19320	Vascular cell adhesion protein 1	VCAM-1	VCAM1
P15692	Vascular endothelial growth factor A	VEGF	VEGFA
P07225	Vitamin K-dependent protein S	Protein S	PROS1
P04004	Vitronectin	Vitronectin	VTN
P01019	Angiotensinogen	Angiotensinogen	AGT
P22004	Bone morphogenetic protein 6	BMP-6	BMP6
P16860	Brain natriuretic peptide 32	BNP-32	NPPB
P01024	Complement C3b; inactivated	iC3b	C3
O43866	CD5 antigen-like	CD5L	CD5L
P12277	Creatine kinase B-type	CK-BB	CKB
P08603	Complement factor H	Factor H	CFH
P29279	Connective tissue growth factor	CTGF	CTGF
P05019	Insulin-like growth factor I	IGF-I	IGF1
P20809	Interleukin-11	IL-11	IL11
Q9H293	Interleukin-25	IL-17E	IL25
P47992	Lymphotactin	Lymphotactin	XCL1
Q13219	Pappalysin-1	PAPP-A	PAPPA
P10082	Peptide YY	PYY	PYY
P09683	Secretin	Secretin	SCT
P13726	Tissue Factor	TF	F3
P20333	Tumor necrosis factor receptor superfamily member 1B	TNF sR-II	TNFRSF1B
P40225	Thrombopoietin	Tpo	THPO
