# Supplementary material for: CXCL13 is a predictive biomarker in idiopathic multicentric Castleman disease
Source: Nat Commun. 2022 Nov 24;13:7236. doi: 10.1038/s41467-022-34873-7 (PMC9700691; doi:10.1038/s41467-022-34873-7)
Supplement: Supplementary file 7 — Source Data [file 41467_2022_34873_MOESM7_ESM.xlsx]

## Sheet: Index
Excel Sheet	Description
Index	Index of all source data sheets
Raw Proteomics (Primary)	Raw proteomics data (SomaLogic, unit: RFU) for primary cohort
Normalized Proteomics (Primary)	Normalized proteomics data (SomaLogic, unit: log2(RFU)) for primary cohort
Target_Information	Target information for proteomic data
Clinical (Primary)	Clinical data for primary cohort
Raw Proteomics (Validation)	Raw proteomics data (RBM) for validation cohort
Norm. Proteomics (Validation)	Normalized proteomics data (RBM) for validation cohort
Healthy Ranges	RBM provided data for healthy ranges in validation cohort
Clinical (Validation)	Clinical data for validation cohort
IHC	Immunohistochemistry data specifying percent positive pixels for various thresholds
Clinical (IHC)	Clinical data for the IHC cohort
FIGURE 1_PANEL A	Data points for figure 1 panel A
FIGURE 1_PANEL B	Data points for figure 1 panel B
FIGURE 1_PANEL C	Data points for figure 1 panel C
FIGURE 1_PANEL D	Data points for figure 1 panel D
FIGURE 2_PANEL A	Data points for figure 2 panel A
FIGURE 2_PANEL B	Data points for figure 2 panel B
FIGURE 2_PANEL C	Data points for figure 2 panel C
FIGURE 2_PANEL D	Data points for figure 2 panel D
FIGURE 3_PANEL E	Data points for figure 3 panel E
FIGURE 3_PANEL F	Data points for figure 3 panel F
FIGURE 3_PANEL G	Data points for figure 3 panel G
FIGURE 4_PANEL A	Data points for figure 4 panel A
FIGURE 4_PANEL B	Data points for figure 4 panel B
FIGURE 4_PANEL C	Data points for figure 4 panel C
FIGURE 4_PANEL D	Data points for figure 4 panel D
FIGURE 4_PANEL E	Data points for figure 4 panel E
FIGURE 4_PANEL F	Data points for figure 4 panel F
FIGURE 5_PANEL B	Data points for figure 5 panel B
FIGURE 5_PANEL C	Data points for figure 5 panel C
FIGURE 5_PANEL D	Data points for figure 5 panel D
FIGURE 5_PANEL E	Data points for figure 5 panel E
SUPP_FIGURE1	Data points for supplementary figure 1

## Sheet: Raw Proteomics (Primary)
patient_id_new	experiment	aliquot	replicate	Cohort_Derived	Siltuximab_Trial_Participant	Study_Arm	Siltuximab_Cycle_Derived	SL019100	SL007136	SL001731	SL019096	SL005173	SL007221	SL003755	SL014684	SL002565	SL004097	SL004101	SL005184	SL001728	SL001716	SL004396	SL007229	SL017128	SL001791	SL000481	SL007151	SL000459	SL007361	SL018921	SL004489	SL012561	SL000448	SL003340	SL003650	SL005699	SL002722	SL004557	SL006131	SL004345	SL000137	SL003349	SL004827	SL005430	SL018509	SL005357	SL003774	SL003320	SL012769
Patient_69	JRD-16	Patient_69-3	NA	iMCD	TRUE	Placebo + BSC	Cycle4_Day1	846.5	2011.5	793.2	2058	2029.2	854.4	1239.8	11254	1447.9	5599.3	8543.3	2432.8	3362.7	1917	1008	752.4	14143	1852.4	385.7	2261.6	12490	1251.6	11731.3	1171.5	1336.5	1281.8	28962	11351.3	32406.2	949.1	2057	1910.2	1530.9	1299.5	790	2920.7	2653.4	3029.8	271.7	819.7	553	551.8
Patient_188	JRD-16	Patient_188-2	NA	iMCD	TRUE	Siltuximab + BSC	Cycle1_Day8	1152.5	1748.7	848.3	1157.6	1809.3	911.3	10916.8	528.9	1008.4	2561.2	3343.2	11156.7	8787.4	390.5	3891.1	522.5	14530.4	6693.8	285	3433.5	1936.8	1270.6	10144	492.6	1802	1399.2	70493.5	16739.7	39153.1	690.2	2828.9	13913.3	1915	659	252.6	3204.7	2667.6	3162.2	589.6	846.2	853.8	573.1
Patient_83	JRD-16	Patient_83-1	NA	iMCD	TRUE	Siltuximab + BSC	Cycle1_Day1	986.9	2059.3	929.5	1786.3	2396.4	1262.1	2351.2	665.4	1004.3	2316.7	4990.7	2186.4	5053.3	460.3	5826.5	641.6	13298.7	1137.6	342.4	12325.7	8707.6	1018.7	21416.8	595.8	6046.6	1173.8	28077.6	19466.9	37299.8	804.3	2539.8	34554.6	1304.7	709.9	308.1	2922.3	4383.8	2175.5	2288	762.2	546.5	576.4
Patient_82	JRD-16	Patient_82-2	NA	iMCD	TRUE	Siltuximab + BSC	Cycle1_Day8	90387	1328.9	931.4	813	1976.3	560.3	882.5	1182.5	1056.2	5310.9	2798.6	3278.4	3462	511.9	1252.6	858.9	16838.9	4151.1	481.3	3774.7	6120	1271.4	10947.1	692.7	1139.3	819.4	11047.7	9851.3	39467.2	1172.3	1907.2	3661	1400	848.2	597.6	1813.8	2350.3	1451.2	806.4	522.7	735.1	656.9
Patient_80	JRD-16	Patient_80-3	NA	iMCD	TRUE	Placebo + BSC	Cycle4_Day1	1112.1	9400.6	693.4	2545.8	2322.9	991.7	2252.1	455.2	1236.6	7741.1	4768.2	1526.4	4927.2	1449.1	2321	735.7	19909.2	2178.2	402	5685.5	7385.5	4715.9	11933.9	3272.7	1802.2	1208.7	61386.1	11811	34050.3	1476.6	2084	3501.4	2476.7	924.4	577.6	2999.6	2911.9	2239.5	347.8	879.9	633.4	726.3
Patient_69	JRD-16	Patient_69-2	NA	iMCD	TRUE	Placebo + BSC	Cycle1_Day8	899.6	2052.5	780.6	2151.6	2140	816.8	1358.3	10827.1	1570.7	5043.2	5825.2	2587.2	3288.6	2284.9	1012.8	748.6	13887.1	1942.9	342.2	2877.3	12157.5	1311	12000.9	1259	1440.3	1031.5	28254.8	9725.5	38037.3	968	1964.6	1806.4	1716	1158.9	756.6	2808.1	2529.2	2599	279.4	835.5	502	596.8
Patient_75	JRD-16	Patient_75-1	NA	iMCD	TRUE	Siltuximab + BSC	Cycle1_Day1	1398.4	2834.9	664.5	1871	2174.9	1652.1	1375.5	1787.5	2242	6391.3	13400.4	2296.3	2469.5	394.6	4602	936	20057.9	2028.9	470.4	4236.4	5081.7	1434.9	11456.2	694.8	1390.8	1408.5	31533.7	20320.9	44353.9	866.5	1862.7	2832.4	3931.9	957	530.4	5397.1	2965.4	2041.8	396.8	674.2	670.8	673.2
Patient_74	JRD-16	Patient_74-1	NA	iMCD	TRUE	Siltuximab + BSC	Cycle1_Day1	874	2242.8	947.9	1678.4	2237.5	709.2	1588.6	536.8	1071.9	5118.2	5770.2	5216.1	3126.2	479.5	1522.9	16833.2	16936.6	4564.3	379.1	9785.7	3073.1	1935.4	14442.3	718.4	1881.5	739.6	15025.7	18882	48557.6	856.4	2261.6	3125	2063.6	818.5	505.6	4385.9	2879.7	2242.7	1035.5	1184.5	624.9	647.1
Patient_94	JRD-16	Patient_94-3	NA	iMCD	TRUE	Siltuximab + BSC	Cycle4_Day1	1817.3	1879.2	910.7	1476.7	2011.4	575.2	1513.6	415	743.5	4749.8	6607.8	6864.5	3033.3	459.8	1868.4	659.7	19473.3	1703.7	641.4	4186.2	5875.9	1186.8	8160.9	818.3	1725.8	1713.4	9137.7	12934.5	29889.4	815	2461.3	8701.9	1563.7	776.6	451.8	4258.6	3197.7	2946.7	678.3	1520.3	819.9	1391.7
Patient_102	JRD-16	Patient_102-2	NA	iMCD	TRUE	Siltuximab + BSC	Cycle1_Day8	2797.3	2651.2	696	2349.3	1986.1	1566.7	1201.6	821.5	1136.2	5832.6	11708.3	3374.4	7428.6	583.5	3800.4	769.8	14100.9	2196.7	637.6	2067.9	4034.4	1317.6	10708	530.9	1194.3	1261.7	38073.1	16906.6	25439.4	874.9	2233.1	5607.1	1812.8	1034.5	523	2645.6	2742.9	3326.7	321.6	695.5	548.5	762.9
Patient_193	JRD-16	Patient_193-3	NA	iMCD	TRUE	Siltuximab + BSC	Cycle4_Day1	2009	2277.6	791.4	4943.9	1821.3	713.2	1245	456.7	977.1	4674.6	6794.7	10946.8	3958.7	402.6	3393.2	871.1	18423.8	52515.9	331.5	5134.6	3894.7	1450.4	8495.4	823.9	1417.6	1359.7	10505	10762.7	22817.5	877.7	1894.9	6091.6	1797.3	860.5	481.2	3916.7	3023.1	1694.3	308	744	422.2	655.4
Patient_149	JRD-16	Patient_149-1	NA	iMCD	TRUE	Placebo + BSC	Cycle1_Day1	778.7	2060.3	801.9	1845.1	2025.2	781.9	968.4	572.4	1441.8	6227.1	6466.2	2300.7	3141.6	426.8	1491.6	726.6	16114.4	1744.7	377.1	3003.5	5353.2	1301.4	12510.3	1960.2	1542.1	1243.4	40863.7	10285.5	36379	841.3	1726.6	2903	1906.2	955.4	570.7	2232.9	2719.1	1819.8	309	745.7	427.5	597.8
Patient_144	JRD-16	Patient_144-3	NA	iMCD	TRUE	Placebo + BSC	Cycle4_Day1	1022.1	1899.6	826	1682.7	2433.5	698.2	810.2	846.5	1641	4759.5	4540	2313.8	3327.4	483.9	958.4	673.8	20523.4	3916.2	357.6	3031.2	8641.1	1333.1	14793.7	640.2	1082.2	1232.2	20084.3	5856.4	37544.3	953.9	2077.1	4658.7	1761.3	1079.8	627.5	2448.6	2264.7	2253.3	392.7	777.4	492.3	963.1
Patient_104	JRD-16	Patient_104-3	NA	iMCD	TRUE	Siltuximab + BSC	Cycle4_Day1	914.4	1830.2	1997.9	1504	2404.6	1299.4	3102.7	715.6	2595.9	3680.4	3809	7208.9	6728.8	678.7	3019.3	797.1	19980.7	1966.6	258.5	5528.9	6962.8	1003.6	12264.9	490.7	1605.2	869.9	47100.2	10316.6	7440.8	686.2	2442.8	6948.9	4679.5	956.6	408.5	3613	3209.9	3561.4	1795.5	695.4	640	792.2
Patient_70	JRD-16	Patient_70-3	NA	iMCD	TRUE	Placebo + BSC	Cycle4_Day1	1100.3	1369.6	929.5	1242.3	2458.4	832.4	1572.9	764	1449.3	2980.6	3859.5	7479.4	6529.6	793.3	1448.2	2283	16837.2	2735.2	314.6	2274.9	10309.2	1692.7	15703.8	2273.3	1806.7	1073.7	168312	9863.5	14114.5	771.5	2888.3	5319.9	1529.4	1246.4	488.9	2583.2	2752.5	4346.6	867.7	875.2	653.8	1178.7
Patient_191	JRD-16	Patient_191-3	NA	iMCD	TRUE	Siltuximab + BSC	Cycle4_Day1	5837.9	2234.6	853.2	1994	2284.1	744.7	1289.9	595.5	1231.5	5358.9	6706.7	3332.5	2924.4	1040.7	1735.1	736.7	21640.8	3125.8	372.1	4136.4	8341.5	1397.2	12960.4	1567.6	909.7	1242	5425.7	10325.3	32612.2	921.1	1846.4	4298.9	2364.7	1002.8	543.2	2317.9	2466.9	2819.3	535.2	1489.8	470.1	553.8
Patient_65	JRD-16	Patient_65-3	NA	iMCD	TRUE	Siltuximab + BSC	Cycle4_Day1	1125.4	2016.9	942.8	1422.6	1872.2	878.7	978.6	1608.2	1223	6816	4468.2	3215.5	6713.9	514.1	3325.5	678.4	9737.7	1672	391.5	18350.1	6637.2	1223.7	11525	520.1	941.1	832.9	5935.8	18142.9	28818.5	1101.8	2228.8	8605	1571.5	933.8	556.6	2978.2	2451	2163.2	347.9	652.1	544.2	574.1
Patient_75	JRD-16	Patient_75-3	NA	iMCD	TRUE	Siltuximab + BSC	Cycle4_Day1	1979.9	1928.5	1188.6	1709	2158.6	1328.2	961.2	564.8	1492.2	8614.4	50435.5	2279.6	2593.4	343.3	3953.4	1151.5	21106.2	2406.2	263.8	2871	2975.5	1409.9	14083.4	588.6	1517	8856.9	13515.7	37602	40993.9	630.5	1745.2	3342.8	2628.1	723.6	446.3	32469.9	2692.8	1616	567.3	546.8	488.8	592
Patient_145	JRD-16	Patient_145-2	NA	iMCD	TRUE	Placebo + BSC	Cycle1_Day8	851.2	3494.6	595.7	2616.4	2101	954.1	2668.3	624.2	1204.2	6661.8	6756.5	1336.1	3454.1	453.5	1831.4	689.3	13176.7	2086	512.9	6962.9	10021.8	1375.7	15741.1	701	5093.1	1385.1	65794.6	7510	31157.6	913.4	3030.9	9377.5	1955	1008.7	632.9	2114.6	3570.3	2862.3	1330.1	848.2	1621.2	1452.9
Patient_89	JRD-16	Patient_89-3	NA	iMCD	TRUE	Placebo + BSC	Cycle1_Day8	918.1	2669	933.8	1402.6	2169.2	563.8	1229.9	653.3	963.6	6037.6	5951.7	1433.7	6773.9	421.8	2362.4	932.4	18681.9	2003	349.9	2953.8	2726.6	1338.6	17806.9	708.4	2676.9	996.2	16221.7	16348.5	40952.3	882.6	2055.4	9410.9	1851.7	921.9	515.2	3550.9	3030.4	2043.9	631.2	645	838.6	1094
Patient_109	JRD-16	Patient_109-1	NA	iMCD	TRUE	Siltuximab + BSC	Cycle1_Day8	1039.3	1961.1	876.9	1835.9	1951.1	632.6	1651.2	462.7	901.2	4621	4099.4	5299.9	3877.9	379.7	1406.5	655.8	21675.2	3784.1	438.7	8251.1	7953.4	1572.6	12080.5	702.2	2129	1723.1	32439.5	9504.6	30450.2	768.5	2024.2	6672.3	1689.3	830	482.4	3497.7	2808.3	2920.9	492.1	3623.5	726.7	1006.8
Patient_142	JRD-16	Patient_142-2	NA	iMCD	TRUE	Siltuximab + BSC	Cycle1_Day8	977.7	2177.3	708.4	1587	2065.5	664.3	1395	471.8	1021.1	6057.4	3554.1	5643.8	5128.9	471.6	2451	623.6	11377.5	1832	375.3	15767.3	3996.8	1319.4	14744.1	629.5	1969.9	1174.2	27018.6	11911	38624.1	908.3	2380.1	18378.1	1939.8	929.6	579.1	2108.1	3222.2	2190.3	760.2	689.9	799.3	832
Patient_103	JRD-16	Patient_103-2	NA	iMCD	TRUE	Siltuximab + BSC	Cycle1_Day8	1094.8	1811.1	764.7	1102.2	1827.5	926	861.3	598.9	685.7	4037.4	5035.4	1101	7502.2	260.7	4038	664.2	20018.1	2714.2	271.3	8408.4	5096	1081	10510.8	361.9	2018.3	544.6	8235.7	13725	15068.8	591.4	2098.6	8726.9	1581.3	763.6	383	3099.3	2864	1222.2	662.9	551.3	784.2	539.3
Patient_112	JRD-16	Patient_112-3	NA	iMCD	TRUE	Siltuximab + BSC	Cycle4_Day1	1151	4294	856.4	1559.4	2279.9	631.3	1165.5	918.4	1221.4	7095.9	4554.8	3602.1	4498.5	436.3	2495	698.5	11679.6	2490	394.6	3618.3	6899.5	1308.2	17580.9	857	1553.4	1523.2	18543.7	11024	49579.6	899.7	2127.9	6059.1	1788.7	865.6	549.3	2703.5	2412.3	2514.7	307.8	772.4	516.4	549.2
Patient_152	JRD-16	Patient_152-3	NA	iMCD	TRUE	Placebo + BSC	Cycle1_Day8	1279.7	2870	683.1	2254.7	2223.5	1055.1	1326.8	662.7	1293	6455.4	5982.1	5171.5	3021.4	570.5	5725.3	763.2	17078.4	1903.2	363.2	2250.8	6556.3	1387.8	13879.4	770.9	1444.9	971.6	31962	12777.5	42069.2	821.4	1861.2	5193	1850.2	951.2	582.1	2536.6	2901.7	2296.2	303.4	743	436.5	545.5
Patient_186	JRD-16	Patient_186-1	NA	iMCD	TRUE	Siltuximab + BSC	Cycle1_Day1	1418.1	2029.5	2067.7	1609.8	2152.6	590.4	986	413.2	966.8	6598.8	14327.2	3858.3	3926.9	416.4	1777.9	709.7	24306.2	2149.3	395.7	19838.4	2418.7	1278.6	12257.4	609.5	1762.2	21664.8	69457.4	29708.6	33692.5	761.6	1573	8792.5	1950.7	818.8	505.1	6691.8	2616.5	1932.3	527.5	774.6	458.2	1009.7
Patient_90	JRD-16	Patient_90-2	NA	iMCD	TRUE	Siltuximab + BSC	Cycle1_Day8	1767	1973.4	841.1	1853.3	2300.4	600.6	1219.8	985.2	2129.6	4448.7	3397.2	2541.2	4065.1	865.8	976.6	633.8	14976	1858.1	373.7	3746.1	6468.1	1493	16867.6	793.8	3321	2056.3	26819.3	6255.7	51777.4	855.9	1888.1	5377.4	1845	903.2	525.8	2638.6	2617.4	2029.6	331.8	755.2	675.1	1023.7
Patient_111	JRD-16	Patient_111-1	NA	iMCD	TRUE	Siltuximab + BSC	Cycle1_Day1	2060.5	1070.5	633	1075	1571	938.3	1610	784.3	951.8	3173.7	15002	11403.1	4010.9	422.1	2676.4	616.2	11624.1	2534.8	289.6	3152.2	2447	1865.1	10688.5	649.5	3541.6	2414.8	217701	11235.9	18188.8	677	3585.3	11008.5	1130.1	1423.5	424.8	7757.8	3722.9	2532.7	1722.1	1146.8	753.3	1601.9
Patient_98	JRD-16	Patient_98-2	NA	iMCD	TRUE	Siltuximab + BSC	Cycle1_Day8	873.7	1308.2	812.1	899.8	2026.6	1201.9	1211.4	754	1117	2364	4295.3	3428.3	6613.3	741.5	2173.5	564.3	15530.5	1469.2	880.2	2048.6	5385.9	1122.1	19280.5	1341.4	1882	823.5	134080	12107.3	19662	1037.5	2582.5	6988.5	1564.6	1182	499.5	2034.6	3091	3016.5	766.7	755.4	500.4	736.5
Patient_58	JRD-16	Patient_58-1	NA	iMCD	TRUE	Siltuximab + BSC	Cycle1_Day1	1012.4	2153.5	851	1347.5	2090.1	626.7	970.4	539.2	1027.8	4931.3	5729.2	2178.8	8230.8	493.3	1452	625	23604.3	2772.2	420.2	6172.5	5359.4	1379.8	11953.5	577	1918.4	783.4	12960.2	13480.6	26124.4	815.8	1956.7	5946.1	1794.1	888.6	496.7	2629.6	2779.1	1988	460	714.2	492.3	539.7
Patient_97	JRD-16	Patient_97-3	NA	iMCD	TRUE	Siltuximab + BSC	Cycle4_Day1	1280.6	2574.4	1137.5	1741.3	2069.6	978.7	1172.6	493.9	1479.8	4810.1	10542.1	2066.8	2935.4	427.7	2091.4	797.1	21823.4	1820.1	336.8	6632.1	2893.2	1308.3	16348.3	581.5	3659.4	1214.1	18155	25405.4	27348.4	811.5	1902.4	4530.3	1564.2	812.6	463.5	6022.4	2858.3	1997.8	478.6	666.1	492.3	1021.1
Patient_64	JRD-16	Patient_64-1	NA	iMCD	TRUE	Placebo + BSC	Cycle1_Day1	869.4	1982.6	991	1153	2202.6	1262.7	1489.9	601	1280.2	6369.2	16158.4	4640.6	5133.9	518.9	3234.2	710.8	19149	1761.2	349.1	4556.2	3293.5	1347.6	8255.3	4169	1257	1357.8	26958.8	22049.7	14710.3	753.4	2394.3	4139	1812.4	1317.3	573.3	3349.2	2867.3	2791	553.9	799.4	517.3	481.9
Patient_197	JRD-16	Patient_197-1	NA	iMCD	TRUE	Placebo + BSC	Cycle1_Day1	949.5	1301.9	1241.4	968.7	2090.6	787.2	814.5	653.2	1182	3804.7	1763.6	9339.3	3089.9	617.5	1858	1010.8	30421.5	2472.8	381.2	3805.3	2708	1282.6	7006.8	675.5	1589.5	757.8	23917.5	11041.8	23594.9	1393.1	1922.9	3068.5	1584.7	988.5	648.1	2002.6	3067.7	1248.8	395.3	680.1	412.4	749.5
Patient_100	JRD-16	Patient_100-1	NA	iMCD	TRUE	Placebo + BSC	Cycle1_Day1	974.7	2384.2	719.1	1406	2007.2	1064.6	1173.5	590.3	1027.8	5706.9	12095.2	1912.4	4425.7	382.3	2430.5	711.2	19348.7	1687.6	412.9	3433.9	2089.1	1247.6	7504.1	2093.4	1147.4	2569.4	4930.1	10545.6	46176.9	768.8	2243.3	7612.1	1801.1	994.9	504.7	3093.9	2747.3	1618	525.7	706.6	551.3	526.4
Patient_186	JRD-16	Patient_186-3	NA	iMCD	TRUE	Siltuximab + BSC	Cycle4_Day1	1311.3	1991.6	1008.4	1453.7	2168	537.5	1018.7	464.8	1152.4	5333	4730.4	4505.6	5176.3	469.2	1350.3	635.2	25396.4	1805.7	379.8	6446.4	2680.2	1360.4	14855.6	615.8	2104.3	8423.8	66243.5	9516.6	32140.2	841.7	1900	16085.4	1887.9	934.1	460.2	2846.9	2483.4	1809.7	713.2	858.9	544.3	931.1
Patient_192	JRD-16	Patient_192-2	NA	iMCD	TRUE	Siltuximab + BSC	Cycle1_Day8	937.7	2147	1084.3	1630.6	2129.7	659.4	1143.3	569.8	1511.9	6681.8	5565.8	5233	3951.2	608.5	1292.2	670.1	9831.7	1830.1	379.2	5144.6	1927.8	1226.6	12165.8	713.9	1342.6	1585.5	48421.2	10241.9	44734.6	870.3	2012.3	10364.2	2878.8	987	647.3	1916	2694.6	2094.8	450.4	695.6	508.6	767.2
Patient_84	JRD-16	Patient_84-2	NA	iMCD	TRUE	Placebo + BSC	Cycle4_Day1	1388.1	2205.6	709.8	1958.3	2226.1	730.8	1126.1	548.2	1490.7	5206.1	4926.5	2874.2	3326.9	468.2	1467.2	648.9	17797	2921.3	359.8	4598.1	3076.1	1427	19612.1	651	1461.3	1973.2	20976.4	9003.8	45612.5	828.9	2390.8	9684.8	1891.8	889.1	516.4	3708	2677.2	2208.8	334.3	769.8	527	598.1
Patient_87	JRD-16	Patient_87-2	NA	iMCD	TRUE	Siltuximab + BSC	Cycle1_Day8	1352.8	1851.4	772.6	1562.9	1994	873.8	1078.7	1026.7	1292.9	5340.7	9270.5	4969.8	3408.6	751.6	3424.6	754	13168.9	1680.1	352.4	3682.9	7885.2	1369	12762.8	820.8	1343.5	1095	167496	10340.4	36736	788.6	2072.2	5795	1635.7	1220	589.7	2212.3	2574	2865.6	396.4	1833.2	664.3	480.3
Patient_100	JRD-16	Patient_100-3	NA	iMCD	TRUE	Placebo + BSC	Cycle4_Day1	1124.6	1846.1	794.7	1570.1	2058.7	975.8	1260.6	584	1112.3	4256.8	6211.7	2406.6	4493.7	459	1875.7	611.8	14737.3	1472	389.2	5160.1	2275	1034.7	7332.4	2595.9	1641.1	1681.9	6799.9	9295	45055.9	753.3	2875.7	6802.4	1428.3	871.1	447.3	2721.7	2679.8	1932.8	726.2	754.1	838.7	535.3
Patient_102	JRD-16	Patient_102-1	NA	iMCD	TRUE	Siltuximab + BSC	Cycle1_Day1	3349.6	2161.4	757.2	1910.5	2202.1	1112.7	1194.6	691.1	1198.8	6354.8	8377	2542.1	6821	634.8	2032	722.3	14063.7	2329.5	586.9	1629.4	3274.7	1255	10109.9	607.2	1120.6	1069.3	29759.2	12808.8	26570.9	873.8	2288.9	4184.3	1727.7	999.3	588.1	2705.7	2801.4	2592.3	540.6	683.1	535.7	743.1
Patient_78	JRD-16	Patient_78-3	NA	iMCD	TRUE	Placebo + BSC	Cycle4_Day1	1245.1	2312	681.1	1418	1973.7	1181.3	1537.3	463.4	815.7	4311.8	3807.3	2001.8	15547.4	412.1	1648.2	731.8	18835.2	4927.3	339.7	8094.3	5931.9	1194.9	10902.5	892.1	2219.2	1052.5	28944.1	13350.8	21301.2	788.1	2903.1	8328.3	1645.2	948.9	393.6	3381.1	3698	2462.3	766.3	859	672.2	557
Patient_106	JRD-16	Patient_106-1	Rep 1	iMCD	TRUE	Placebo + BSC	Cycle1_Day1	1568.8	2127.6	793.3	1702.9	1830	1197.9	964.9	488.5	950	6551.4	7406.4	3399.6	7638	457.9	2768.6	726.7	15711.8	8353.8	345.4	1668.8	7126.6	1294.8	8579.3	483.4	1069.6	1319	19392.4	12021.3	17883.1	1039.8	2708.5	6498.7	1797.6	903.9	603.2	2988.7	2949.6	2396.7	473	664.5	332.6	816.6
Patient_102	JRD-16	Patient_102-3	NA	iMCD	TRUE	Siltuximab + BSC	Cycle4_Day1	2344.6	2689.2	739	2216.7	2233.3	2294.3	1383.6	741.4	1102.5	6208.6	17271.6	2853.3	7351.2	554.4	5172	906	13065.8	2199.5	554.9	1342.1	3478.4	1195.2	10531.3	654.7	913.6	1353	40369	20845.9	25503.7	724.5	2243.6	4050.4	1622.3	932.6	540.9	4523.7	2688.8	4132	475.8	688	568	701.6
Patient_187	JRD-16	Patient_187-1	Rep 1	iMCD	TRUE	Placebo + BSC	Cycle1_Day1	1038.9	2003.2	1065	1244.7	1726	906.8	1388.8	914.9	1186.1	5097.7	7741.2	6638.7	6065.2	513.9	3791.3	841.1	14346.9	2478.6	541.5	3916.3	4594.7	1102	11702.5	664.6	1241	3475.9	55128.9	13952.5	23170.5	961.2	2348.9	4863.2	3537.6	903.9	469.5	2994.3	2964.6	1750.7	355.8	737.5	599	677.3
Patient_89	JRD-16	Patient_89-4	NA	iMCD	TRUE	Placebo + BSC	Cycle4_Day1	1180.1	3342.8	738.8	1874.6	2322.5	743.1	1329.5	643.6	1131.8	5540.8	8720.4	1309.1	5776.1	434.2	3134.6	896	18084.4	1974.9	347.2	3390.3	2444.2	1280.7	20603.7	922	1964.9	1403.8	19051.4	12670.3	48197.4	921.1	2149.7	9037.5	1867.6	900.3	513.6	3384.7	2649.4	1889.4	570.2	685	746.2	798.7
Patient_68	JRD-16	Patient_68-1	NA	iMCD	TRUE	Placebo + BSC	Cycle1_Day1	1750.7	2205.5	1150.7	2261.1	2430	643.5	2104.5	1075	1569.1	4950.3	4591.6	3193.4	3702.8	857	1069.8	642.3	20252.1	5103	630.3	5626.1	9160.1	1229	9998.1	1025.3	1436.7	6578	21909.4	9452.4	29429.5	809.7	2308.3	3382.6	1923.6	3762.5	735	1868	2969.6	2259.3	494.6	2027.8	649.1	865.4
Patient_185	JRD-16	Patient_185-2	NA	iMCD	TRUE	Siltuximab + BSC	Cycle1_Day8	3765.7	1795.1	1195.8	1469.4	2149.6	1117.2	1028.7	710.6	1640	6052.6	10955	3983.6	2948.8	578.8	1961.5	713.8	13803.6	1996.7	361.6	6765.2	3056.6	1254.2	12874.2	775.5	1502.3	1721.8	13598.2	13547.9	37836.7	885.3	1923.8	4209.2	1598.4	1124.8	673.9	2539.2	2482.1	1745.7	391.4	657.9	632.1	578.9
Patient_80	JRD-16	Patient_80-1	NA	iMCD	TRUE	Placebo + BSC	Cycle1_Day1	971.4	3618.6	894.4	2263.5	2221.9	916.1	1582.3	478.8	1230.6	8893.2	6976.3	1146.7	4402.8	965.2	1547.1	887	19712.3	2212.3	393.5	9583	5954.6	4424.1	10496.2	898.3	1459.5	2888.9	46943.3	19449.9	28704.1	867.8	1745.6	3046.2	2889.9	1044.1	714.3	2797	3213.3	2039	402.5	727.1	536.1	719.4
Patient_57	JRD-16	Patient_57-3	NA	iMCD	TRUE	Siltuximab + BSC	Cycle4_Day1	1541.3	2810.6	1032.6	2621.1	2360.1	860.4	1125.2	529.6	1188.7	7627.1	12459.5	5160.1	2969.4	495.9	1979.4	766.7	24629.3	2480.1	378.3	10625.5	3460.5	1731.1	9720.4	639.9	1008	1413.1	27234.9	17338.8	33763	834.7	1611.8	2581.8	4186.3	1101.2	633.4	3434.7	3116.6	2092	340.6	786.6	406.9	585.7
Patient_88	JRD-16	Patient_88-3	NA	iMCD	TRUE	Placebo + BSC	Cycle4_Day1	1042.1	3365.4	1319.8	1672.5	1962.5	1064.2	1350.1	481	933.9	7261.4	10316.3	7687.1	3524.4	530.4	6736	840.1	11228.9	2575	424.5	4515.4	3074.2	1067.4	9631.8	499.7	2879.6	1189.6	52095.1	25595	27930.7	702.4	1799.7	3962.8	1947.9	963.8	585	6329	3286.3	2642.1	1735.6	559.5	514.5	828.6
Patient_83	JRD-16	Patient_83-2	NA	iMCD	TRUE	Siltuximab + BSC	Cycle1_Day8	931	2105.6	683.2	1105.6	1883.1	1456.2	1758.5	713.4	857.9	2347.1	6680	1916.3	5539.2	400.4	7718.7	628.9	13989.8	1157.4	325.8	3724.4	8577.6	1223.5	21026.5	544.6	3096.1	1257.8	27768	16865	31644.2	733.5	2230.9	10177.4	1383.2	796.8	280	3095.2	3429.6	2081.2	1349.1	632.8	543.7	525.8
Patient_56	JRD-16	Patient_56-3	NA	iMCD	TRUE	Siltuximab + BSC	Cycle4_Day1	818.6	2411.9	827.5	1783.4	2158.3	617.8	1092.6	508.6	1072.6	6301.3	5109.8	5403.5	2798	2070.4	1876.4	717.5	24185.4	1720.8	439.4	6622.4	6521.6	2523.6	9579.1	2157.5	1937.4	1127.6	32097.3	11389.8	32535.1	2430.2	1630.8	6636	2605.8	927.9	603.2	2489.9	3639.6	2380.4	1312.6	755.4	540.8	566.8
Patient_81	JRD-16	Patient_81-1	NA	iMCD	TRUE	Siltuximab + BSC	Cycle1_Day1	2282.4	4058.8	671.6	2424.5	1914.8	826.7	1166.3	515.1	1240.3	7525.6	8329	3610.1	3042	527.9	1515.2	709.9	16066.1	2816.8	428.6	3937.9	7142	1958.4	9251.6	633.3	1563.4	1021.1	104701	11365.3	29449.1	938.6	2075.3	3105.8	1981.4	1126.5	676.6	2766.7	3297.4	3120.2	785	850.9	585.5	958.2
Patient_68	JRD-16	Patient_68-2	NA	iMCD	TRUE	Placebo + BSC	Cycle1_Day8	1431.5	1851.7	999.4	1983.7	2435.6	669.4	2071.1	1051	1547.5	4477.5	5345.3	2769.7	3524	860.8	1007	614	19885.7	5144.9	640.6	3845.3	8464.4	1182.2	12577.5	1076.4	1893.2	6132.6	18495.5	8739.5	27281.9	791.3	2222.9	5569.6	1863.6	3633	697.6	2328	3029.4	2733.3	700.8	1930.2	587.3	877.8
Patient_196	JRD-16	Patient_196-1	NA	iMCD	TRUE	Siltuximab + BSC	Cycle1_Day1	1090.7	2654.6	868.1	2322.2	2120	255.2	1145.3	461.8	847.4	5244.1	3354.9	2433	9365.3	373.7	1843	612	19993.2	1402.5	370.9	4668.7	5152.6	1389.5	18264.1	690.4	1866.6	856.9	13838	8697.5	20570.3	1008.8	2259.4	15850.2	2076.7	874.1	428	2440.5	2976	3162.7	915.6	743.9	669.4	995.6
Patient_99	JRD-16	Patient_99-2	NA	iMCD	TRUE	Siltuximab + BSC	Cycle1_Day8	957.2	4326.5	802.9	1030.3	1798.2	1474.7	2458.5	851.3	1164.2	4378.4	6370.2	2219.9	4539.9	448.9	2468.9	703.9	7753	2896.5	2168.2	1680.3	2886.7	1080.4	10692.6	433.3	1525.6	1093	34622.2	13231.7	29586.2	719.1	2262.7	4572.1	1203.1	1559.4	561	3733.9	2692.9	1969.8	592.2	597.5	529.2	1036.4
Patient_152	JRD-16	Patient_152-1	Rep 1	iMCD	TRUE	Placebo + BSC	Cycle1_Day1	1244	2830.9	679.3	2158	2115.5	1147.6	1310.7	600	1220.5	7502.6	15908.8	4503	3074.3	525.6	4312.7	776.2	17047.9	1938.8	364.6	2309.8	5994	1376.6	11998.6	732.2	1343	1723.3	24482.7	14827.5	38940.6	796.4	1730.9	5218.6	1805.6	1128.5	585.2	4449.3	2856	2156.3	330.8	699.2	424.4	531.7
Patient_66	JRD-16	Patient_66-2	NA	iMCD	TRUE	Siltuximab + BSC	Cycle1_Day8	1180.3	2140.2	981.7	1547	2259.9	568.1	1185.2	433.9	1113.3	4743.1	6149.1	6692.4	3852.3	453	3089.4	649.2	22347.6	1558	410.6	5362.4	2053.4	2093.1	13624.9	1057.4	2632.6	1261.8	11342.9	13973.3	33903.1	2405	2089	13058.6	1927.1	851.3	491.9	2465.7	2747.7	2157.3	737.2	745.9	505.4	1011.2
Patient_192	JRD-16	Patient_192-1	NA	iMCD	TRUE	Siltuximab + BSC	Cycle1_Day1	878.5	2221.4	828.6	2554.4	2152.9	779.2	1031.1	526.1	1483.3	7770	8574.8	4155.8	3064.2	559.5	1281.9	668.8	10546.7	1909.7	404.2	5065.5	2046.7	1196.8	10213.6	865.4	1060	1882.5	20101.4	7692.3	39840.8	910	1642.2	6053.3	3379.2	1003.3	662.7	2199.4	2723.1	2219.5	285.6	833.8	395.6	790.1
Patient_107	JRD-16	Patient_107-2	NA	iMCD	TRUE	Placebo + BSC	Cycle1_Day8	1570.4	2556	717.2	1977.8	2205.5	674.9	734.7	784	1170.1	10272.5	6386.7	2592.2	4904.6	486.6	843.5	940.3	14720.5	2149.9	507.9	2675.3	6387.5	1916.2	8140.2	509.2	1765.9	819.3	48564.4	4750.7	27783.5	1265.6	1717.2	4517.5	2414.9	6306.8	1381.4	2835	2992	2824.8	250.9	1574.8	413.2	1081.8
Patient_86	JRD-16	Patient_86-1	NA	iMCD	TRUE	Siltuximab + BSC	Cycle1_Day1	1348.8	2329.4	660	1991.5	1924.7	888.6	1075	553	1056.9	7063.4	11708	3646.7	8035.2	707.9	1923.4	707.3	16053.1	3605.6	433.1	3228.3	7244	1398.2	8210	698.1	1154.2	1615	35738.6	11206.1	28131.3	1006.7	1787.1	1971.2	1994.6	995.5	755.9	3639.3	2785.1	3774.3	264	894	486.2	608.6
Patient_72	JRD-16	Patient_72-2	NA	iMCD	TRUE	Siltuximab + BSC	Cycle1_Day8	700.8	1211.7	1050.9	991.7	1836.4	745.4	1116.9	810.1	1140.8	3698.8	4309	6672.7	4365.6	613	2312	603.5	17068.4	1812	325.5	4155.3	5525.9	1438.7	11386.2	524.3	1961	1365.8	131548	13121.1	13780.1	709	2604.4	6885.8	1259.8	981.8	624.7	2811.7	3749.8	2168.3	1575.8	635.4	491	813.5
Patient_152	JRD-16	Patient_152-4	NA	iMCD	TRUE	Placebo + BSC	Cycle4_Day1	1027.4	2493.4	692.5	1828.2	2042.4	942.3	1097.6	608.5	1410	5660.2	5407.7	4462.7	2925.2	554.9	4641.3	710.6	16846.6	1629.7	365.8	2289.8	5636.5	1379	15066.5	611.8	1702.1	1017	21833.1	11957.1	37559.9	785.3	1807.5	9344.8	1838.9	1065.3	562.3	3030.5	3167.8	2021.7	573.6	722.3	481.7	562.2
Patient_69	JRD-16	Patient_69-1	NA	iMCD	TRUE	Placebo + BSC	Cycle1_Day1	894	2418	793	2139.9	2105.2	762.8	1353	12343.1	1503.2	4681.6	3474.2	2782.1	3612.1	2480.3	899.2	769.2	13482.8	1985.4	351	2416.6	13234.9	1331.6	12397.3	1132.6	1462	874.1	27335.2	8071.8	32971.1	965.9	1996.4	1999.2	1833.4	1169.5	758.9	2589.6	2865	3534.1	257.8	895.8	591.8	600.8
Patient_71	JRD-16	Patient_71-2	NA	iMCD	TRUE	Siltuximab + BSC	Cycle1_Day8	1270	1489.1	1014.8	992.7	2098.9	765.8	1068.2	1011.6	1344.9	5458.8	2933.6	4224.7	4419.8	499.9	3925.4	677.4	23226.7	2651.5	365.6	5917.1	4158.4	1280.3	11580.2	683.9	1364.8	966.6	9844	11286.8	33844.2	838.3	2372.4	8770.1	1474.9	927.4	616.2	2358.9	2813.5	2268.6	421.2	644	539.3	715.1
Patient_105	JRD-16	Patient_105-1	NA	iMCD	TRUE	Siltuximab + BSC	Cycle1_Day1	1121.8	2332.7	749.9	1385.2	2211.3	621.9	1868.7	717.8	1124.4	6900.7	6550.7	1923.6	2962.2	412.1	1727.9	739	24745	1783.2	388.1	5771.7	5475.1	2312.9	12687.8	612.8	973.2	1455.4	8129.7	8835.5	44206.9	886.3	1616.2	8619.8	1876	1000.7	608.6	2850.1	2644.8	1438.5	483	1522.3	398.6	745.3
Patient_95	JRD-16	Patient_95-3	NA	iMCD	TRUE	Placebo + BSC	Cycle4_Day1	1418.7	1940.1	725.6	1706.4	1817.1	1538.9	1347.8	597	866.4	5141.4	13698.2	3402.1	4077.2	371.8	5344.8	732.3	7983.9	1353.7	268.9	2810.7	7305.7	1257.6	19931.2	477.2	1739	2913.4	20087	17835.6	41669.3	679.7	1878.8	4872.9	1457.1	966.5	317.4	7797.5	2679	2842.3	1861.2	714	1167.7	980.1
Patient_65	JRD-16	Patient_65-4	NA	iMCD	TRUE	Siltuximab + BSC	Cycle4_Day1	1114	1984.3	829.5	1348.2	1918	885.5	1007.2	1653.9	1232.5	6609.6	4595.1	3195	6605	514.2	3421.3	646.2	10074.8	1667.8	382.7	9027	6421.4	1176.5	11935.6	536.6	933.3	1039.6	6229.1	14348.6	29436.5	1097.6	2264	8489.3	1557.4	924.7	573.5	3210.3	2429.6	2215.6	383.9	638.4	554.4	576.1
Patient_93	JRD-16	Patient_93-3	NA	iMCD	TRUE	Placebo + BSC	Cycle4_Day1	1869	4508	921.1	1673.6	1832.9	2034.8	1339.1	544.8	1130.3	6549.6	19186.5	2883.2	4523.1	426.6	4842.6	833.9	10597.1	2005.7	308.4	2994.8	10894.3	1268.7	9394.4	659.4	1494.7	1302.7	121234	34119.7	16474.2	13492.3	2994.8	11062.8	1508.6	901.9	527.2	5604	3095.9	4410.9	1379	656.7	718	976.1
Patient_82	JRD-16	Patient_82-3	NA	iMCD	TRUE	Siltuximab + BSC	Cycle4_Day1	101741	1343.3	879.4	764.6	1868.6	699.5	863.2	1321.7	1050.8	6113.1	6288.1	3302.5	3624.1	503.3	2433.3	744.2	15786.6	3714.6	470.3	3256.7	5280.4	1285.8	8714.6	619.6	1010.9	1090.5	15449.1	11541	38528.6	1143.4	1675.8	3507.5	1444	911.7	611.4	2038.9	2530	1514.5	724.3	506.5	721.4	619.9
Patient_79	JRD-16	Patient_79-1	NA	iMCD	TRUE	Siltuximab + BSC	Cycle1_Day1	1040.4	2779.9	918.4	1607.8	2255.8	691.7	1144.2	594.8	1269	5190.3	7480.2	2998.7	3133.7	560.1	1267.9	691.5	20539.7	1957.5	357.5	3234.7	5332.7	1444.2	12222.2	640.3	2543.9	1237.5	18341.2	9599.4	29947.5	1208.6	1699.4	3809.5	2022.8	1016.2	595.3	2519.5	2529.4	2118.5	305.1	725.3	621.1	734
Patient_90	JRD-16	Patient_90-1	NA	iMCD	TRUE	Siltuximab + BSC	Cycle1_Day1	1548.3	1817.5	859.3	2000.3	2362.7	773.6	1408.4	992.6	2561	4647.6	4398.8	1959.6	3773.9	862.8	929.7	661	14364.7	1824.5	391	3281.8	7177.7	1413.4	16680.9	870.4	2818.1	2352.1	30950.4	6683.5	45080.1	846.1	1989.3	3229.8	1914.9	966.9	583.4	2673.5	2502.8	2416.5	462.3	820.6	619.2	957.8
Patient_96	JRD-16	Patient_96-1	NA	iMCD	TRUE	Siltuximab + BSC	Cycle1_Day1	2293.4	2400.5	1120.7	1851.5	2273.3	787.9	1461.3	1524.7	1188.3	4127.8	4219.5	3912.5	4927.4	1219.3	4461.6	747.5	21722.7	2782.4	423.2	2684.9	3211.7	1129.3	11412.1	867.9	2391.9	916	100964	15204.6	26791.4	690.7	2587.7	8454.8	2257.6	1173.3	449.7	3979.3	4533.6	2049.9	954.6	803.4	949.6	1020.5
Patient_107	JRD-16	Patient_107-1	NA	iMCD	TRUE	Placebo + BSC	Cycle1_Day1	1350.2	1999	721.3	1595.4	2189.3	746.6	713	812.3	1066.8	8543.9	7191.8	2764.5	4314.3	496.5	990.4	921.1	13018.8	1900	512.5	2419.9	6327.5	1770.3	9210.8	486.2	1561.2	938	56034.5	6434.9	27637	1228	1610.7	4641.7	2141.2	7060.6	1279.2	2800.1	2822.8	2566.7	290.7	1647.4	428.5	1077.4
Patient_101	JRD-16	Patient_101-2	NA	iMCD	TRUE	Siltuximab + BSC	Cycle1_Day8	981.5	2450.5	667.8	1621.8	2188.9	867.9	1190.3	687.9	3447.8	6065.6	4791.9	1961	3800.7	672.4	2768.7	700	13328.7	1574	349.5	6474.5	5658.6	1699.6	15390.2	534.5	2449.6	1047.3	9473	8549	41637.1	729.3	2180.2	9413.5	2222.4	1115	550.6	2822.1	3288.9	1772.3	774.9	675.8	489.9	1549.1
Patient_142	JRD-16	Patient_142-1	NA	iMCD	TRUE	Siltuximab + BSC	Cycle1_Day1	936.7	2810.9	635.4	2267.6	2050.6	746.3	1323.6	515.7	1028.8	6877.4	4177.5	5979.7	5022.3	418.8	2095.6	702.7	11636.2	1798.6	415.4	6444.5	4289.4	1434.2	14250.5	598.5	1619.3	1247.6	35434.2	8560.4	25468.3	949.5	2075.8	7743.5	1955.7	979.1	536.1	2144.5	2995.4	2156.5	817.6	805.8	794.3	727.6
Patient_82	JRD-16	Patient_82-1	NA	iMCD	TRUE	Siltuximab + BSC	Cycle1_Day1	60461.6	1433.3	1421.1	734.3	1836.1	726	742.4	1147.8	762.3	6306.9	13101.5	2391.3	3029.8	396.3	2249.5	1018.4	15651.2	3237.7	435.6	4194.1	6304.9	1167.2	8257.6	544.9	920.1	1069.3	13347.6	29470.5	34960.5	1070.9	1554.3	1987.3	1333	780.4	563.6	11066.1	2511.4	1311.9	573.7	471.7	565.4	627.4
Patient_112	JRD-16	Patient_112-2	NA	iMCD	TRUE	Siltuximab + BSC	Cycle1_Day8	1575.3	4146.8	801.6	1425.1	2233.8	613.4	1143.5	699.6	1554.7	7401.3	8152.8	3228.5	4551.2	502.4	2107.2	719.9	10727.1	2507	390.1	2271.3	8022	1316.7	13337.8	796.9	2017	2098.5	20378.2	8741.7	32572.5	908.2	2027	3928.4	1718.7	921.6	579.4	2972.1	2339.5	2714	337.5	709.1	469.6	516.8
Patient_73	JRD-16	Patient_73-2	NA	iMCD	TRUE	Placebo + BSC	Cycle1_Day8	910.5	1765.9	899.3	1285.3	2058.8	822.3	2478.5	753.8	1127.5	4331.3	4820.1	5960.6	6901.3	1974.3	1937.2	581.6	13606.2	1542	348.4	2556.9	4398	1042.5	12493	613.9	1748.5	1129.7	25783.3	12528.4	23966.6	746.3	2822.1	6332.6	1592.8	947.9	443.3	3132.1	2827.4	3256.2	524.9	820.6	495.3	586.6
Patient_67	JRD-16	Patient_67-1	NA	iMCD	TRUE	Siltuximab + BSC	Cycle1_Day1	849.8	1732.9	670.9	1280	1773.9	841.7	1082.3	513	956.1	4464.1	5917.4	6289.9	4658	383.8	2483.9	529.7	8709.7	1611.9	304.2	3153.9	14081.9	1156.2	10672.1	607.9	1474.6	877.2	80923.1	14701.8	18374.2	849	2502.4	6952.8	1277.2	765.4	448.8	2558.7	2548.2	3924.8	473.4	689	623.2	903.6
Patient_146	JRD-16	Patient_146-1	NA	iMCD	TRUE	Placebo + BSC	Cycle1_Day1	2139.1	2852.9	901.9	1682.6	2135.9	1364.3	1206.6	898.8	845.8	5087.2	11151.1	2393.5	10313.7	299.3	3879.4	734.2	22686.2	2318.7	364.5	3400.1	6186.5	1491.6	10829.7	721.3	4225.2	1811.1	9659.5	25375.7	35311.8	817.9	1979.7	11133.7	1832.5	717.3	463.9	2712.5	3008.6	2439.4	922.2	704.7	578.5	2477.5
Patient_148	JRD-16	Patient_148-3	NA	iMCD	TRUE	Siltuximab + BSC	Cycle4_Day1	894.6	2066.6	785.7	1273.2	2211.1	881.8	1591	525.4	1132.7	5006.3	7438.9	2237.2	4049.9	453.8	2018.7	729.1	17366.6	2221.2	349.5	5498.3	2558.4	1313.8	13407	725.5	1849.1	1464.5	21880	13179.5	33982.7	972.7	2008	5481.6	1740.6	979.1	542.1	2851.2	2599.3	2023.9	404.7	682	621.3	593
Patient_104	JRD-16	Patient_104-2	NA	iMCD	TRUE	Siltuximab + BSC	Cycle1_Day8	768.5	1706.8	2116	1188.3	2227.7	1274.5	2550.2	648.1	1779.9	3305	4267.7	4871.5	6404.9	736.6	1457.4	786.9	19285.2	1994.8	299.5	4046.1	7678.9	1123.4	12681	477	1637.1	929.1	26986.7	9557.3	6676.8	750.2	2137.5	7300.1	4969.8	1113.8	421.3	4258.8	2316	3118.8	575.6	729.2	639	688.7
Patient_108	JRD-16	Patient_108-2	NA	iMCD	TRUE	Siltuximab + BSC	Cycle4_Day1	919.9	2609	895.3	2300.5	1901.8	673	943.2	455.3	877.4	6516.9	7886.6	12634.4	8217.1	343	2293.6	645.8	17567.1	1742.6	388.8	3275.1	1169	1635.4	13543.3	590.7	1833.4	1472	16787.3	11568.9	33494.9	829.9	2196.7	6145.6	2164.3	947.4	522.8	2354.1	3139.3	2703.5	517	854.4	677.4	1095.2
Patient_148	JRD-16	Patient_148-1	NA	iMCD	TRUE	Siltuximab + BSC	Cycle1_Day1	835.2	2788.2	659.4	1516.3	1918.2	886.4	1376.2	469.7	905.8	5852.2	9860.3	1415.8	3495.1	371.1	1868	682.8	15017.3	1925.7	398.5	2602.1	2259.5	1339.3	9177.5	688.9	1001.3	1652	18359.2	11725.3	36652.9	960.8	1466	8908.5	1784.8	1134.1	522.7	2268.8	2338.8	2223.3	245.9	687.6	561.6	498.2
Patient_185	JRD-16	Patient_185-3	NA	iMCD	TRUE	Siltuximab + BSC	Cycle4_Day1	3081.7	1558	675.5	1074.1	1687.8	1003.1	938.7	625.7	1120.3	4538.3	8866.3	3983.3	2618.6	496.7	2280.5	637.8	11560.2	1493.1	340.5	3260.7	2692.6	1176.4	10847.1	619.6	1262.2	1700.7	10066.2	11006.4	32011.1	785.4	1652.1	6922.3	1332.6	1203.6	588.9	2301.5	2128	1681.3	347.9	616.6	541	487.7
Patient_147	JRD-16	Patient_147-2	NA	iMCD	TRUE	Siltuximab + BSC	Cycle1_Day8	984.3	1279.2	885.8	941.1	1423.7	678.5	1247.4	534.5	985.6	2311.4	2284.5	4792.2	4635.7	468.1	1646.6	440.4	4550.7	2123.9	324.3	10669.8	3902.6	1317.1	6939.8	1796.5	3010.7	1253.9	31123.5	17479.4	27126.3	628.2	2105.6	8477.2	1049.1	989.9	373.8	2103.4	1940.8	1687.6	617.2	678.8	1246	632
Patient_86	JRD-16	Patient_86-2	NA	iMCD	TRUE	Siltuximab + BSC	Cycle1_Day8	1135.9	2454.3	483.1	1644.7	1745.1	1052.9	1042.8	675.5	819.1	6374.7	12401.9	3706.6	5654	473.8	4117.1	663.1	15125.9	2757.9	379	3499.4	4829.9	1269.3	8159.3	612.2	1068.9	1599.8	24400.4	10628.6	26090.5	808.7	1444.1	3233.2	2086.4	1025.1	489.1	2943.3	2458.2	2807.8	308	761.1	409	527.6
Patient_99	JRD-16	Patient_99-1	NA	iMCD	TRUE	Siltuximab + BSC	Cycle1_Day1	726.8	3249.4	541.8	1224.3	1620.8	1486.9	1882.6	636.4	950.8	3487.1	6217.4	1583.2	4268.2	415.5	2128.7	695.9	6472.7	2263.9	1771.3	1816.9	2470.7	1028.1	8702.3	404.4	1142.4	894	30938.9	12751.7	30321.8	625.7	2015	5577.3	1121.5	1595.1	533.5	2960.5	2391	1787.2	417.2	612.4	416.5	801.6
Patient_194	JRD-16	Patient_194-3	NA	iMCD	TRUE	Siltuximab + BSC	Cycle4_Day1	877.7	1904.8	834	1469.4	1822.5	547.2	1048.2	536.4	1055.2	3320	4159.4	2529.5	3279.2	461.3	1212.2	603.1	16295.1	2023.1	420.6	4329.4	3155.6	1167.7	14316.8	576.5	1596.3	908.7	16804.5	12909	39204.6	728	1623.5	3488.6	1547.3	938.6	401	4767.9	2014.7	1702.3	333.9	704.7	411.5	1108.7
Patient_185	JRD-16	Patient_185-1	NA	iMCD	TRUE	Siltuximab + BSC	Cycle1_Day1	2669.3	1583.1	661.4	1240.1	1761.4	871.7	913.4	620.7	1175.7	4333.1	6063.5	3669.5	2220.7	523.2	1329.4	592.9	11499.1	1485.4	358.1	2273.1	3058.3	1193.6	11549.7	700.3	1218.2	1241.3	12597.7	7741.9	32863	786.6	1698.6	2809.7	1451	1182.5	606.3	1755.2	2174.6	1760	322.8	673.2	578.7	498.3
Patient_105	JRD-16	Patient_105-2	NA	iMCD	TRUE	Siltuximab + BSC	Cycle1_Day8	926.1	1812.4	495.5	1171.7	1839.1	514.2	2240.9	533	533.5	3967.7	3564.3	2753.6	3454	249	1794.2	498.8	21472.5	1549.2	325.3	4985.2	7282.3	1926.1	9719.4	676	1600.9	1133.4	13573.5	8139.4	45333.9	730.2	1778	8615.1	1676.9	807.2	289.4	5240.2	1974.6	1953.5	701.1	2038.6	589.3	832.5
Patient_70	JRD-16	Patient_70-1	NA	iMCD	TRUE	Placebo + BSC	Cycle1_Day1	743.5	1103.3	866.4	889	1951.7	615.8	1432.9	640.8	968.1	2179.1	3355.2	6532.3	6980.8	582.2	1221.6	697	12432.9	2218.1	286.4	1909.6	9241.5	1586.2	11895.7	2017	1604.2	1237	115192	9964.3	13502.5	671.2	2577.9	4711.6	1240.1	1339.2	445.6	3516	2548	3939.2	604.3	1011.2	494.4	907.4
Patient_65	JRD-16	Patient_65-2	NA	iMCD	TRUE	Siltuximab + BSC	Cycle1_Day8	990.8	1949.2	874.9	1262.8	1612.7	817.4	1109	1280.4	959.5	5391.9	3546.2	3074.6	6576.3	467.4	3228.9	575.4	9297.8	1313.9	386.1	52722.5	5931.7	1163.5	11307.3	485.6	729.8	752.7	4704.2	26065.8	28613.5	881.1	1681.7	12065	1542.9	1091.8	509	2264.1	2268.6	1879.4	610.1	632.7	480.4	469
Patient_93	JRD-16	Patient_93-2	NA	iMCD	TRUE	Placebo + BSC	Cycle1_Day8	989.1	2700.1	550.2	1355.2	1781.1	907.9	1321.2	498.7	866.9	4244.2	4454	3658.3	6489	376.6	1866	530.6	11503.8	1323.3	288	3049.7	9792.3	1173.7	11741.3	726.7	1754.9	784.8	111588	13639.4	18127.5	6252.7	2636.1	11124.1	1556.6	848.1	353.8	2081.2	2738.3	5032.7	975.8	731.1	690.7	1003.1
Patient_143	JRD-16	Patient_143-2	NA	iMCD	TRUE	Siltuximab + BSC	Cycle1_Day8	827.6	1918.3	551.4	1470.9	1807.1	536.1	891.9	419	690.5	3777.7	2062.3	7636.6	5434.4	305.3	1391.9	492.1	14653.5	1272.4	340.4	4498.4	1753	1642	10930.9	424.7	1209.7	679.8	19806.4	8937.5	32001.2	665.1	1970.5	7153	1836.3	843.3	329.5	2229.2	2126.9	6757.6	291.2	733.6	602.3	549.5
Patient_193	JRD-16	Patient_193-2	NA	iMCD	TRUE	Siltuximab + BSC	Cycle1_Day8	1578.4	1980.2	1038.9	6408.3	1688.7	492.9	1265.2	428.6	873.5	4764	5661.8	8643.3	3407.7	406.9	2150.2	750.7	16339.7	44979.4	328.5	5224.9	3712.7	1260.9	6421.5	743.8	1233	938.4	10202.9	11828.5	27997.5	746.4	1874.1	3790.9	1698.7	1036.6	457.6	2960.3	2930.5	1563.8	333.5	725.2	443.5	596
Patient_111	JRD-16	Patient_111-3	NA	iMCD	TRUE	Siltuximab + BSC	Cycle4_Day1	1133.1	1303.3	516.1	931.6	1533.6	599.2	1537	472.9	807.2	2647.3	5033.7	9235	4227	387.7	1548.5	565.2	12995.9	2122.4	307.8	5323.1	2089.2	1290.6	9760.2	530.9	3872.7	1256.7	123201	6093.8	13705.3	657.1	3195	14813.9	1301.8	1135.8	373.5	2226.2	4798.2	2466.6	1786.3	2248.4	772.3	2818.5
Patient_84	JRD-16	Patient_84-1	NA	iMCD	TRUE	Placebo + BSC	Cycle1_Day8	1001.4	2287.7	527.3	1615.8	1867	769.9	1176.9	502.4	1006.7	5026.2	4409.4	2292.4	3002.2	413.2	1601.3	574.9	15194.4	2239.8	359.3	4082.2	2866.3	1263.2	14374.3	506.1	1017.4	1414.9	15652.2	8447.6	34873.3	766.4	1591.9	6544.5	1627.4	1035.7	450.2	2502.7	2535	1733	295.4	702.9	447.3	520.7
Patient_148	JRD-16	Patient_148-2	NA	iMCD	TRUE	Siltuximab + BSC	Cycle1_Day8	750.5	2111.7	577.9	1374.8	1825.3	698.1	1310.2	449.8	785.2	4128.8	5492.9	2086.2	3558.9	389	1719.4	522.2	15815.3	1889.3	329.6	4869.7	2274.6	1154.8	13353.8	772.5	1098.7	1438.1	16868.8	10362.7	43624.5	1047.6	1506.6	4453.3	1619.7	1017.4	378.2	2417	2341.7	1698	300.5	626.2	559.1	478
Patient_90	JRD-16	Patient_90-3	NA	iMCD	TRUE	Siltuximab + BSC	Cycle4_Day1	1112.9	1943	563.8	1443.7	1881.3	614.7	1024.2	697.6	1218.8	4124.6	4254	2231.8	3063.4	615.8	1073.2	534.4	13123.4	1616.8	376.7	2938	2969.2	1502.6	13943.5	542.9	2176.8	1951.9	11810.4	6964.1	41294.9	777.2	1248.6	4939.2	1479.2	1123.3	495.6	2736.4	2211.3	1714.2	418.3	708.5	584.6	654.7
Patient_97	JRD-16	Patient_97-2	NA	iMCD	TRUE	Siltuximab + BSC	Cycle1_Day8	909	2016.5	869.6	1331.2	1782.4	720.3	1109.7	510.3	1517.2	3164	3054.8	2161.4	2848.1	479.9	1351.7	603.4	17400	1390.8	332.8	6529.2	4143.3	1164.1	14959.7	578.7	4470.4	720.5	31859	13679.7	29415.2	832.4	2230.4	8799.2	1360.1	1025.8	445	1716.2	2271.9	2055.8	471	661	565.8	847.4
Patient_195	JRD-16	Patient_195-2	NA	iMCD	TRUE	Placebo + BSC	Cycle1_Day8	1194.3	1779.1	587.9	1138	1830	855.6	1062.1	469.5	862.1	4180.6	6969.7	2498.3	3877	405.5	2340.9	590.4	13563.6	1564	314.8	5600.3	3149	1029	12343.7	506.1	2555.3	1281.4	4646.9	13876	33826.4	704.3	1892.3	14425.6	1636.2	1063.8	397.6	2179.9	2434.5	1558	436.2	710.2	483	559.5
Patient_99	JRD-16	Patient_99-3	NA	iMCD	TRUE	Siltuximab + BSC	Cycle4_Day1	637	3201.6	670.7	1012.5	1538	2005.9	2395.4	843.3	951.9	3464.3	6726.2	2629.1	3999.4	414.7	5600.4	674.6	5224	2188.6	1953.1	1383.3	2515.4	948.9	7530.2	449	2235.5	750.7	28414	20470.4	28244.8	628.9	2266.7	4620.1	1007.2	1606.3	513	3234.5	4095.2	2139.8	2680.7	587.7	511.3	1094.7
Patient_55	JRD-16	Patient_55-2	NA	iMCD	TRUE	Siltuximab + BSC	Cycle1_Day8	660.4	2337.7	999.5	1121.7	1964.6	567.3	1044.3	512.6	1045.9	4392.2	2458.3	2562.1	4244.9	554.1	2015.6	595.2	18374.7	1759.2	359.2	13909.1	4682.7	1215.7	9857.6	604.2	1643.4	1030.5	12771.7	14221	31389.3	820.6	1606.5	9208.7	1604.8	1131.8	496.5	1923.5	2455.6	1940.3	290.6	700.2	452.6	795.6
Patient_189	JRD-16	Patient_189-3	NA	iMCD	TRUE	Siltuximab + BSC	Cycle4_Day1	831.1	2127.7	1059.4	1316.1	1747.1	752.3	1171.7	662.2	973.7	3899.6	3820.9	2416.2	2947.1	621	1745.1	714.8	8960.6	1817.1	384.4	2328.6	232.6	1205.6	12455.5	537.7	1582.9	707	18118.6	17213.7	34849.4	856.1	1920.1	4117.1	1415.5	1392.5	510.1	1785.1	2416.4	1388.6	419.4	779.1	617	524.3
Patient_150	JRD-16	Patient_150-1	NA	iMCD	TRUE	Siltuximab + BSC	Cycle1_Day1	835.7	1885.9	642.1	1194.5	1933.7	871.3	1193.5	506.1	853.7	3999	7660.5	3020.1	3586.3	397.6	2317.7	528.1	13820.3	1305.4	373.9	3424.6	2570.9	1054	15815.4	531.4	1236	1852.9	12542.9	12397.9	31242.3	5045.6	1650	4346	1544.9	968.4	347.9	3794.6	2226.1	1498.8	702.1	797.9	520.1	431.9
Patient_92	JRD-16	Patient_92-2	NA	iMCD	TRUE	Siltuximab + BSC	Cycle1_Day8	1281.2	1951.2	789	1430.4	1615.5	1380.1	1171.1	455.8	798.2	7602.8	22649.3	3283.4	2781.3	406.1	3717.2	952.9	12025.1	4928.4	328.4	3215.4	5079.7	1136.3	8878.3	472.6	1489.4	1589.5	15216.1	19950.3	23216.3	671.8	1329.9	3926.4	1496.6	1027.5	436.6	9841.9	2435.6	2013.1	572.4	663.2	478.1	991.8
Patient_88	JRD-16	Patient_88-2	NA	iMCD	TRUE	Placebo + BSC	Cycle1_Day8	901.5	2028.6	536.3	1446.4	1728.1	657.6	1379.6	534.3	933.4	4521.7	3608.9	9276.8	4267.4	596.1	3452.5	545.5	9140.5	2292.7	324.6	2514.4	3330.1	1070.2	14305.9	492.3	3461.2	1036.2	44452.4	8525.3	27022.6	718.9	1879.9	5641.5	1810.9	1085	435.8	2356.6	3030.2	2758.3	689.9	714.5	542.6	862.1
Patient_191	JRD-16	Patient_191-1	NA	iMCD	TRUE	Siltuximab + BSC	Cycle1_Day1	8006.4	1630	949.5	1290.7	2508.7	570.7	1557.4	582.8	1007.9	3113.9	3576	3529.8	2435.5	2264.9	1094.5	590.4	14800	4084	340.7	4209	12390	998.7	10266.6	1048	1141.8	849	5765.7	9299.9	26626.4	845.3	1476	3024	1987	1018.4	414.3	2550	2404.7	3781	495.7	1312	644.2	510.6
Patient_86	JRD-16	Patient_86-3	NA	iMCD	TRUE	Siltuximab + BSC	Cycle4_Day1	883.9	2437.9	527.8	1633.9	1809.9	782.6	1041.7	460.2	813.6	6493	7099.9	3472.1	4655.5	466.1	1851.1	687.2	15793.5	1850	374	2858.7	3239.4	1231.2	8323.9	551.4	927.5	1348.2	17573.2	11030.6	32042.6	757	1487.8	4855	1726.4	1012.2	491.1	2446.1	2412.7	2387.4	284.6	771.8	414.7	523.4
Patient_146	JRD-16	Patient_146-2	NA	iMCD	TRUE	Placebo + BSC	Cycle1_Day8	1452	2840.1	438.3	1531	1914.7	766.1	1306.8	774.3	681.4	3721	5831.2	2672.6	8600.3	317.5	2407.7	540.3	19247.9	1849.8	334	3125	6133.7	1229.1	11606.6	739.4	2900.6	1016.3	8716	13469	35672.8	769	1885.3	7173.7	1776.2	752.4	306.6	2158.2	3143.1	2395.6	1029.1	738.4	637.6	2355.6
Patient_197	JRD-16	Patient_197-2	NA	iMCD	TRUE	Placebo + BSC	Cycle1_Day8	716.5	1341.2	953.2	1026.8	1997.9	756.3	785.8	545.5	1013.9	3579.2	2565.3	8087	2103.1	494.2	2994.9	945.6	30099.3	1984.6	323.1	2999.1	2596.8	1108.9	7355	559.4	1199.1	1129	23636.2	9900.3	22627.4	1045.4	1433.6	2515	1283	901.9	594.5	3054.7	2489.9	953.2	335.4	546.6	369.1	583.4
Patient_103	JRD-16	Patient_103-1	NA	iMCD	TRUE	Siltuximab + BSC	Cycle1_Day1	1031.3	2747.4	482.9	1108.8	1759.4	1073.2	1173	365.1	611.5	3510.9	6990.7	1045.8	13773.1	258.1	2738.4	576.7	18765.8	2459.7	286.2	7407	5241.7	1085.5	9579	478.6	1974.5	596	7690.8	12587.2	16657.2	562.4	2118	9599.2	1444.4	770.6	293.8	2567.6	2536.3	1417.8	781.1	746.6	735.5	417.3
Patient_189	JRD-16	Patient_189-1	NA	iMCD	TRUE	Siltuximab + BSC	Cycle1_Day1	635.8	1789.6	649.1	1301	1667.6	832.2	1107.3	711.1	1059.4	4677.3	6382.6	2170.7	2065.9	952.7	1304.3	664.4	9216.4	1766.1	385.2	1268.5	247.2	1288	9888.7	569.1	1334.5	921.8	16716.2	8427.7	30569.2	862.3	1597.2	2598.5	1502.4	1620.8	665.3	2022.1	2339.5	1411.1	384.5	774.3	547.4	506.2
Patient_190	JRD-16	Patient_190-2	NA	iMCD	TRUE	Siltuximab + BSC	Cycle1_Day8	1782.4	2406.6	654.7	1653	1966.9	627	1338	538.7	842.1	4982.8	6413.6	5446.7	3253.3	805	1857.2	684.6	23373.2	3327.5	634.6	2951.8	4579.7	1299	11724.1	743.2	1107.2	1371.7	8190.4	9759.9	19130.9	860.2	1761.7	4429.9	1938.1	1059.3	457	1873.1	2344.4	1991.3	268.2	732	463.4	501.8
Patient_77	JRD-16	Patient_77-2	NA	iMCD	TRUE	Siltuximab + BSC	Cycle1_Day8	843.4	1406.2	513.2	856.6	1980.4	557.1	1522	532.8	2281.4	2963.8	3700.9	8560.4	3059.8	16491.6	1436.6	674	11608.8	14528.8	300	3843.8	8309.5	1216.7	10638.1	649.1	2095.4	921.4	55686.6	8589.9	32723.5	3192.4	2067.1	4763.4	1540.9	956.9	383.3	1659.7	3632.8	4425.8	451.1	1101.2	784.4	524.4
Patient_96	JRD-16	Patient_96-3	NA	iMCD	TRUE	Siltuximab + BSC	Cycle4_Day1	797.9	3082.9	652	2225.3	1864.4	804.2	1176.1	803	1190	5714.7	3445.8	2771.9	6209.7	561.7	2554	634	24754.6	1517.4	282.3	3912.5	2424.5	1069.6	8969.6	650	2085.4	742.9	109787	13490.5	28200.4	625.3	2135.8	9731.6	2020.3	963.9	348.1	1880.7	2749.7	2167.7	815	692.8	769.7	721.7
Patient_71	JRD-16	Patient_71-3	NA	iMCD	TRUE	Siltuximab + BSC	Cycle4_Day1	1097.8	1597.8	704.4	1025.5	1774.7	792.8	844.6	562.7	1099.2	4932.6	4534.8	2820.2	3260	476.3	1002.6	568.3	20584	1859.7	364.1	3358.5	3509.9	1312.7	9748.5	554.2	867.6	1344	7859.7	9348.1	22350.8	773.4	1304.4	4299.4	1455.9	1142	578.6	2468.9	2241	1836.8	297.2	614.9	399.8	546.4
Patient_187	JRD-16	Patient_187-3	NA	iMCD	TRUE	Placebo + BSC	Cycle1_Day8	941.1	1967.8	1507.8	1479.4	1665.1	747.5	1570.7	686.1	1078.5	4161.2	4884.6	7074.9	4698.3	530.7	3101.5	662.1	11917.1	2251.4	483.2	8056.1	4543.1	924.4	11014	607.6	1229.1	2564.5	35411.9	16788.1	24001.2	839.4	2138.2	10008.4	2009.8	1024.4	416.2	1799.3	2639.4	1475.2	315.3	775.6	537.2	496
Patient_109	JRD-16	Patient_109-2	NA	iMCD	TRUE	Siltuximab + BSC	Cycle4_Day1	815	1572.4	615.3	1482.6	1656.8	483.3	1352	452.3	874.4	3815.7	3993.8	5373.2	3525.1	423.7	1088.9	523.5	17292.1	3212.5	469.1	4544.8	6916.7	1242	11268	582.1	1637.9	1174.8	20647.4	5998.3	23695.4	685.7	1743.7	6725.2	1370.3	1021.9	424.5	2672.7	2110.5	2332.7	435.8	2795.7	573.8	705.6
Patient_89	JRD-16	Patient_89-1	Rep 1	iMCD	TRUE	Placebo + BSC	Cycle1_Day1	1053.1	3566	616.4	1736.8	1771.4	664.7	1657.6	578.7	806.3	5268.1	11006.3	979	6264.4	361.4	3851.9	977.4	15215.6	1734.2	290.5	2969.7	2268.5	1051.1	13731.1	619.7	1701.8	1058.4	16279.7	26919.2	36365.8	696.4	1506.3	6137.8	1499.7	929.6	424.5	4832.2	2418.7	1909.4	492.7	572.1	535	786.8
Patient_78	JRD-16	Patient_78-1	NA	iMCD	TRUE	Placebo + BSC	Cycle1_Day1	1217	2228.6	568.5	1405.4	1726	1078.5	1561.7	439.7	750.2	3817.7	3907.2	1431.4	14262.9	396.3	1649.5	666.5	16448.2	5072.3	314.6	7517.4	6531.7	973.6	9386.1	699.5	2076.8	960.1	18158.3	13921.9	21623.7	691.8	2223.2	11108.3	1462.6	1102.7	330.5	2955.9	3012.2	2544.2	974.4	814.2	513.7	480.2
Patient_106	JRD-16	Patient_106-3	NA	iMCD	TRUE	Placebo + BSC	Cycle1_Day8	707.6	1786.3	796.8	1194.4	1819.7	679.1	1027.7	462.1	916.7	5674.7	4009.8	2761.5	7907.7	426.9	1185.6	581.8	14582.7	7748	336.6	1092.2	6350	1162.7	7583	509.3	1113.4	753.4	17945	7379.3	16798	918	2557.5	5105	1573.5	1070.3	564.9	2134.4	2680.3	3151.6	505.9	656.8	319.6	781.1
Patient_186	JRD-16	Patient_186-2	NA	iMCD	TRUE	Siltuximab + BSC	Cycle1_Day8	901.2	1669.6	1015.8	1108.8	1912	490.6	1133.8	437.2	897.6	4648.1	4123.1	4512.2	5020.9	427.8	1674.6	595.2	21700.4	1529.6	406.1	10027.2	2522.5	1237.7	11317.6	576.7	1630.8	17901.8	70490.7	12279.2	27935.4	711.9	1677.2	11622.7	1843.3	1058.4	425.2	2202.7	2377.3	1472.3	522.7	803.3	482.2	635.9
Patient_95	JRD-16	Patient_95-1	Rep 1	iMCD	TRUE	Placebo + BSC	Cycle1_Day8	981.6	1852.5	506.5	1482.6	1820.6	866.2	1187.2	640.8	1126.2	2880.8	3014.2	2051.7	5683.5	411.5	2549.8	493.6	7007.2	954.3	301	4434.9	4205.5	940.5	15791.6	460.7	1788.1	1155.1	27936.1	8671.4	36338.3	750.8	1944.4	9265.3	1503.6	1321.8	329.4	2425.6	2448.6	2587.2	552	849.2	1341.5	1119.2
Patient_143	JRD-16	Patient_143-3	NA	iMCD	TRUE	Siltuximab + BSC	Cycle4_Day1	654	1909.6	441.1	1209	1891.1	454.3	934.6	395.8	586.3	4143.5	2671	6281	4615.1	268.9	1721.5	518.7	16600.9	1352.8	330.6	4863.9	1565.5	1659.4	12340.4	422.7	1535.3	765.6	12073.4	7652.8	29871.4	643.8	1692.7	6462.1	1955.4	854.6	311.3	2885	2542.6	2987.2	754.5	703	454.9	574.7
Patient_73	JRD-16	Patient_73-1	NA	iMCD	TRUE	Placebo + BSC	Cycle1_Day1	715	1695.2	752.5	1129.3	1670.8	667.6	1849.5	664.6	985.9	3973.1	3491.7	4144.1	5635.2	1379.2	1429	517.1	12030.2	1239.8	328.1	4625.9	4033.5	1017.1	11960.8	480.2	1219.3	694.1	20166.8	13117	19491.5	710.8	2312.3	7837	1406.4	1139.5	511.6	2551.3	2422.3	2647.8	428.9	719	419.3	467.8
Patient_151	JRD-16	Patient_151-2	NA	iMCD	TRUE	Placebo + BSC	Cycle1_Day8	723.8	1985.8	651.4	1454.8	1974.1	628.4	1074.4	734.9	1468.7	5114.8	3704.9	4735.8	3580.8	1012.6	1880.7	560.5	9090.1	1767.9	392.2	4249.9	3797	1208.6	13331	587.1	1608.9	1176.6	35981.6	6760.8	31059.1	810.6	1601	6415.5	1632.1	1082.3	506.3	1829.4	2890.3	1644.9	515.7	763.7	832.2	488.7
Patient_80	JRD-16	Patient_80-2	NA	iMCD	TRUE	Placebo + BSC	Cycle1_Day8	729.8	2681.4	536.4	1555.3	1943	923.2	1852.7	493.9	1018.8	4986.8	4218.3	1536.6	3835.3	1050.6	1452.1	623.4	14784.7	1582.6	369.7	3711.2	6177	5429.2	13254.1	924.2	1614	792	54439.4	10405.6	27102.8	892.5	1622.6	4534.6	2264.8	1040.9	447.7	2441.9	2656.8	2295	384.7	808.9	721.8	623.9
Patient_110	JRD-16	Patient_110-2	NA	iMCD	TRUE	Siltuximab + BSC	Cycle4_Day1	760	1673.1	632	1302.9	1712	651.3	2524	535.5	946.9	3724.3	4057.1	3846.1	4260.1	413.1	1439.1	544.1	13236.3	2949.6	346.4	3479.3	2835.6	1087	13051.8	474.2	1560.5	989.1	10384.7	9916.5	24124.4	711.5	1566.5	11226.3	1620.1	1029.8	438.5	3855	2463.6	1591.9	352.4	602.8	582.3	545.3
Patient_98	JRD-16	Patient_98-3	NA	iMCD	TRUE	Siltuximab + BSC	Cycle4_Day1	1294.5	1866.2	690.5	1103	1656.6	1761.2	2188.8	579.4	820.4	4286.2	15802.2	2063.6	5676.3	530.3	3879	669.1	13023.2	1432.1	618.6	1804.6	4104.2	925.1	11399.5	722.7	1440.4	1194.5	78485.9	23384.1	15478.2	642.3	1887.5	5843.5	1304.1	1303.6	462.2	4134.7	2787.3	2193.6	999.8	661.7	414.1	592.5
Patient_83	JRD-16	Patient_83-3	NA	iMCD	TRUE	Siltuximab + BSC	Cycle4_Day1	856	1969.4	510.2	1275.2	1886.4	939.2	1268	529.2	811.6	2496.6	4962.1	1957.9	5466.7	373.4	2363.8	510	13531.8	990.4	334.9	2715	9476.6	1039.1	18050.3	521.4	2248.1	1209.3	26298.1	10497.7	26279.1	727.9	2162.3	8269.9	1348.5	895.5	318.4	2489.6	3343.3	1846.4	1667.4	669.1	531.9	518.5
Patient_150	JRD-16	Patient_150-3	NA	iMCD	TRUE	Siltuximab + BSC	Cycle4_Day1	720.8	2247.5	615.3	1311.3	1791.5	898.8	1139.5	517.1	893.2	3986.6	3589.1	2264.6	4228	394.4	2080.5	582.3	13898.7	1358.4	363	3462.5	2184.8	1101	14298.6	463.1	1378.2	835.1	7549.7	12096.9	25108.5	3412.8	1584.1	4856.5	1531.9	1048.4	412	2754.7	2510.8	1891.6	795.1	682.4	467	515.7
Patient_194	JRD-16	Patient_194-2	NA	iMCD	TRUE	Siltuximab + BSC	Cycle1_Day8	669.6	1774.6	642.4	1393.8	1857.1	489.7	1064.8	566.1	1299.3	3244.1	2464.3	2615.6	3220.6	558.9	1160.5	574.8	17019.9	2489.5	497.5	3177.5	3252.6	1266.9	14671.8	631.8	1962.3	912.1	17032	7913.8	37779	794.1	1786.4	3385.6	1819.1	1062.4	487.4	1887.9	2241.7	1563.7	387.2	779.2	469.8	1095.9
Patient_105	JRD-16	Patient_105-3	NA	iMCD	TRUE	Siltuximab + BSC	Cycle4_Day1	838.6	1890.2	730.2	1040.4	2202.5	382.1	1968.3	536.7	825.8	7103.3	2316.3	2173.4	2967.1	371.1	1110.9	711.2	21616	1862.9	379	9467.2	5721.7	2114	5319.6	589.5	1049.9	703	7706.9	9022.1	32823.5	762.8	1742.6	8255.2	1820.3	1082	615.8	3111.9	2703.2	2041.7	819.9	1762	436.2	722.2
Patient_56	JRD-16	Patient_56-2	NA	iMCD	TRUE	Siltuximab + BSC	Cycle1_Day8	1018	1762	768.8	1453.6	2108.3	647	1520.5	528.3	949.7	2557.6	2904.2	3811.9	2514.4	4166.9	1659.1	459.8	15981.9	1393	401.6	14643.9	6718	2330	12574.9	2354.5	1908.2	1640.7	25284.1	14743.4	35481.4	2558.2	1658.5	6668.4	2214.4	851.9	366.9	2193.1	2534	2931.2	514.4	765.5	714.5	440.8
Patient_58	JRD-16	Patient_58-3	NA	iMCD	TRUE	Siltuximab + BSC	Cycle4_Day1	896.6	1804.4	671.4	1059.5	1960.8	515.1	954.9	436.5	871.9	5320	4115.7	2033.2	7617	468.2	1420.4	602.6	20210	2359	412.8	6752.9	5311.6	1237.1	7604.2	573.9	1691.9	703.1	12185	8289.8	20728.2	695.8	1973.3	8365.9	1766.1	1076.8	505.3	1954.8	2709.5	1793.3	506	694.6	438.5	480.8
Patient_75	JRD-16	Patient_75-2	NA	iMCD	TRUE	Siltuximab + BSC	Cycle1_Day8	1216.5	2034.8	504.6	1435	1835.9	710.3	1232.4	813.3	2064.9	3646.9	4126.7	3076.6	2761.9	391.3	2119.5	723.1	18956.6	1424.3	472.2	7846.1	4161.4	1508.9	14618.6	595.6	2092.4	912.4	53586.9	9305.5	42374.6	795.3	1935.6	10423.1	4475.3	1046.9	374.8	2380.9	2457.2	1773	456.8	713.4	748.6	682.2
Patient_101	JRD-16	Patient_101-3	NA	iMCD	TRUE	Siltuximab + BSC	Cycle4_Day1	1455.7	1883.8	854	1166.5	1644.4	1023	1012.5	600.7	2578	5587.5	20185.2	1187.8	3231.6	499.1	2159.2	783.6	8182.6	1611.8	276.9	5565.2	4463.3	1234.4	8901.2	339.7	2324.1	1716	5684.6	23937.9	40060.6	556.5	1699.9	19463.9	1378	994.1	355.8	21701.5	2220	1570.9	599.2	606.3	503.7	1247.3
Patient_188	JRD-16	Patient_188-3	NA	iMCD	TRUE	Siltuximab + BSC	Cycle4_Day1	858.5	1836	810.4	1145.9	1690.4	826.1	4764.4	462.3	882.9	2824.9	3146.2	6814.9	7558.9	414.5	2676.3	577.5	15468	5690.8	300.3	2453.7	1763.2	1053	11824.8	464	1660.7	1006.7	73293.2	15112	29649.6	651.4	1998.9	6074.4	1600.6	872.8	322	2684.8	2318.3	2602.3	575	723	572.9	490.8
Patient_85	JRD-16	Patient_85-1	NA	iMCD	TRUE	Siltuximab + BSC	Cycle1_Day8	931.5	2945	598.1	1369.6	1668.5	706	1779.9	2564.6	1778.1	3324.4	5657.5	8139	4219.3	569.5	1976.8	464.4	7741.1	1327.8	254.4	1800.5	9007.6	820.5	13673.9	408.7	2976.9	1171.1	16988.1	7438.9	27865.2	612.1	3044.3	15208.3	1327.7	2195.8	371.1	1748.7	4209.1	2129.9	1369.7	872.7	1395.9	1112.5
Patient_145	JRD-16	Patient_145-1	NA	iMCD	TRUE	Placebo + BSC	Cycle1_Day1	875.5	3647.8	439.2	2222.2	1763.3	759.5	2456.4	558.5	1024.2	5725.7	6191.4	1177.5	3267.1	384.1	1620.7	610.1	11391.4	1713.3	436.1	4961.1	8595.9	1124.7	11534.7	568.7	3705.1	1167	72111	6705.5	28839.6	782.8	2503.4	7643.9	1636.9	996.5	490.1	1925.4	3155.1	2685	1129.5	816.2	981.1	1539.5
Patient_77	JRD-16	Patient_77-1	NA	iMCD	TRUE	Siltuximab + BSC	Cycle1_Day1	875.3	1876.6	482.8	1338.1	1996.8	516.1	1555.4	564.6	2616.8	3720.6	4338.8	4822	2738.4	15287.1	837.6	694.8	12461.4	15586.7	304	2518.6	9696.6	1243.9	8456.3	702.9	1615.6	893.6	52641.4	4724.7	28210.5	5180.8	1873.3	3722.3	1634.3	1014.3	510.8	2292.9	3232	5635.3	372.7	1312.7	791.1	541.1
Patient_94	JRD-16	Patient_94-2	NA	iMCD	TRUE	Siltuximab + BSC	Cycle1_Day8	2307.6	1544.8	999.2	1121.1	1836.7	486.3	1636	403.6	754.5	2883.9	2400.8	11080.8	3459.3	461.6	1561.6	493.4	16744.7	1932.4	408.1	5783.2	8017.9	939.3	12407	1004	2404.9	1304.7	15477.8	11066.2	29379	783.5	3104.7	14278.6	1472.2	838.5	340.8	1361.8	3352.6	4013.4	735.1	2245.3	826.3	1448.7
Patient_192	JRD-16	Patient_192-3	NA	iMCD	TRUE	Siltuximab + BSC	Cycle4_Day1	710.2	1900.1	786.3	1086.3	1682.5	687.4	1088.4	443.2	880.8	4954.4	5307.8	6153	4881.9	413.2	2138.5	569.9	9657.1	1609	350.4	3177.1	1307.4	1020.6	9768.1	570.2	1357.3	1800.3	15673.1	9994.7	35816.9	679.7	1937.2	7517.9	1795.3	1002.5	433.4	1926.2	3356.7	1946.7	831.5	770.2	413.7	649.6
Patient_190	JRD-16	Patient_190-3	NA	iMCD	TRUE	Siltuximab + BSC	Cycle4_Day1	2059.6	1872.2	688.6	1180.3	1927.7	568.7	1010.1	818.3	890.1	4719.7	3329.4	5386.3	3413.5	467.7	2978.5	662.1	22236.4	1869	559.3	4257	3781.9	1175.4	10116.8	614.9	1377.1	785.7	8603	11116.6	26667.6	747.4	1814.5	7111.2	1746.8	1017.4	439.4	2062.1	2384	2298.6	360	836.8	468.5	504.9
Patient_76	JRD-16	Patient_76-1	NA	iMCD	TRUE	Placebo + BSC	Cycle1_Day1	1482	2666.9	1124.3	1597.8	1851.3	759.6	1258.7	463.8	1296	5131.3	5794	3333.9	2624.5	415.3	2785	681.4	19185.2	1536.9	654.7	5668	3861.1	1215.3	8823	1074	1861.2	858.3	29960.2	17726.5	24826.7	1361.7	1528.4	7599.3	1730.1	1049.4	449.2	2439.3	2449.8	1788.1	707.9	677	443.6	588.9
Patient_142	JRD-16	Patient_142-3	NA	iMCD	TRUE	Siltuximab + BSC	Cycle4_Day1	786.5	1964.1	508.9	1103.9	1806.4	670.4	1239.6	595.6	727.4	5114.3	3451	4636.5	3730.5	353.9	3578.6	599.5	9984.9	1285	332.7	13314.1	3328.7	1105.8	12280.9	501.3	1697.3	1033.3	19282	11091.8	26348.6	700	1831.4	16355.4	1690.4	978.1	420.7	1790.6	3122.2	1820.6	939.1	643.5	641.4	617.6
Patient_107	JRD-16	Patient_107-3	NA	iMCD	TRUE	Placebo + BSC	Cycle4_Day1	2028.9	1964.6	697.3	1571.8	1717.2	1341.4	720	651.7	712.5	7891.3	10611.5	2163.8	3952.5	376	2361.4	849.4	11262.4	1635.2	415.1	2550.1	7751.9	1585.6	6614.5	378	1214.3	1624.1	28054.5	13818.1	24417.1	1015.6	1263.3	4184.6	1817.2	6805	1037.9	4066.7	2343.8	1975.7	257.5	1393.3	335.2	863.6
Patient_92	JRD-16	Patient_92-1	NA	iMCD	TRUE	Siltuximab + BSC	Cycle1_Day1	1105.1	1657.6	1032.8	1548.9	1795.1	1335.2	1228.3	493	769.1	6840	23516.4	3895.8	2730.1	418.6	2812.5	898	11187	5888	300.9	2709.3	6843.1	1163.5	8407.8	519.8	2135	1761.7	16136.5	22004.8	22301	631.5	1404.6	2604	1376.9	923.6	430	14563.9	2908.5	1983.9	1486.5	634.6	538.3	979.5
Patient_94	JRD-16	Patient_94-1	NA	iMCD	TRUE	Siltuximab + BSC	Cycle1_Day1	1542.1	2019.2	534.7	1641.9	1729.3	613.4	1477.1	382.6	717.8	4535.1	9365	6327.5	2391.3	429.5	1366	514.2	15170.9	1708.6	429.6	3381	9440.3	1037.1	7228.7	998	1552.4	1801.1	12575.7	8182.2	25168.3	892.1	2108.9	6811.2	1402.4	880.1	403.7	2654.7	2872.8	3265.9	586.2	2029.9	678.9	916.4
Patient_79	JRD-16	Patient_79-3	NA	iMCD	TRUE	Siltuximab + BSC	Cycle4_Day1	723.8	2207.1	704	1218.6	1916.2	612.5	1129.9	543.6	950.6	4155	3666.9	3043	3350.1	456.4	1377.7	587.6	17734	1336.3	346.7	2625.5	2925	1258.1	10777.1	503.6	2715	756.7	16226.4	11429.8	26777.7	1060.1	1506.3	8102.9	1638.9	1045.3	506.8	1773.7	2239.4	2290.8	424.7	688.4	595.3	572.7
Patient_66	JRD-16	Patient_66-3	NA	iMCD	TRUE	Siltuximab + BSC	Cycle4_Day1	841.5	2219.2	847.6	1337.1	1847.7	792.1	1255.3	458.8	846.6	3800.4	3992.6	4097.3	3652.6	398.9	2848.6	605.1	18073.9	1268.6	343.1	6589.8	1759	1624.8	12798.7	828.5	2328.4	851	6896	22755.8	28067.1	2218.2	1496.7	8675.9	1483.2	912.5	376.6	2746.3	2542.9	2072.5	554.6	688.4	467.7	990.6
Patient_111	JRD-16	Patient_111-2	NA	iMCD	TRUE	Siltuximab + BSC	Cycle1_Day8	1398.5	1324.1	479.4	1101.2	1377.6	754.7	1616	538.3	901.6	2441.7	6776.7	8858.3	4248.8	414.3	1728.4	523.9	11070.9	2081.3	337.5	3755.9	2185	1903.6	10255.2	488.3	3892.1	1475.7	147218	6806.1	15078.7	700.7	2801.6	15680.9	1195.8	1648.4	454.9	1789.2	3728.4	2413	1803.1	1244.3	665.1	1735.2
Patient_55	JRD-16	Patient_55-1	NA	iMCD	TRUE	Siltuximab + BSC	Cycle1_Day1	646.1	2357.1	822.6	1371.2	2019.6	672.8	990.1	635.5	1013.2	4868.4	3761.2	2622.8	3209.6	534.3	2899.9	638	17790.5	1739.3	359.7	11778.4	5741.1	1230.3	8667.8	578.6	1134.5	1197.6	13898.5	14518.7	28876.1	811.4	1382.9	3772	1551.6	1178.1	552.8	1919.1	2790	1911.5	277.7	678	370.1	785.7
Patient_87	JRD-16	Patient_87-1	NA	iMCD	TRUE	Siltuximab + BSC	Cycle1_Day1	801.2	1563.6	703.3	1203.6	1794	709.1	1050.2	861.3	1076.2	3697.5	6512	4054.5	2352.4	803.9	1829.8	673.2	10543.7	1390.5	350.9	1721.4	10152.1	1321.1	11905.3	677.4	1361.1	1079.5	59761.6	7634.9	27646.7	743.8	1586.9	3146.2	1315.9	1537.6	599.1	2323.6	2843.2	3766.5	491.3	1785.4	605.7	415.9
Patient_65	JRD-16	Patient_65-1	NA	iMCD	TRUE	Siltuximab + BSC	Cycle1_Day1	818.2	1846.8	983.6	1125.5	1703.4	1017.4	1004.5	1026.6	878.3	7346.8	8393.4	2019.2	4949	444	3740.2	672.2	9580	1387.3	350.9	12193.7	4861.9	1110.9	8321.8	491.4	714.2	787.3	4219.4	23545.1	26536.1	808.4	1490.7	5113.6	1443.2	1050.9	556.1	3141.8	2394.9	1660.3	352.6	648.1	406.7	453.7
Patient_151	JRD-16	Patient_151-3	NA	iMCD	TRUE	Placebo + BSC	Cycle4_Day1	786.9	2203.5	530	1519.6	1795.9	685.8	1049.2	857	1342.3	5942	8170.4	4816.9	3053.2	487.1	2704.2	578.1	9879.8	1795.7	380.8	3691.2	3839.6	1158.9	12626.2	567.1	1211.2	1397.5	32484.2	7358.3	36291	779.8	1452	4303.7	1576.1	1122.6	498	2026.5	2431.8	1496.1	319.4	722.7	669.5	430.1
Patient_78	JRD-16	Patient_78-2	NA	iMCD	TRUE	Placebo + BSC	Cycle1_Day8	1113.6	2222.1	485.1	1354.9	1631.7	1213.4	1547.9	839.2	734	4181.8	4198.9	1978.4	12772.5	379.4	3553.1	679.6	16052.4	4651.1	295.6	7984	6077.5	962.9	8481.4	652.2	5689.9	873.5	18224.9	14962.8	22952.1	677.6	2283.3	14069	1486.8	1033.7	352.4	3199.2	3440.4	2538.6	1370	770.8	540.9	500.4
Patient_150	JRD-16	Patient_150-2	NA	iMCD	TRUE	Siltuximab + BSC	Cycle1_Day8	798.2	1936.2	862.3	1371.6	1768.5	710.4	1221.2	538.6	884.8	3243.8	2783.7	3026.9	4060.7	418.2	1863.1	480.2	12110.4	1337	372.7	7066.8	2500.6	1035.6	16007.3	467.6	1377.1	1006.6	10802.8	13928.2	28935.8	5357.4	1609.6	12485.3	1435.8	967.6	388.5	2186.4	2367.8	1931	1126	714.6	537.6	518.2
Patient_104	JRD-16	Patient_104-1	NA	iMCD	TRUE	Siltuximab + BSC	Cycle1_Day1	721	1872.3	1832.3	1574.9	2042.7	1126.3	2847.4	612.1	1471.8	3266.4	3561.7	4364.4	5713	638.9	1296.2	731.4	16899.5	1793.7	297.8	3981.2	6285.1	1038.9	11536.9	425.9	1308	815.8	19944.4	7831.6	6811.2	707.9	2051.4	4845.6	4763	1123.9	403.1	3716.7	1979.8	2734.2	552.5	728.1	503.8	631.2
Patient_81	JRD-16	Patient_81-2	NA	iMCD	TRUE	Siltuximab + BSC	Cycle1_Day8	1905.3	2908.3	476.7	1536.1	1959.4	529.4	1217	514.1	1009	3731.7	2655.5	6178	2777.4	483.5	1161.3	497.1	12834.4	2755.9	349.8	3672.6	6505	1704.1	13533.4	612.3	2521.3	688.3	88042.6	4856.3	33871.8	836.2	2488.1	7148.6	1602.6	900.7	447.9	1360.1	3153.4	3396.9	739.7	876.6	686.5	1147.5
Patient_76	JRD-16	Patient_76-2	NA	iMCD	TRUE	Placebo + BSC	Cycle1_Day8	1483.1	2087.1	1228.5	1290.7	1726.2	873.1	1268.6	509.8	1345.1	3629.1	3898.3	3824.4	2362.2	450.2	2435.6	528.6	15982.4	1508	683.1	2513.6	4268	1033.7	13475	1187.7	2110.7	916.9	20623	13362.4	25453.7	1400.2	1751	6466.1	1390.7	950.1	361	3632.4	1993.8	2126.9	688	744.7	530.3	552
Patient_108	JRD-16	Patient_108-1	NA	iMCD	TRUE	Siltuximab + BSC	Cycle1_Day8	835.5	2069.7	641.7	1657.8	1608	627.5	1345.7	469.2	848.1	5688.8	9869.1	15229.6	4732.3	378.4	3249.8	538.7	13678.7	1415.4	372.9	3230.8	1761.3	1158.5	11588.7	627.7	1470.8	1982.2	19993.7	10155.7	28118.1	739.6	2066.6	4295.7	1742.6	988.5	421.5	1868.2	2558.4	2603.3	502.1	792.6	623.8	666.5
Patient_98	JRD-16	Patient_98-1	NA	iMCD	TRUE	Siltuximab + BSC	Cycle1_Day1	1988.7	1411.5	1052.6	1186	1693.9	1425.1	1159	558.9	717	4351.3	15230.5	2358.6	5733.1	487.2	3237.3	683.7	13812.4	1434	849.6	2017.9	4174.6	879.2	11406.2	749.9	1096.2	1027	91878.2	22736.5	17450.8	641.4	1924.5	6062.5	1436.1	1091.7	406.9	7400.2	2513.8	2114.5	554.7	629.3	406.3	526.9
Patient_97	JRD-16	Patient_97-1	NA	iMCD	TRUE	Siltuximab + BSC	Cycle1_Day1	748.6	1916.8	746.3	1297.5	1925.6	715.4	1127	558	1539.4	3650.9	3450.3	1945.7	2396.6	529.7	1315.3	590.6	16453.6	1511.7	346.6	3643.7	4813	1133.4	12475.8	610	3794.3	747.7	24489.9	10030.8	24490.4	856.1	1923.2	5366.4	1444.7	1077.3	512.8	2023.4	2281.1	2236.3	506.8	735.1	470.1	725.9
Patient_85	JRD-16	Patient_85-2	NA	iMCD	TRUE	Siltuximab + BSC	Cycle4_Day1	755.1	2607.3	567.3	1174.6	1563.1	717	1399.4	1897.5	1234.4	4448.7	7654.3	5790.2	4798.7	379.5	2238.2	504.9	8957.3	1320.4	234.8	1404.6	6614.1	762	9902.4	359.5	2030.8	926.5	11305.5	10394.4	23383.1	520.1	2350.7	4585.4	1436.5	1735.3	319.4	2025.7	3340.6	6667.7	1087.2	790.5	1176.6	792.6
Patient_195	JRD-16	Patient_195-1	NA	iMCD	TRUE	Placebo + BSC	Cycle1_Day1	1258.8	2016.6	970.7	1367	1991.5	814	1068.6	554.9	1015.7	4607.4	5048.3	2756.3	4184.6	465.9	1896.8	645.3	15179.2	1845.8	376.2	6256.7	3577.3	1188.8	15534.6	565.7	2533	1138.9	8143.2	15772.7	34965.6	830.3	2549.1	11699.7	1853.7	1153	472.3	2307.5	2679.7	1638.1	536.1	781.6	529.4	648.8
Patient_103	JRD-16	Patient_103-3	NA	iMCD	TRUE	Siltuximab + BSC	Cycle4_Day1	1098.6	1713.9	614.4	1182.8	2197.2	692.8	1026.3	583.6	925.7	3389.4	2968.6	1443.1	9970.1	415.4	1794.4	547	21130.1	2745.4	355.8	8660.6	4691.8	1260.6	14695.3	585	2390.5	658.5	10704.2	6493.8	23244.7	718.6	2549.9	11665.7	1743.5	974.1	390.2	2629.9	2859.4	1562	755.4	999.4	851.3	671
Patient_151	JRD-16	Patient_151-1	NA	iMCD	TRUE	Placebo + BSC	Cycle1_Day1	848.3	2425.2	713.9	1720.3	2119.9	658.1	1185.3	794.6	1635.2	6055.6	4717.9	5225.7	3724.1	799.5	1993.2	612.2	11092.6	2102.8	450	4156.9	3999	1342.4	15464	623.8	1827.2	1182.1	36875.4	7149.5	36035.5	896	2007.6	5768.9	1821.3	1175.1	534.6	2875.3	3301.8	1891.9	492.8	830	859.1	557.4
Patient_145	JRD-16	Patient_145-3	NA	iMCD	TRUE	Placebo + BSC	Cycle4_Day1	1259.4	3123.6	567.5	2243.4	1827.7	1006	2478.6	559.5	937.4	7259.9	15877.6	1154.9	3567.6	421.9	2675.4	700.4	11821.2	1935	429.5	4087.5	9226.7	1186.7	10382.8	606.6	3351.8	1419.2	69276.1	12603.1	29249.5	745.1	2841.9	10461.5	1603	1026.8	525.1	8202.9	4163.5	2588.4	1349.6	814.7	1225.4	1775.6
Patient_76	JRD-16	Patient_76-3	NA	iMCD	TRUE	Placebo + BSC	Cycle4_Day1	1511.1	2288.2	1352.7	1623.2	1985.6	605.2	1157.6	564.7	1456.9	5333.5	6991.8	3853.3	2622.3	481	2398.9	670.7	20925.5	1640.5	709.4	2271	4684.7	1286.6	10232.2	1087.6	2065.9	1140.5	39671.3	9697.3	26204.4	1450	1758.1	5121.3	1749.5	1231	526.6	2439.2	2777.4	1910.6	810.8	784.2	477.1	660
Patient_110	JRD-16	Patient_110-1	NA	iMCD	TRUE	Siltuximab + BSC	Cycle1_Day1	1215.9	1700.8	882.9	1346.6	1962.2	1023.1	2429.6	528.7	854.5	6906.9	38412.2	3536.4	3602.2	400.1	2408	864.1	15590.7	3601.8	358.3	1778.8	2666.3	1068.5	13189.7	465.7	1436.3	2464.7	12444.6	34789.5	24616.3	694	1820.7	5025	1637.8	977.5	452.4	40319.8	2541.6	1510.1	319.2	624.8	509.8	590.8
Patient_149	JRD-16	Patient_149-2	NA	iMCD	TRUE	Placebo + BSC	Cycle1_Day8	540.6	1833.8	719.8	1446.9	2126.7	572.5	1048.7	576.1	1302.5	5979.5	2395.7	2214.8	2759.6	469.6	1094.6	665.5	16241.2	1642.8	420.5	2841.9	5160.4	1307.2	10368.7	1676.5	1777.7	713.5	39489.7	7632.6	34823.7	865.4	1711.3	2796.9	1853	1216.3	591.2	1564.7	2746.7	2028.2	320.3	806.2	499.2	574.3
Patient_93	JRD-16	Patient_93-1	NA	iMCD	TRUE	Placebo + BSC	Cycle1_Day1	3061.4	2652.5	1490.7	1634.6	1744.5	2556.3	1156.6	487.7	858.6	8737	32500.7	2479.9	4915	343.3	6072.5	908.9	11499.6	2090.8	293.7	2490.6	9444.9	1167.3	8197.8	555.1	1176.7	1816.4	93341.1	38007.8	15548.8	5549.9	2458.8	10676.4	1369.4	1040.2	441.8	12021.9	2768	3201.1	898.8	781.5	651.4	934.1
Patient_198	JRD-16	Patient_198-2	NA	iMCD	TRUE	Siltuximab + BSC	Cycle1_Day8	1053.6	2779.5	618.4	2319.2	1805.6	1338.3	2872.5	488.6	610.8	6219.1	3791.9	4042.7	6152.8	388.1	5727.9	890.8	12482.9	3174.2	586.3	1938.3	3277.8	1269.4	10231.3	654	872.1	955.5	12430.1	15488.4	31379.5	714.5	3070.2	4191.4	2374.6	1326.4	537.6	2195.1	4559.3	2342.1	400.1	692.7	354	566.6
Patient_96	JRD-16	Patient_96-2	NA	iMCD	TRUE	Siltuximab + BSC	Cycle1_Day8	1931.4	2415.3	1321.3	1875.9	2161.6	752.5	1440.4	839.9	1429	4133.4	3418.1	4903.3	6202.3	999.8	3686.5	634.1	22638.2	2826.7	468.8	4623.3	2869.2	1506	10387.8	847.9	3312.9	923.7	92673.9	16672	29436.1	944	3279.7	11670.7	2516.3	1329.1	386.4	2274.9	4770.8	2159.3	989	823.2	939.1	918.6
Patient_193	JRD-16	Patient_193-1	NA	iMCD	TRUE	Siltuximab + BSC	Cycle1_Day1	1846	2293.8	640	8152.1	1863.9	719.4	1481.5	445.4	876.8	4024.2	6083.6	10447.7	3343.4	427.4	3296.4	844.7	17665.6	57243.3	364.1	4072.1	3988.7	1394.7	9515.8	764.5	1305.8	1198.8	12438.4	8765	24065.6	900.5	2160.6	4390.1	1864.9	1016.9	461.2	5971.9	2916.1	1855.2	587	864.6	476.3	561.4
Patient_72	JRD-16	Patient_72-1	NA	iMCD	TRUE	Siltuximab + BSC	Cycle1_Day1	734.1	1583.1	778.3	1705.1	2036.2	738.4	1159.2	755.2	1048.4	3426.5	2818.2	8704.5	5208.8	598.7	1889	522.3	18565.8	1695.6	346.2	2608	5142.4	1462.6	13857.2	499.7	2015.6	870.4	97316.8	6549.3	17348.6	755.6	2922.4	7978	1330.8	1165.2	640.8	1346.9	4252.6	2588.8	2068.3	741.1	572.4	876.4
Patient_57	JRD-16	Patient_57-1	NA	iMCD	TRUE	Siltuximab + BSC	Cycle1_Day1	2685.3	2657	718.1	2283.8	2213.1	865	1694.5	563.6	1015.5	5480.2	6573	5900.9	2452.8	746.5	1451.2	590	20583.2	2053.9	391.8	4052.2	4326.6	1450.5	9801.1	627.2	1083.1	782.9	72276.2	11311.7	22220.4	1075.7	1491.3	3144.2	3086.3	1120.4	538.2	2140.9	3003	4044.7	266.9	1066.6	450.4	537.9
Patient_190	JRD-16	Patient_190-1	NA	iMCD	TRUE	Siltuximab + BSC	Cycle1_Day1	1085.3	2028.9	1121.6	1310.9	1931.8	822.1	1100.8	562.9	574.5	5936.2	6685.6	3384.8	2043.6	597.5	2231.8	832.9	25780.4	3967.1	464.8	2701.1	5165	1082.1	8731.2	574.1	770.7	1062.3	6026.7	16307.8	16661.5	651	1715	1775.9	1811.1	1009.8	649.5	4890.3	2864.7	1467	268.2	611.5	433.1	526.8
Patient_74	JRD-16	Patient_74-3	NA	iMCD	TRUE	Siltuximab + BSC	Cycle4_Day1	980.9	2903	958.5	2015.2	1921.4	647.4	1168.9	479	889	6863.8	3109	6315.4	4202.3	427.3	1730.4	6944.3	18975.3	4191.1	426.5	11747.8	1535.8	1301.3	10846.2	535.5	1731.2	747	16404.2	17890.2	45392.8	873.4	2188	7470.8	2041.8	994.4	432.9	2104.1	3013.7	2095.1	944.3	955.5	674.1	647.4
Patient_74	JRD-16	Patient_74-2	NA	iMCD	TRUE	Siltuximab + BSC	Cycle1_Day8	864.2	2121.3	1113	1594.3	1966.9	473.3	1146.6	589.4	1088.9	5604.3	3895.7	5241.8	3055.4	504.7	1085.7	12695.1	17828.4	3673.2	444.6	19753.6	2209.4	1593.6	14190.5	574.5	1797	766.9	13568.3	15965.1	43062.2	866	1828.9	5820.7	1898.7	1135.8	548.9	3836.2	2923.1	1729.5	1095.9	971.1	545.7	738.6
Patient_68	JRD-16	Patient_68-3	NA	iMCD	TRUE	Placebo + BSC	Cycle4_Day1	1471.7	1717.5	732.7	1731.4	2155.2	599.4	1671.4	727.9	1158.5	3407.4	3453.9	2639.9	3458.7	686.6	1020.4	497.2	18881.9	5419	585.2	3667.4	9059.6	1113.6	13298.8	873.9	1513.1	4303.1	26284	7857.9	28481.5	845.4	2210.1	3994.1	1669.7	2304.9	588	3064.9	2747	2659.1	393.1	1395	721.1	906.6
Patient_100	JRD-16	Patient_100-2	NA	iMCD	TRUE	Placebo + BSC	Cycle1_Day8	932.4	2049.3	697.8	1512.9	2048.3	980.8	1170.4	544.2	975.7	4711.4	6731.9	2118.8	3835.5	447.5	1788.9	609.3	17245.8	1413.8	453.6	3006.3	2290.5	1182.1	7759.2	2111.8	1293.6	1925	4445.3	8330.4	45802.5	788.6	2806.3	7624.5	1575.7	1100.6	476.1	3863.5	2428.7	1665	402.6	758.7	641	477.8
Patient_79	JRD-16	Patient_79-2	NA	iMCD	TRUE	Siltuximab + BSC	Cycle1_Day8	876.9	2153.9	775.8	1273.5	2135.3	591.4	1067.2	615.9	1138.6	4296	3167.1	3805.2	3202.6	570.1	1267.8	617.1	20411.1	1731.4	365.9	4686.3	4206.3	1348.6	13268.8	588.8	3394.4	869.1	20452.6	9325.4	28343.6	1174	1894.9	8376.9	1760	1164.9	541.2	2301.4	2433.2	2030.9	404.6	755.1	701.7	683.2
Patient_191	JRD-16	Patient_191-2	NA	iMCD	TRUE	Siltuximab + BSC	Cycle1_Day8	7591	2015.3	1139.2	1495.3	2481.5	644.8	1385.4	658.1	1186.7	4591.3	4835.2	4019.1	2571.7	2121.2	1623.7	725	18965.9	3932.8	414	11644.3	9377.7	1275.8	12670.3	987.5	1239.2	1045.4	5393.2	18852.6	28291.3	943.7	1786.1	4511.7	2165.1	1292.6	550.6	2040.3	2517.3	2875.7	407.8	1326.3	547.8	560.8
Patient_81	JRD-16	Patient_81-3	NA	iMCD	TRUE	Siltuximab + BSC	Cycle4_Day1	2337	3358.1	712.3	2359.4	2075.1	723.4	1237.3	571.5	1011.1	6106	3339.7	5030.6	2808.9	490	1376.8	647	15369.6	2359.1	465.3	4014.5	4989.1	2039.6	9684.4	570.1	1570.6	738	78548.4	11538.1	36746.9	943.7	2275.9	5967.2	1841.8	1045.7	554.9	1811.3	3114.2	2905.2	378	936.5	614.8	942.2
Patient_144	JRD-16	Patient_144-2	NA	iMCD	TRUE	Placebo + BSC	Cycle1_Day8	870.1	1681.3	712.4	1155.6	2169.8	795.4	846.4	840.6	1310.7	4974.3	7942.9	2216.4	2830.8	479.9	1244.6	648.2	19207.7	3923.9	371.2	2552.9	8292.7	1242.2	11764.3	571.4	908.7	1488.6	20079.6	7668.4	32871.3	890.5	1822.9	3581.3	1592.4	1312.9	620.2	4757.7	2131.3	1802.7	325.3	763.5	416.8	784.8
Patient_146	JRD-16	Patient_146-3	NA	iMCD	TRUE	Placebo + BSC	Cycle4_Day1	1303.2	2999.3	569	1813.9	1951.2	822.7	1457.5	896.5	676.4	5370	5587.8	3412.6	8805.1	314.7	3870.1	694	21515.5	3536.5	382.9	3520.3	6290.9	1399.9	7840.9	849.3	2966.5	898.6	11655.4	15004	34000.3	856.4	2186.8	8614.8	2018.8	818.7	435.7	2186.1	3931.9	2484.3	886.1	769.4	590.5	2553.4
Patient_67	JRD-16	Patient_67-2	NA	iMCD	TRUE	Siltuximab + BSC	Cycle1_Day8	746.1	1517.6	573.9	1027.2	1374.9	683.2	1213.4	452	820.1	2712.7	2796	7513.3	6458.2	369.7	2267.7	413.7	5813.4	1562.3	274.7	3106.3	15007.7	1017.3	10576.8	562.5	1780	659.6	86395	12584.5	17652.7	869.7	2752.2	14050.4	1186.6	782.6	324	2154.2	2737.7	6463.3	564.1	691	713.9	917.4
Patient_189	JRD-16	Patient_189-2	NA	iMCD	TRUE	Siltuximab + BSC	Cycle1_Day8	965.4	2009.9	716.8	1671.3	1757.4	860.5	1298.6	1404.9	1006.6	4797.3	4656.1	3830.5	2794.8	949.1	5400.2	765.1	9748.2	2249.7	394.3	2503.3	213.6	1206.9	14304.2	570.8	1711.8	745	17875.6	11348.6	40035.8	958.5	2301	6086.1	1572.5	1613.5	562.3	2809.7	2777.9	1454.1	404.5	744.2	692.3	619.8
Patient_64	JRD-16	Patient_64-3	NA	iMCD	TRUE	Placebo + BSC	Cycle4_Day1	1014.6	2404.1	939.9	1539.6	1952.6	1287.3	1625.4	530.5	885.1	5193.4	8344.2	5454.2	6712.2	437.4	3053.5	699.1	20525.7	1430.8	333.3	4910.4	4163.1	1294.5	9764.8	6102	1276.9	1357.3	47121.9	25316.5	14334.6	731	2448.5	6054.4	1671.6	1384.4	463.8	4343.8	2978.9	3468.4	486.6	859.2	527.9	432.7
Patient_188	JRD-16	Patient_188-1	NA	iMCD	TRUE	Siltuximab + BSC	Cycle1_Day1	867.2	2089.1	713.3	1521.6	2111.6	1070	6229.5	523.8	983.6	4361.8	5376.8	6607.4	7047.7	400.5	3905.1	682.8	21206.3	4204.3	340.1	2725.3	1488.4	1501.8	14419.7	562.9	1143.9	1055.4	55295.1	14837.4	31559.3	711.3	2067.5	8215.5	1741.6	989	417.3	2846.6	2628.2	2535.6	468.4	850.8	595.1	497.8
Patient_147	JRD-16	Patient_147-1	NA	iMCD	TRUE	Siltuximab + BSC	Cycle1_Day1	862.1	1811.7	1091.1	1174.4	1742.2	806.3	1271.8	586.8	1053.1	6206.5	3644	4421.5	4180.5	492.2	2663.4	630.3	8514.8	2306.6	369.7	8632.9	3485.5	1548.4	5852.3	1742.5	2556.7	1286.1	34302.7	20158	26902.5	731	1803.7	8751.8	1351.4	1074.8	515.6	1743.4	3918.2	1519.4	1818.2	773.6	896.4	661.8
Patient_87	JRD-16	Patient_87-3	NA	iMCD	TRUE	Siltuximab + BSC	Cycle4_Day1	1042.6	1965.6	739.5	1634.7	1787	1026.8	1103.6	1045.4	1125.6	5674.6	9503.3	4298	3559.1	535.2	2325.1	770.4	13117.3	1754.3	393.4	1809.4	4312.7	1217.9	10874	597.9	1084.7	950.2	48479.3	12853.5	28575.7	809	1779.1	5292.9	1476.5	1260.7	622.3	3156.2	2608.1	2093.4	455.2	1049.5	622.2	453.5
Patient_149	JRD-16	Patient_149-3	NA	iMCD	TRUE	Placebo + BSC	Cycle4_Day1	678.9	1976.3	725.7	1606.1	2040.5	686.1	991.7	531.3	1151.7	5974	6209	1925.5	2579.6	443.9	1263.2	676.8	14851.7	1711.9	397	2911.7	5141.7	1250.3	10702.9	785.2	1308.3	1046.4	43752	7955	32500	880.8	1575.3	2533.8	1790.6	1096.3	586.7	2631.2	2681.8	1866.8	317.7	761.8	417.6	537.5
Patient_71	JRD-16	Patient_71-1	NA	iMCD	TRUE	Siltuximab + BSC	Cycle1_Day1	1075	1762.7	902.8	1115	1997.3	640.7	892.3	686.4	1296.9	5444	3383.1	2739.5	4161.8	532.2	1084.7	662.6	21570.5	2204.9	418.3	2344.4	4368.5	1473.8	10829.5	557.8	1273.7	939	12116.3	10317.3	28185.4	914.7	1957.4	5022.2	1603.5	1290.3	701.4	2198.1	2646.3	2611.9	293.7	717.8	582.8	775.5
Patient_194	JRD-16	Patient_194-1	NA	iMCD	TRUE	Siltuximab + BSC	Cycle1_Day1	716.8	2053.7	738.3	2438.3	2338.8	564.6	1174.3	680.6	1480.2	3873.6	2454.1	2290.8	2445.9	629.3	927.4	600.4	18202.1	3014.5	571.9	3531.5	4347	1346.2	15287.4	697.4	2171.1	1019.9	23374.7	8988.8	36074.6	916	1965.6	3140.6	1767.1	1184.3	515.4	2662.2	2716.5	2139.5	258.8	970.8	554.5	1047.8
Patient_73	JRD-16	Patient_73-3	NA	iMCD	TRUE	Placebo + BSC	Cycle4_Day1	906.5	1953.3	899.8	1390.8	1961	686	1921.1	758.6	1157.6	4827.1	4376.3	4697.2	6398.5	1746.2	1571.7	556	15374.8	1407.6	378.8	2728.4	4817.8	1148.7	12744	546.5	1333.2	896.2	21480.4	12007.1	19456.3	797.6	2385.4	5502	1705.1	1283.9	530.4	2563.7	2768	2798	470.3	837	462.3	502.3
Patient_70	JRD-16	Patient_70-2	NA	iMCD	TRUE	Placebo + BSC	Cycle1_Day8	905.3	1500.8	1001.4	1441.5	2224	667	1612.1	826.1	1197.4	2809.7	2703.5	6870.2	7005.6	671.1	1300.3	1027.8	14628	2486.2	364.1	3771.9	10135.6	1792.3	12930.9	1920.6	1737.1	1042.5	110482	12553.5	12097.9	798.3	2593.4	7485.3	1436.1	1549.9	541.3	2370.7	2554.2	4845.1	463.9	1087.7	550.3	1111.5
Patient_112	JRD-16	Patient_112-1	NA	iMCD	TRUE	Siltuximab + BSC	Cycle1_Day1	838.7	3451.3	643.5	1306.4	2287.9	637.8	1254.4	714	1279.9	5455.8	4155.3	3473.4	4344.6	533.4	1929.5	662.6	10840.8	2516.5	407.3	3191.6	7791.1	1263.8	17097.8	826.1	1662.8	1193	30810.5	8590.5	27024.9	879.3	1980.4	4819.3	1895.7	1071.3	538.7	2421.2	2412.2	2662.1	272.6	869.8	565.4	533.8
Patient_88	JRD-16	Patient_88-1	NA	iMCD	TRUE	Placebo + BSC	Cycle1_Day1	874.4	3013.9	875.2	1786.8	1716.5	980.5	1218.8	456.3	572.4	7862.3	10632.4	7338	3627.5	375.6	9257	822.4	12551.3	2557.9	323.3	4106.2	2944.4	1111.7	8335.9	430.6	2516.3	1302.2	25053.3	20428.5	23524.9	620.5	1612.4	5067.9	2134	1305.4	563.7	4387.4	3356.2	2804.2	667.4	684.2	485.7	784.2
Patient_66	JRD-16	Patient_66-1	NA	iMCD	TRUE	Siltuximab + BSC	Cycle1_Day1	1009.7	2214.9	992.7	1569.4	2138.8	591	1053.4	501.8	1012.3	5145.9	4914.1	5397.1	3841.6	501.1	2400.4	627.5	22511.1	1481.6	415.8	8994.8	2487	1888.4	12298.6	836.8	2115.9	1164.4	10687.7	17875.2	27437.8	2331.9	1943.8	6596.9	1932.5	1121	510.7	2062	3271.7	2048.4	711.2	821.3	481.2	1191.4
Patient_67	JRD-16	Patient_67-3	NA	iMCD	TRUE	Siltuximab + BSC	Cycle4_Day1	779.3	1461.7	704.8	928.1	1693	670.6	1178.8	383.9	631.9	2961.9	2359.8	7588.1	8197.2	313.7	2026.2	441.4	7571.8	1711.1	283.6	7039.6	15544.3	983.2	8344.4	615.8	2109.2	679	80974.8	14581	15445.2	862.8	3411.8	8202.9	1263.3	676.3	309.4	2695.9	3287	6076.4	647.7	719.3	853	1203.8
Patient_101	JRD-16	Patient_101-1	NA	iMCD	TRUE	Siltuximab + BSC	Cycle1_Day1	989.1	3425.6	586.4	2413.3	2005.1	860.9	1211.8	725.9	2860.3	8257	5148.2	1887.9	3231.5	606.6	1852.8	692.8	13771.5	1528.3	483.7	4286.2	8542.4	1855.1	13053.4	529.6	2581.3	1141.7	16539	6510.2	30418.8	838	2197.9	18031.7	2406.1	1432.1	629.1	2167.3	3313	1983.5	483.8	889	478.5	1472.8
Patient_92	JRD-16	Patient_92-3	NA	iMCD	TRUE	Siltuximab + BSC	Cycle4_Day1	916	2299.2	793.8	1832.7	2039.9	759.6	1847	517.8	1007	7279.2	8060.4	3328.9	3086.2	482.5	1215.6	808.5	16181.6	3321.8	451.4	6209.3	4179.5	2091.6	10356	555.5	2107.6	890.1	8482.1	11696.8	27809.1	835.7	1599.1	4597.9	1777.5	1282.6	675.4	4287.2	2628.1	1965.5	446.8	883.3	517.8	1164
Patient_184	JRD-16	Patient_184-1	NA	iMCD	TRUE	Placebo + BSC	Cycle1_Day1	3342.6	2304.5	1152.6	1577.2	2111.7	968.7	1287.5	513.3	971.5	5098.9	5526.5	1481	2721.2	441.5	2404.9	733.2	22582	2326.2	358.3	23331.1	4473.9	1252	14241.6	778.3	1062	975	27830.4	30194.7	40705	833.6	1795.9	6340.9	1625.3	1113.7	508.9	2898.5	2488.4	2231.7	219.1	768.1	534	525.9
Patient_58	JRD-16	Patient_58-2	NA	iMCD	TRUE	Siltuximab + BSC	Cycle1_Day8	1131.7	1591.3	1266.9	1084.5	2001.6	687.6	971.5	472.9	849.7	4411.3	8545.7	2268.1	7957.4	505.3	1943	586.9	22007.9	2879.4	410.2	25928.6	6085.5	1146.1	11611.1	558.2	2048.1	969.4	9244.9	26927.2	23799.9	707.4	2153.8	12544.1	1756.3	968.6	447.2	6087.4	2950.3	1825.1	497.6	716.7	462.7	478.2
Patient_143	JRD-16	Patient_143-1	NA	iMCD	TRUE	Siltuximab + BSC	Cycle1_Day1	856.4	2993.2	619	2163.5	2023.3	700	1052.8	534.5	806.5	6720.7	4182.5	5167.8	4739.8	347.7	2064.2	697.3	17973.8	1606.9	412.1	5889.1	1529.1	1765.8	12420.9	478.2	921.6	864.1	21759.2	9503	22681.5	776.3	1587.5	7488	2066.3	1021.3	515.7	3573.8	2662.5	1763.9	306.7	773.2	403.7	570.6
Patient_57	JRD-16	Patient_57-2	NA	iMCD	TRUE	Siltuximab + BSC	Cycle1_Day8	2860.5	3192	833.6	2271.9	2340.2	553.3	1454.5	546.8	982.4	8198.6	5203.8	6648.9	2959.8	650.3	1528.6	759.9	27003.7	2225.2	416.1	5621.3	3076.5	1580.4	8533	602.8	1734.5	819.8	67146.9	8438.8	27337.6	953.3	1708.8	4785.5	3057	1190.2	643.6	1945.6	3398.3	4003.1	374.7	916.4	427.1	655.4
Patient_77	JRD-16	Patient_77-3	NA	iMCD	TRUE	Siltuximab + BSC	Cycle4_Day1	850.6	1655.4	989.9	1356.8	1888.3	648.6	1267.2	642.5	1808.8	3824.5	4527.2	7171.2	2589.8	7555.5	1306.6	723.5	11898	9832.5	1343.1	4048.9	6255.1	1248.7	10281.2	635.4	1646.1	941.6	26501.1	13538.7	32107.1	4578	2131.1	4823.7	1378.6	1019.1	426.6	3491.5	3358.1	3713.6	559.9	1207.5	658.3	516.7
Patient_196	JRD-16	Patient_196-2	NA	iMCD	TRUE	Siltuximab + BSC	Cycle1_Day8	1064.7	2121.8	1257.2	1895.7	1869.2	219.5	1029.5	451.5	612.9	6348.3	14028.8	2685.3	8150.1	309.6	2216	627.2	17574.8	1389.5	291.3	3998.4	4765.8	1054.2	11726.3	490.5	1458.6	620.5	12298	23356.8	19168.9	711.7	1888.5	11339.1	1725.4	890.7	460.2	11920.8	2816.8	2092	596.3	546.8	575.7	821.7
Patient_147	JRD-16	Patient_147-3	NA	iMCD	TRUE	Siltuximab + BSC	Cycle4_Day1	1388.5	1867.8	806.6	1289.2	1704.2	843.5	1123.7	529.3	872.5	4613.9	4716.6	4903.2	5891.3	416.1	2016.4	577.2	8777.6	2223.4	357	9582.4	3734.9	1525.9	6919.6	1944.2	1718.3	1521.4	33816.7	15439.8	26865.1	685.9	1995.8	16234	1456.6	1032.2	433.5	2023.9	2548.6	1830.8	312.5	732.9	1259.7	665.3
Patient_144	JRD-16	Patient_144-1	NA	iMCD	TRUE	Placebo + BSC	Cycle1_Day1	944.2	1573	1920.8	1167.3	2280.3	800.4	850.4	799.5	1250.3	5304.8	14947.4	2191.6	2628.8	456.1	1218.5	719.3	19762.2	4141.1	348.1	3687.4	8596.6	1135.1	12479	523	1005.8	2097.6	18284.7	26840.2	31829.7	852.3	1908.2	3525.3	1591.8	1223	585.3	11491.3	2192.6	1761.9	353.7	751.8	437	836.6
Patient_198	JRD-16	Patient_198-1	NA	iMCD	TRUE	Siltuximab + BSC	Cycle1_Day1	1053.9	2797.7	628.7	2029	1939.4	1182.2	1611.7	536.1	720.7	5924.4	7310.9	7638.6	4598.8	366.7	4397.4	969.8	12616.8	3425.6	511.1	7034.8	4391.9	1268.4	12066.5	653.8	1473.4	1144	10451.8	15853.8	28673.1	729	1883.8	4500.5	2483	1121.3	539.3	3512.3	3553.8	2932.5	445.5	697.2	344.4	694.8
Patient_72	JRD-16	Patient_72-3	NA	iMCD	TRUE	Siltuximab + BSC	Cycle4_Day1	751.1	1583	747	1363.9	1802	671.4	1112.9	682.8	1049.6	3275.6	3333.5	8416.8	5568.3	537.9	1483.1	524.9	15434.3	1699.7	346.7	2186.1	5605.8	1416.8	11833	450	1418.4	870.3	186989	6761.5	13425.8	736.4	2589.1	7677.7	1286.3	1128.5	574.9	1932.9	3204.8	3188.9	512.5	700.2	466.7	655.2
Patient_195	JRD-16	Patient_195-3	NA	iMCD	TRUE	Placebo + BSC	Cycle4_Day1	1379.7	1832.1	682.8	1289.4	2140.5	789	1111.8	540.5	1039.9	4549.1	4428.6	3868.7	3983	460	1881.1	617	15732.8	1897.7	384.8	6686.2	3562.6	1203.6	15574.3	547.2	2544.7	1222.4	6801.6	12743.3	33274.4	790.5	2302.2	17191.5	1886.2	1134.9	479.3	2179.1	2992.7	1837.5	565.6	813.9	558.5	635.7
Patient_56	JRD-16	Patient_56-1	NA	iMCD	TRUE	Siltuximab + BSC	Cycle1_Day1	1018	2313.4	959.6	1837.6	2273.5	781.8	1833.3	562.9	1029.7	3613.1	3828.3	3061.1	2376.3	4397.5	1709	547.7	19667.5	1481.3	441.3	13011.4	9198.2	2474.8	11299.6	2437.5	1908.9	1724.2	74866.6	23437.4	30716.7	2681	1608.6	3402.4	2448.8	901.9	520.6	4358.7	2523.2	3359.5	377.4	846.1	592	429.1
Patient_196	JRD-16	Patient_196-3	NA	iMCD	TRUE	Siltuximab + BSC	Cycle4_Day1	1145.9	2595.8	829.1	2196.5	2106.2	227.9	1052.2	432.3	781.9	6631.9	7534	3536.9	7860.5	385.5	2030.1	622.1	19056.5	1498.8	373.3	11173.2	3975.8	1330.7	12239.5	638.3	1627.5	897.5	7830.9	8862.8	21437.6	888.4	1846.8	11277.8	2028.2	1042.5	498.7	2675	2762.7	2764.7	613.5	714.5	532.2	808.9
Patient_64	JRD-16	Patient_64-2	NA	iMCD	TRUE	Placebo + BSC	Cycle1_Day8	938.6	2513.4	710.8	1711.3	2033.6	1344.2	1727.9	581.8	934.7	5727.8	7383.3	5645.3	5779.4	459.5	3486.7	731.3	21418.5	1516.4	379.7	3064	3773.5	1316.6	10011.5	2958.3	1215.6	881.3	26086.1	21536.9	14368.2	774.1	2235	5912.9	1818.8	1464.8	502.5	3372.7	3035.2	3075.3	422.3	817	500	458.9
Patient_55	JRD-16	Patient_55-3	NA	iMCD	TRUE	Siltuximab + BSC	Cycle4_Day1	792.1	2526.5	942.3	1441	2181.7	727.8	1094.2	512.6	985.8	6043.5	5644.6	2201.3	4096.9	527.2	2343.2	761.1	22583.7	1787.4	389.7	8036.1	2980.6	1305	10021.7	569.4	1296.6	1288.3	8607.2	18185.8	29195.5	864.9	1431.3	4480.1	1776.9	1131.4	579.2	3260.4	2737.8	1715.3	261.4	679.3	390	964.7
Patient_160	JRD-17	Patient_160-1	NA	Healthy	NA	NA	NA	1222	2125.3	730.4	1433.3	2002.7	1074	1159	689.2	1091.8	6371.9	13675.6	3586.7	4972.1	783	2255.4	882.8	11223.5	2418.7	344.5	3792.6	4500.3	1360	16410.2	790.2	1128.4	1698.4	3168.3	13078.8	39470.2	901.8	1944.4	9278.3	1686.1	1057.7	478.9	4085.1	2169.8	1736.9	269.1	759.4	471.1	484.4
Patient_116	JRD-17	Patient_116-1	NA	Lymphoma	NA	NA	NA	1200.9	2315.4	667.1	2097.2	2484.3	1523.8	1113.7	592.9	1179.7	6875.1	9031.8	2328.6	3379.5	566.6	3151.3	830.5	17316.1	1634.1	385	2339.5	2968.2	1366.8	13551.4	796	727	2941.7	42570.3	12279.2	40566.4	945.5	1800.8	1411.1	1678.5	1033	514.1	4157.9	2101.1	2353.2	204.1	815.5	578.7	462.8
Patient_43	JRD-17	Patient_43-1	NA	RA+	NA	NA	NA	1137.9	2571.6	1298.8	1872.6	1832	1262.7	2328.1	611.2	1075.6	4919.4	4885	4840.3	3002.1	848.6	3121.5	865.1	11981.7	2196.8	302.6	3444.7	8821.4	1215.5	6154.9	632.6	1911.6	740.8	27261.6	30710.6	23819	802.1	1850.3	2274.2	1660.8	953.4	534.2	5014.3	2890.8	3405.4	579.9	696.8	1510.8	520.8
Patient_167	JRD-17	Patient_167-1	NA	Healthy	NA	NA	NA	932.7	2162.7	623.6	1384.4	1989.4	1120	1589	624.6	1114.9	5265.8	8613.7	3106.1	3928	524.3	2756.8	784.4	15210.9	1829.9	367.8	3073.9	5810.4	1472.3	15330.8	690.3	1988.4	2027	20653.1	11630	36800	2251.2	2245.2	5127.8	1641.4	987.4	467.2	2967.1	2554.7	1878.6	492.8	726.7	423.8	656.8
Patient_39	JRD-17	Patient_39-1	NA	RA+	NA	NA	NA	1404.2	2370.6	693.4	1639.7	1714.9	999.7	1595.8	629.8	1146.9	5778.4	5496.8	6069.5	3452.3	539.9	3179.5	787	9976.8	1699.4	330.2	2304.8	3473.9	1298.2	8501.3	593	1610	891.8	15832.5	16479.4	22286.9	838.7	2260.8	3245.8	1658.7	2671.4	579.6	4726	2924.3	2559.5	485.3	711.5	1364.3	803.5
Patient_124	JRD-17	Patient_124-1	NA	Lymphoma	NA	NA	NA	983.7	1816.5	774.1	1589.9	2185.8	1174	1071.5	601	1222.3	4811.4	7477.8	2180	3109.9	584.9	2136.5	748.3	15901.6	1677.2	380.9	3675.6	7598	1437.5	17253.4	703.3	1177.1	2121	34056.3	13397.9	36042.2	838.7	1965.2	2703.6	1654.9	998	482.5	2036.5	2276.6	1968.5	254.8	742.2	503.9	520.6
Patient_137	JRD-17	Patient_137-1	NA	Healthy	NA	NA	NA	911.5	1648.4	707.4	1090.2	2139.2	609.9	963	650.7	1226.8	4357.5	3365.6	2324.1	4793.7	916.8	1162	623.8	11202.2	1462	341.8	2304	4075.7	1350.1	19643.2	705.2	1948.7	1174.9	10871.5	6459.3	32252.7	868	2252.1	4143.6	1607.8	1129.1	497.3	2134.8	2657.5	2079.4	429.4	667.2	695.4	727.5
Patient_51	JRD-17	Patient_51-1	NA	Healthy	NA	NA	NA	1120.1	1954.7	771.7	1327.9	2587.1	869.4	754.8	769	4705	7120.6	8225.6	2162.8	2844.3	361.2	3831.5	744.9	11281.5	1801.9	253	2285.8	4138.7	1097.1	11025.6	1262.2	1494.4	753.2	4109.8	13499.6	32510	665.3	1453.3	2866.4	2202	1181	482.2	13029	2498	1246.9	342.4	490.2	487.2	1038.3
Patient_155	JRD-17	Patient_155-1	NA	iMCD	FALSE	NA	Cycle4_Day1	932.5	2536.4	630.1	2820.9	1920.1	893.7	1276.5	735	1093.5	5759.9	6269	4467.8	4891.4	455.9	4636.6	734.9	11207.7	1892.6	358.6	5124	1660.4	1361.9	14220.4	637.9	1289.5	1221.4	17142	9574.9	35939.3	869.1	1987.4	7415.8	2179.7	1060.5	463	2521.3	2343.5	3177.7	408.4	839.3	572.4	1188.5
Patient_42	JRD-17	Patient_42-1	NA	RA+	NA	NA	NA	1466.1	3969	890.1	1932.1	2532.8	1071.3	2131.5	693.4	2126.1	6710.9	11432.3	2443.5	3917.9	1056	2582	898.6	13660.3	2041.1	1216.3	5297.5	3881.3	1273.4	7242	556.4	1853.1	2069.4	32583.3	15949.1	45548.2	822.9	1710.4	4894.5	4039.1	1147.9	583.1	4791.8	2600.7	2265.2	253.9	2110.2	708.4	973.7
Patient_17	JRD-17	Patient_17-1	NA	HIV/HHV-8+	NA	NA	NA	3176.8	2439.6	3552.2	1314.2	1831.8	3415.5	1866.4	588.7	1135.7	4500.9	5351.8	1076	3916.7	489.9	8966.1	914.2	8057.8	1805.3	290.3	6392	4698.7	1087.5	6996.2	663.8	1039.9	2589.6	95112	797.4	21151.2	728.8	3529.9	1157.6	1550.1	983.4	407.4	8008	3524.1	4462.5	638.6	912.3	3694.8	531.1
Patient_16	JRD-17	Patient_16-1	NA	HIV/HHV-8+	NA	NA	NA	2684.9	2654.7	3985.3	2070.3	2224.6	1230.5	905.2	733.5	828.7	9304	15346.9	2446.4	4394	336.3	12931.5	1203.1	21415.1	2551.8	312.6	5860.9	4739.2	1310.1	5579.2	827.9	1369.9	5467.6	6179.1	45112.1	30729.8	1595.2	1586	3760.9	2143.7	991.8	549.1	15335.7	3207.6	1500.4	828	982.9	1444.8	594.8
Patient_133	JRD-17	Patient_133-1	NA	iMCD	FALSE	NA	Cycle1_Day1	1493	2552.7	602.4	2013.3	2343.7	961.9	2968.2	1221.4	1035.7	2910.9	2190.3	5024.5	5358.6	1131.9	2128.4	1372.5	12225.2	5829.5	378.7	3950.5	11694.3	888.6	10879.5	852	2109.2	996.9	11921.7	10869	34773.7	1298	2027.3	2538.8	1785.1	892.8	312.7	2245.8	2969	3636.9	544.8	935.7	920.3	652.8
Patient_62	JRD-17	Patient_62-1	NA	Healthy	NA	NA	NA	1141.5	2697.6	698.4	1524.1	2037.5	802.2	1319.1	672	1155.4	7334.4	8962.9	2714.5	3852.5	828.4	2472.8	781.4	12200.3	1735.3	324.9	3720.5	4340.1	1299.8	13269.6	2338	1927.3	1789.4	12909.1	10367.5	28171.7	787.6	1652.5	6403.2	1999.2	973	521.7	3018.8	2464	2047.4	274.4	658.8	427.7	658.1
Patient_183	JRD-17	Patient_183-1	NA	Healthy	NA	NA	NA	1182.5	1990.1	680.6	1449.8	2107.4	697.9	1015.9	568.6	1127.8	4889.4	5204.8	4148.3	4954.8	516.5	1629.2	692.4	17248.8	2044.4	359.2	10354.7	1623.1	1348.9	19451.9	695	1820	2344	4175.2	6475	33371.6	1066.9	2102.1	9217.6	1776.1	1017.6	473.7	2431	2545.6	1769	461.6	723.1	572.2	693.9
Patient_172	JRD-17	Patient_172-1	NA	Healthy	NA	NA	NA	1007.6	2190.5	667.1	1414.2	2138.8	786.5	1106.5	699.5	1129.2	7255.3	23119.3	1818.4	4558.9	593.3	2342.5	773.5	18350.1	2205.3	847.3	1986.8	2915.3	1580.7	12326.4	673.6	1416.1	5978.7	51961.7	9083.2	37242.7	880.8	1607.4	4048.3	1832	1109.5	529.4	2703.6	2253.1	1448.2	347.6	866.1	560.6	514.1
Patient_126	JRD-17	Patient_126-1	NA	Lymphoma	NA	NA	NA	712.6	2146.1	826.3	1316.8	1901.1	850.3	849.3	690.7	973	4789.3	4624.8	1386.7	3436	860.6	1503.7	712.4	14751.4	1550	322.6	3998.7	4642.9	1179.9	14603.8	515.6	1159.1	3054.4	25354.2	12761.5	31354.2	836.7	1623.1	2586.3	1926	1054.5	540.7	3632.3	2606.5	2063.3	314.6	688.1	691.8	1057.4
Patient_164	JRD-17	Patient_164-1	NA	Healthy	NA	NA	NA	1087.2	2430.7	701.8	1543.1	2020.3	968.3	1114.7	656.8	1120.8	5342.8	8628.1	2746.6	3711.7	537.4	2298	709.6	19717.7	8305.5	334.6	4531.5	5316.2	1484.2	14221.7	647.6	1705.5	1307.4	52547.6	11063.1	39390.5	886	1972.4	7231.1	1961.6	982.7	501.6	2693.6	3872.2	2435.1	285.5	722.9	556.2	929.2
Patient_22	JRD-17	Patient_22-1	NA	iMCD	FALSE	NA	Cycle1_Day1	1355.8	2403.6	639	1902.7	2225.5	701.4	955.1	553.7	1211.3	8936.7	16112	2535	3773.4	614.2	1626.3	783.2	14055.9	1802.8	746.3	2946.3	2893.1	1450.8	12180.5	811.9	1477	2323.7	14432.7	6431.5	32624.5	913.5	1751.6	6073.6	2043.3	1316.7	587.2	3318.6	4209.2	2134.3	400	798.6	544.5	1120.2
Patient_5	JRD-17	Patient_5-1	NA	HIV/HHV-8+	NA	NA	NA	4923.2	4681.5	2246.7	1970.2	1670.1	2825.5	3380.3	1203.5	614.3	7166.4	4055.3	2127.8	3580.2	290.8	13793	1823.5	10164.9	4013.4	272.9	2926.6	6053.2	994	7736.2	554.9	1175.9	2185.8	33008.7	62747.2	32972.1	630.3	1457.1	2765.7	1881.5	910.9	541.7	4871.7	3438.2	1862.9	398	502.6	732	765.4
Patient_132	JRD-17	Patient_132-1	NA	Lymphoma	NA	NA	NA	2660.5	2145.1	839.6	2426.4	2419.5	750.1	1157.7	1263.9	1600.1	5031.1	4170.4	2095.7	3407.2	627.9	1376.2	645.7	17169.2	1741.4	398.2	2561.1	3659.2	1423.8	20454.4	779.2	1430.8	2256	81727.4	7124.9	43456.7	890.4	2005.1	1963.6	1634.9	1235.2	568	1899.4	2282.2	2746.6	357.6	1146.5	821.1	588.3
Patient_2	JRD-17	Patient_2-1	NA	HIV/HHV-8+	NA	NA	NA	1412.6	2223.2	2243.8	1242.6	2532.3	793.3	1437.5	593.7	1045.3	4790.6	2221.6	2176.4	4002.8	717.8	2783.3	787.8	12826.2	2640.9	344.8	8777.6	9338.6	1254.7	9820.5	864.8	1497	982.9	121706	3916.5	37750.1	856.8	2038.8	8550.6	1881.5	1018.4	462.4	3339.3	2963.4	2735	683.5	966.8	1389.1	615.7
Patient_169	JRD-17	Patient_169-1	NA	Healthy	NA	NA	NA	1256.3	1941.9	636	1475.8	1851.9	833.5	1484.5	583.5	1109.1	4876	6254.7	3169.7	6107.4	501.3	4836.6	733.3	15493.9	4451.9	333.2	11672.8	2988.6	1319.4	13330.8	660.9	2388.9	5126.1	18081.8	9935.4	36204.2	803.6	2301.9	13576.8	1677.7	916.4	452.3	3323.3	2401.8	1875.7	402.5	717.8	603.9	572.6
Patient_182	JRD-17	Patient_182-1	NA	Healthy	NA	NA	NA	985.9	2077.1	726.3	1454.8	2302.4	920	1200.2	677.5	4570.9	5452.5	4579.8	2942.8	3353.2	564.9	1603.7	728.2	17801.8	1772.2	374.3	4809.4	4998.8	1419.6	20903.4	1321.7	1941.6	1234.7	16066.1	8714	45774.8	1495.7	2136.8	8284	1754.8	1027.6	560.3	2723.9	2551.1	1849.8	367.5	1101.9	536.4	592.9
Patient_12	JRD-17	Patient_12-1	NA	HIV/HHV-8+	NA	NA	NA	1874	2542	1884.1	1776.6	1929.4	1316.2	6215.6	607.5	1145	8274.2	8586.7	4762.1	3421.1	733.8	6189.1	971.3	16634.5	2454.7	303.5	5312.4	2397.1	4904.5	6630.4	1327.1	1915.3	2015.9	72486.1	29849.5	25394.9	789.9	1540.6	3699.2	3309.5	1165.6	609.4	3906.2	3971.7	2221	616	796.3	781.2	1315.1
Patient_10	JRD-17	Patient_10-1	NA	HIV/HHV-8+	NA	NA	NA	1132.1	2078.1	1410.4	1222.1	1750.6	1123.8	1334.7	631.3	1106.6	8703.8	8184.8	2109	2858.7	521.3	3689.6	882.2	9311.5	2297.2	286.9	4200.8	4798.5	1189.8	5924.8	584.5	1463.3	1162	91583.1	26455.2	20937	748.1	1826.8	2153.3	1740.1	1206.9	626.3	4320.2	3114.6	2887.7	512.3	657.1	1221.5	1251.6
Patient_154	JRD-17	Patient_154-1	NA	RA+	NA	NA	NA	1243.6	2536.7	736.3	1553.5	1979.5	934.5	1225.2	719.8	1085.9	6961.9	4389.1	3994.2	3149.4	512.6	4109.1	924.8	16165.7	1657.8	328.8	4506.2	2081.7	1313.3	8565.3	569.7	1584.1	871	30764	12792	38240.9	852	1771.4	8433.6	1840.2	1058.9	578.3	3592.1	2629.9	1605.1	388.8	682.4	636.2	1109.6
Patient_37	JRD-17	Patient_37-1	NA	RA+	NA	NA	NA	1238	2518.2	1193.4	1339.9	1793.8	1179.8	1705.3	605	987.6	5707.7	4893.5	4091.6	3270.1	432.8	4026.5	1097	10735.9	1812.7	287.2	4617.6	8682	1353.2	4774.1	491.4	2089.6	782.7	9916.7	33331.8	29163	778.7	1857.3	6590.5	2083	1105.3	582.8	5577.5	2960.3	2472.2	447.9	689.1	1017.4	654
Patient_175	JRD-17	Patient_175-1	NA	Healthy	NA	NA	NA	1182.7	2549.2	630.5	1626	2075	1128.8	1322.3	553.9	1501.3	4117.7	6513.7	3273.8	5252	514.9	2543.3	753.7	16244.2	2105.4	483.8	2960.7	2697.2	1309.1	21601.5	876.4	1739.6	1401.2	24540.1	15149	42655.7	853.3	2027.2	6821.4	1853.5	983.9	402.3	3435.4	2171.4	2733.4	473.9	778	525.1	1440.6
Patient_134	JRD-17	Patient_134-1	NA	iMCD	FALSE	NA	Cycle1_Day1	1420.6	1736	666.1	1399.6	2086.4	726.4	2905.4	633.4	1201.3	1871.8	2976.2	7100.2	9283.1	515.5	2741.6	451.6	19395	2326.7	338.3	9371.1	6919.1	1115.9	12403.4	850.2	5338.1	1134.5	29007.1	9030.6	31159.6	1162.7	7126.9	17632.9	1493.9	850.9	317.1	2079.7	6207.7	3631	2096.6	954.6	1589	5269.4
Patient_7	JRD-17	Patient_7-1	NA	HIV/HHV-8+	NA	NA	NA	1762.7	3088.3	1660.5	1677.2	1998.9	823.8	1356.9	636	984.9	7224.4	4050.3	4072.4	5049	425	3859.5	902.7	19566.4	1814.5	327.7	8080.2	1517.2	1350.2	6025.3	553	2040	966	17735.8	18246.6	53776.3	861.4	1879.2	6940.1	2146.2	1051.1	550.4	4125.5	3136.6	2130.7	548.1	1063.3	1203.9	611.2
Patient_54	JRD-17	Patient_54-1	NA	Healthy	NA	NA	NA	1002.1	3225.6	640.2	1948.5	2993.9	715.5	1222	1711.6	1036.9	6972	5599.3	3149.6	3180.1	466.4	2978.4	734.8	17509.9	1881.2	378.8	3838.5	4868.2	1327.3	11836.5	1173.2	1218.1	1541.7	24326.8	8785.2	32770.7	1454.3	1419.8	6530.3	2200.3	994.2	505.2	3545.4	2379.5	1841.5	254.2	760.7	491.8	963.7
Patient_52	JRD-17	Patient_52-1	NA	Healthy	NA	NA	NA	1106.6	2278.7	643.4	1392	1970.4	1175.3	904	832.5	1106.5	6304.3	8516.9	3061.9	3740.9	517.9	2826.8	826.8	11651.2	2064.7	400.9	2737.7	2560.8	1259.2	15597.4	583.1	2011	1118	6891.5	15585.1	45379.3	783.8	1679.6	5784	1705.9	1009.8	538.6	4277.4	2428.6	2566.9	206.9	663.4	420.5	480.1
Patient_91	JRD-17	Patient_91-1	NA	iMCD	FALSE	NA	Cycle1_Day1	1354.3	2455.5	498	1973.2	1723.9	1418	5501.6	2142.8	1170.5	3409.6	5370.7	2231.3	20042.2	369.5	9102.4	641.8	12801.6	3420.5	175.8	21785.3	6926.1	740	12043.9	2453.3	1221.5	1220.8	132562	15601.8	26782.3	499.5	8984.1	16187	1688.4	1030	349.8	4800.8	10826.6	2641.2	3563.9	844.7	1116.6	883.4
Patient_34	JRD-17	Patient_34-1	NA	RA+	NA	NA	NA	1024.8	2253.8	1291.7	1626.7	2374.9	1348.5	1598.9	1060.1	1171	6375.2	6627.6	1667.4	3343.3	478.5	6717.3	926.8	14870.7	1927.6	331.7	6660.5	2946.4	1486.9	8875	580.1	1741.3	866.6	31120.5	30647.4	44419.3	811.3	1803.1	4698.3	1798.3	1604.8	547.4	3201.2	3174.2	1901.1	343.3	1218.6	638.4	492.8
Patient_30	JRD-17	Patient_30-1	NA	RA+	NA	NA	NA	882.4	2637.4	905.6	1512.2	2121	901.1	1067.9	645.6	951.4	9060.6	9181.6	3472.6	3009.1	418	3112.1	898	11982	2585.8	321.2	5286.5	2730.7	1334	6559.3	687.1	1148.7	1074.4	7273.6	20161.2	39374.9	861.9	1467.9	2674.2	1971.2	1083.8	629.4	5470.2	2828.2	2065.1	356	698.2	511.6	634
Patient_95	JRD-17	Patient_95-2	Rep 2	iMCD	TRUE	Placebo + BSC	Cycle1_Day8	1203.7	2034.2	617.4	1522.8	2162.4	1031.2	1320.4	741.7	1356.5	3258.2	3621.1	2347.1	7368.4	516.2	3115.9	570.8	8564.8	1093.3	339.2	5332.1	4089.6	1152	21646	641.8	2361.8	1418.8	34978.3	9626.6	39760.3	891.7	2183.5	10996	1831.5	1274.7	368.2	2804.6	2794.3	3172.8	534.3	924.7	1444.5	1293.7
Patient_141	JRD-17	Patient_141-1	NA	RA+	NA	NA	NA	1372.1	2415.7	801.7	1837.1	1953	958.6	1667.7	975.1	1153.4	5318.7	4371.5	4864.7	3937.7	533.6	3652.2	719.1	11587.6	2452	1235.7	7273.6	8839.6	1541.4	13587.3	641.2	1420.8	920.4	88415.2	17515.6	35375.6	878.9	1820.4	7239.3	2013.3	1334.4	671.2	2225	2331.6	2809.6	294.5	1023.5	840.5	584.8
Patient_117	JRD-17	Patient_117-1	NA	Lymphoma	NA	NA	NA	1039.8	1856.6	825.7	1463.2	2301.9	1049.4	1132.1	711.5	1296.8	4900.9	5286.2	3897.6	3622	621.4	1916.7	731.2	16975.4	16096.7	355.2	2719.8	3149.8	1383	18000	755.6	1539	1939.9	12716.2	10989.6	55044.8	1211.1	1848.4	3220.1	1473.9	1140.1	553.4	2768.1	2325.3	2729	266.8	784.3	619.1	872.1
Patient_48	JRD-17	Patient_48-1	NA	iMCD	FALSE	NA	Cycle1_Day1	1956.3	2260.7	444.4	1927.9	1907	1365.5	1641.7	1880.9	6638.3	2451.1	6749.6	5178.8	17972.3	1699.9	3806.2	550	9606.9	17173.2	268.7	2347.2	4149.1	858.7	10055.9	627.6	3015.9	951.3	226723	15039.3	20998.1	868.3	4107.8	12129.3	1917	684.4	309	3565.3	4036.5	4405.1	907.1	808.8	1168	805.8
Patient_63	JRD-17	Patient_63-1	NA	Healthy	NA	NA	NA	1015.2	3248.4	1091.2	3259.7	2269.2	877.4	1300	649.6	1435.1	7271.4	12467.7	2082.1	4312	610.6	2875.7	786.3	22354	4535.9	947.7	5072	8534.9	3711.1	10395.7	665.3	1484.1	1661.6	22569.3	13440	40738	972.6	1613.4	12458	2414.9	1435.2	565.5	2670.7	2623	2045.6	468.3	825.4	487.7	1104.6
Patient_27	JRD-17	Patient_27-1	NA	RA+	NA	NA	NA	1803	3061.7	793.2	1620.1	1966.3	1185.2	1438.6	596.5	976.6	6618.6	7346.8	3597.4	3106.5	428.5	3562.6	995.6	15429.1	2604.9	311.1	1790.1	3898.6	1298	9229.1	523.1	1545.9	1305.1	15644	18514	29024.2	757.5	1646.7	2326.7	2041.8	1161.2	575.1	4148.1	2848.7	1949.6	420.3	663.7	522.6	557.3
Patient_20	JRD-17	Patient_20-1	NA	HIV/HHV-8+	NA	NA	NA	1426.8	2599.2	1624.1	1473.4	2060.4	969.4	1368	609.9	1194.7	9069.8	4196.9	1400.9	3098.4	509.3	2414.9	999.9	18096.9	2219.9	380.1	8784.8	1709.8	1486.6	6495.5	601.8	1636.5	1231.9	10890	19143.8	48674.4	846.7	1594.7	4021.3	2122.4	1131.3	651.1	3666.3	3684.5	4191.9	2199.7	809	1020	1051.6
Patient_165	JRD-17	Patient_165-1	NA	Healthy	NA	NA	NA	1260.7	2572.1	640.7	1577.5	2057.2	970.6	1158.3	619	1362.8	5564.7	11195.7	2627.6	4856.5	502.1	2259.3	760.2	11325.2	1619.4	372.4	2815	1838.7	1330.1	16147.1	622.3	2408.7	1863.9	20769.6	11304.4	36219.7	875.1	2057.3	17870.2	1847.3	1062.2	471.9	2944.9	2561.9	2651	365.9	853.8	742.8	987.7
Patient_3	JRD-17	Patient_3-1	NA	HIV/HHV-8+	NA	NA	NA	1850.7	2061.2	2951.2	1833.3	1537.8	1073.1	1154.6	605.2	1118.1	4051.7	2796.6	3503.5	3331.2	534.1	4269.3	778.2	10673.3	2396.7	285	14018	7428.2	1091.7	3894.7	707.5	2344.3	1590.9	15702.4	25800.2	51834.4	836.9	2263.8	7907	1629.7	1113.8	395.9	7437.9	2639.9	2523.7	391.7	755.5	1857.3	2150.8
Patient_28	JRD-17	Patient_28-1	NA	RA+	NA	NA	NA	1117.6	3257.4	1012.8	1544	2026.4	1073.8	1508.8	789.8	1045	4609.6	5512.5	3409.5	3944.6	457.6	3344.6	804.1	14568.9	1860.7	312.8	2511.6	6194.6	1158.7	7851.2	636	2702.4	989.6	72719	27046.8	29976.4	751.4	1887.5	2380.1	1634.2	991.5	470.5	5620	2911.3	2721.4	851	697.1	1531.6	648.3
Patient_119	JRD-17	Patient_119-1	NA	Lymphoma	NA	NA	NA	867.8	2048	860.3	1377.3	2259.1	1155.9	1220	752.1	1469.7	4542.7	2973.2	2776.1	3327	654.6	1442	717.2	17578.6	3344.9	381.5	3105.1	3752.8	1323	17710.7	782.4	1349.8	1097.8	8700.6	14683.4	53332.5	1091	2057.3	2038.4	1399.2	1079.9	569.5	3463.8	2253.5	2776.6	326.9	799.3	606.9	510
Patient_45	JRD-17	Patient_45-1	NA	iMCD	FALSE	NA	Cycle1_Day1	1762.3	2767.2	661	1960.6	1787.8	1721.5	1458.1	703.9	802.8	4690.3	10235.3	1269	8888.8	391.8	5557.8	726.5	17539	1694.4	276	2540.3	5985.3	1148.7	12230.3	542.7	1153.9	778.8	32323.4	13829.5	16319.1	637.2	2992.8	5911.6	2063.7	983.5	398.4	5182.4	3426.5	1959.5	437.6	629.8	509.2	546.5
Patient_35	JRD-17	Patient_35-1	NA	RA+	NA	NA	NA	1063.2	2020.7	840.6	1369.3	2021.3	845.2	1193.6	613.7	1168	8069.2	6349.5	1975.8	3222.5	522.1	1946.6	865.9	16462.6	1993.3	729.2	5202.3	3032.5	1991.4	7389.8	1003.1	1229.3	1354.9	6246.5	14265.6	34417	1166.5	1479.3	2651.9	2218.3	1460.3	739.6	2917.6	2697.9	1764.3	246.5	964	804.7	616.8
Patient_125	JRD-17	Patient_125-1	NA	Lymphoma	NA	NA	NA	1045.1	2342.9	784.1	1666.6	2138.4	1270.6	1093.1	630.7	1259.2	5482.9	8054.5	2002	3860.1	600.6	2108.5	798.6	15661.2	3125.2	345.7	2551.2	3170.3	1363.1	15294.8	660	1163.1	1509.3	25616.5	18227.3	43646.3	921.6	1632.8	2859.2	1656.9	1066.2	532.7	3792.7	2337.4	2689.1	206.4	773.5	680.4	609.6
Patient_38	JRD-17	Patient_38-1	NA	RA+	NA	NA	NA	1614.1	2911.1	883.7	2019.6	1996.3	1064.7	1357	534.3	1027.6	6076.9	9433.3	5257.3	5224.7	530.9	3141.7	896.3	19097.3	2013.2	335.9	3222.2	4701.1	1241.9	7417.6	1403.7	1207.9	1101.4	39050.5	21037.5	32233.8	769.2	1774.7	4418.7	1875.3	1055.7	550.9	4591	2602.1	2153.6	300.8	743.6	1173.1	570.2
Patient_162	JRD-17	Patient_162-1	NA	Healthy	NA	NA	NA	1142.3	2203.5	642.9	1438.6	2063.3	750	1125.7	22568.8	1260.1	4504.8	6667.9	2245	5992.1	522.2	1972.6	673.3	10700.7	1756.4	404	3225.6	5053.6	2067.2	18791.9	618	2295.1	2027.2	26092.1	8548	41261.5	884.9	2397.4	7586.5	1830.1	1152.3	451.7	2218.9	2220.6	1929.3	302.2	888.8	647.7	496.9
Patient_59	JRD-17	Patient_59-1	NA	Healthy	NA	NA	NA	1255.4	2307.3	805.2	1210.3	2153.9	1630.5	956.6	595.9	823.7	6300.1	20265.2	1499.9	3590	391.4	3776.5	871.4	18481.6	1866.6	296.9	3140.5	4080.5	1224.3	10803.4	485.7	1495.5	2728.2	13760.4	17787.8	28910.7	783.5	1580.5	4973	1883.9	1046	467.4	2976.2	2615.2	1361.7	440	614.4	593.5	1065.6
Patient_176	JRD-17	Patient_176-1	NA	Healthy	NA	NA	NA	1148.4	2280.5	683.4	1437	2188.8	944.2	1037.5	641.2	1271.7	5471.5	8149.8	3007.4	3704.7	549.2	1875.2	741.3	23717.9	1887.7	885.8	3276.3	3206	1463.3	14776.6	717.1	1268	2051.9	8033.1	10405.8	43639.7	947.9	1648.8	4739.5	1894.6	1086.2	538.8	2871.9	2494.6	1614.6	219.8	764.5	346	664
Patient_163	JRD-17	Patient_163-1	NA	Healthy	NA	NA	NA	898.5	2667.8	662.2	1601.2	2170.3	808.8	1199.1	602.3	1244.2	6792.9	4876.3	4562.4	4390	537	1769.1	749.5	12386.7	1760.3	373.1	2620.8	4427.7	1535.1	15485.4	687.5	1525.7	1150.3	40316.6	8207.2	32494.6	2957.8	2003	7688.6	2049.2	1110.6	581.4	2575	2393.6	2441.8	278.2	765.8	618.9	605.1
Patient_128	JRD-17	Patient_128-1	NA	Lymphoma	NA	NA	NA	1208.7	2443.9	751.2	1336.9	2225.6	1228.2	1667.9	1355.9	1425.3	3595.7	6540	5161.1	5239.5	490.6	4351.2	817.2	19583.2	2254.7	317.9	3721.9	5794.9	1169.4	15227.6	717.4	1575.5	1343.2	26279.6	17716.6	38887.1	797.3	1606	8377.5	1786.9	1506.5	398.7	2688.9	2298	3124.1	352.2	834.5	793	973.1
Patient_171	JRD-17	Patient_171-1	NA	Healthy	NA	NA	NA	1180.9	2279.5	644.1	1492.2	2075.4	904.9	982	649.3	1170.5	7110	15211.2	3512.6	3914.3	505.5	2951.1	745.5	13371	1825.9	372.6	2439.2	5140	1428.5	13915.2	687.8	1227	2473.6	26044.2	7966.4	34164.9	851.3	1698	3212.1	1778.3	1212.6	571.2	3127.5	2827	1810.7	613.6	770.6	564.7	619.1
Patient_170	JRD-17	Patient_170-1	NA	Healthy	NA	NA	NA	947	2014.9	660.7	1255.1	2128.2	1047.4	1108.4	661.4	1363.9	5499.4	11435.4	1868.7	4445.3	503.9	1915.5	796.5	15919.1	1935.2	340.6	3396.9	3994.1	2748.6	16358.9	681.8	1912.4	3557.6	19760.3	9455.6	36159.4	837.1	1934	6727.6	1781.5	1197.5	467.5	3083.4	2466	1713.1	301.9	752.7	480.9	536.7
Patient_9	JRD-17	Patient_9-1	NA	HIV/HHV-8+	NA	NA	NA	1434.1	2091.6	2187.6	1523.4	1720.7	1639.5	1161.6	811.6	1269.5	7123.7	8211.9	2042.3	4366.3	515.2	5118.8	843.1	11692.2	2024.9	308.4	4471.3	6731.6	1161.5	6030.7	728	1251.1	1052.4	13552.8	32971.1	21031.1	842	2277.1	3358.8	2262.3	1177.6	603.7	4153	3147.1	2226.8	454.2	738	977.6	655.6
Patient_89	JRD-17	Patient_89-2	Rep 2	iMCD	TRUE	Placebo + BSC	Cycle1_Day1	1387.7	3877.9	725.2	1918.5	2053.2	762.8	1856.6	675.5	1040	6099.3	13175.3	1222.5	7764.5	459.9	4924.4	1178.8	16930	1919.1	299.4	4146.3	2293.2	1220.1	18638.6	797.3	2342.4	1352.8	20671.5	30020	39413.7	815.3	1883.3	6881.7	1783.4	892.7	463.5	5743.4	2627	2184.1	524.6	608.9	669.6	857.9
Patient_157	JRD-17	Patient_157-1	NA	iMCD	FALSE	NA	Cycle1_Day1	1488.9	2681.1	604.3	1951.3	2215.4	952.5	1009.3	543.4	1108.5	6009.5	12619.7	5626	5344.7	458.6	3328.1	681.7	14801.2	1513.8	552.2	2951	619.8	1280.9	11472.6	585.8	1843.2	2488.9	37582.8	11194.1	36358.8	828.2	1861.5	5226.1	1814.2	993.3	483.7	6679	2382.7	2225.6	315.7	790.7	457.9	532
Patient_4	JRD-17	Patient_4-1	NA	HIV/HHV-8+	NA	NA	NA	1688.3	3249.3	1464.5	1628.5	1927.1	1571.7	1729	573.2	1000.4	10417.3	6540.1	1981.7	3581.6	431.6	9519.7	1092.8	11732.5	3305.9	307	5983.6	2472.6	1276.7	5406.7	588.7	1446.7	889.1	22009.6	24605.4	24952.5	720.1	2023.5	4119.8	1845.4	1120.9	656	6139.4	3119.4	1700.9	304.3	796.2	925.8	573.5
Patient_181	JRD-17	Patient_181-1	NA	Healthy	NA	NA	NA	1695.8	1756.5	650.5	2544.3	2060	701.5	1028.7	657.9	1306.5	3314.8	3523	1495	6314.3	573.8	1266.7	585	14824.8	1486	361.6	3195.3	3246.6	1342	23668.3	787.1	1731.7	1239.8	8528.2	7883	39141.3	916.4	2182.7	5245.9	1578	1073.4	468.3	2237	2120	2297.6	347.4	737.6	715.2	533.8
Patient_18	JRD-17	Patient_18-1	NA	HIV/HHV-8+	NA	NA	NA	1322.9	1969.9	1861.9	1056.2	2454.5	609.3	1250.3	560.3	1139.7	5005.8	2415.6	1137.5	3204.5	528.4	2177.1	756.2	11911.7	1551	339.5	10029.8	3537.6	1573.1	7105.7	651.1	810.6	1019.4	26795.1	1882.3	82535.2	2647	2290.1	2129.4	1667.9	1114.1	483.8	8100	2525.4	2535.2	352.4	893.8	1752.6	708
Patient_13	JRD-17	Patient_13-1	NA	HIV/HHV-8+	NA	NA	NA	1428.4	2650.3	1292.4	1908.2	2307.2	705.2	1234.9	689.8	1226.1	8345.5	6814.7	3870.1	3048.7	500.1	3607.1	855.4	19607.5	4908.5	330.5	6143.5	4397	1441.5	7913.8	651.7	1765.1	1062.4	16847.3	15985.4	47307.2	792.5	1837.5	3103.4	2038.4	1289.9	638.6	3130.2	3544.1	1972.1	346.7	819.9	655.4	652.3
Patient_32	JRD-17	Patient_32-1	NA	RA+	NA	NA	NA	1062.5	2307.9	822.4	1611.7	2187.1	1158	1350.5	2017.3	1784	6114.4	11645.7	3639	3859.6	529.8	3012.5	801.6	13952.8	3120.8	310.8	2817.8	5606.6	1481.4	10269.4	864	1556.2	845.4	18178	15343.6	31409.7	808.4	1649.4	3343	2129.9	1161.9	537.9	4332.5	2794.9	1922.1	553.9	820.1	824.9	658.4
Patient_135	JRD-17	Patient_135-1	NA	iMCD	FALSE	NA	Cycle1_Day1	888.5	2565.2	639.2	1671.1	2318	597.6	1019.5	782.6	3969.9	6221	3290.9	2322.6	3128.2	613.9	1218.8	668.5	13100.5	1604.4	393.5	4004.8	4978.8	1319.5	18514.2	695.2	1399.3	1197.5	27282.7	8383.2	42374.2	986.8	1577.7	3475.6	1911.4	1229.8	566.9	2558.1	2437.6	2063.9	224.8	867.6	700.1	511.2
Patient_168	JRD-17	Patient_168-1	NA	Healthy	NA	NA	NA	975.7	2065.9	713.9	1228.4	2261.2	863.9	1054.2	611.6	1145.3	5016.6	8141.6	2155.5	5417.4	504.5	1818	744.3	16476.6	2186.9	387.1	2233.2	4035	1368.7	15501.1	645.4	1223.8	2122.8	14507.8	8603.4	25161.7	983.8	1819.7	4051.3	1811	1037.8	500.1	2864.4	2477.2	2357.8	388.7	770.7	481	490
Patient_15	JRD-17	Patient_15-1	NA	HIV/HHV-8+	NA	NA	NA	1865.3	3457.4	763.3	1929.2	1721.5	2212.9	2489	645.7	981.4	6316.6	15500.7	2968.9	3707.1	395	11874.4	996.8	16379.4	1798.1	254.8	3850.6	14349.7	1094.2	5847.3	2323.5	1087.7	1367	149270	21208	13766	1366.9	2502.5	13474.4	2137	933.3	503.6	6397.7	4812.7	3995.6	509.5	942.1	736	571.5
Patient_36	JRD-17	Patient_36-1	NA	RA+	NA	NA	NA	915.7	2156.6	1027.6	1529.7	2127	937.6	1223.9	659.9	1027.6	7021	6535.2	1516.3	4070.4	459.8	2372.9	812.2	14587.8	2944.6	511.8	8575.9	3466	1703.7	9316.4	753.7	2702.8	1233.6	60801.5	15834.7	35856.4	1772.8	1942.6	2966.4	1923.5	1055.4	562.6	4785.3	2619	1782.4	312.5	585	693	579.6
Patient_19	JRD-17	Patient_19-1	NA	HIV/HHV-8+	NA	NA	NA	1529.7	2802.3	1915.9	1294.1	2072.5	933.3	2176.5	760.6	950.8	3430.2	2658.1	1160.2	4037.8	639.6	3794.8	853.3	7999.6	18318.4	513.2	4523.6	8256	1225.2	5363	843.3	1117.6	746.9	16101.9	1392.6	45309.2	6118.1	1713.4	1129.6	1903.1	958.9	403.6	3248.8	2003.8	3028.7	1036.5	772.3	2175.9	857.5
Patient_21	JRD-17	Patient_21-1	NA	Healthy	NA	NA	NA	1112	2491.4	877.9	2434.4	2151.5	1109	1599.5	552.1	898.3	3932.9	5987	1163.2	12766.5	399	2424.9	651	15833.8	4807.2	317.1	5072.6	4405	3701.7	14078.3	712.2	1615.3	2263.8	169633	8235.7	11213.2	1049.1	4204.3	11750.4	1983.6	849.3	375.8	3460.6	3668.2	2054.6	690.4	718.2	842.5	1106.2
Patient_11	JRD-17	Patient_11-1	NA	HIV/HHV-8+	NA	NA	NA	1673.9	2704.6	1809	1512.3	2280.8	879.1	1111.5	506.1	1101.5	6583.4	4311	4607	3192.9	423.6	2678.1	924.4	24014.1	3094.7	307.2	16654.8	3830.9	1309.3	8685.2	862.3	1256.8	3260.4	7196.2	24970.8	46405	771.2	1846.2	3634.1	2128.6	1098.8	571.4	3542.5	2728.4	1991.6	240.3	973.9	897	554.6
Patient_33	JRD-17	Patient_33-1	NA	RA+	NA	NA	NA	1784.6	2513.6	763.9	1893.6	2185.1	743.2	1212.6	518.8	1123.9	6455.1	4544.6	4588.6	6177.7	470.8	2376.4	803.8	22181.4	1970.6	447.9	3808.8	4255.4	2374.9	9704.6	711	1431.5	1327	30416.8	14260.5	32394.5	930.4	1648	3299.1	1999.2	908.1	557	4961.4	2722.5	1819.5	382.9	742.5	822	534.2
Patient_29	JRD-17	Patient_29-1	NA	RA+	NA	NA	NA	1235.8	3888.5	970.8	2064.6	2258.3	1610.4	2705.9	1062.1	902.2	4814.9	6899.2	6183.1	3925.4	805.4	5655.9	914.2	24500.4	1633.2	302.9	5671.7	3351.5	1154.2	7183.5	608	3307	948.2	65807.2	32851.6	22219.7	835.6	4176.1	8123.3	1866.9	842.3	459.8	4602.7	4008.9	2869.1	1467.7	738.9	1452.6	966.8
Patient_114	JRD-17	Patient_114-1	NA	Lymphoma	NA	NA	NA	963.6	2214.2	838.3	1626.6	2277.4	1236.3	1291.3	664.9	1191.6	6735.4	5154.2	4689	3425.9	571.4	2558.7	811.2	12407.5	1654.2	378.9	3651.4	3153.9	1524.5	14286	773.9	1433	1607.4	16606.5	16676.3	44706.4	1242.1	1770.1	3668.8	1600.5	1025.2	557.1	2845.6	2444.8	2309.7	325.4	706	682.1	928.7
Patient_187	JRD-17	Patient_187-2	Rep 2	iMCD	TRUE	Placebo + BSC	Cycle1_Day1	1293.4	1903	1001.5	1407.3	1848.6	912.9	1654.3	814.1	1178.5	4637.7	7724.2	7189.8	6715.1	566.2	4187	829.2	14377.4	2462	433.5	11361.7	4682.7	1146.3	13507	774.6	1447.9	2503.9	57968.4	13689.8	23681.7	944.9	2783	5570.2	2433.3	928.6	434.6	3417.7	3045.3	1880.2	359.7	822.7	633.3	643.2
Patient_180	JRD-17	Patient_180-1	NA	Healthy	NA	NA	NA	802.4	2101.7	676.8	1441.2	2093.5	824.6	1110	712.5	1220	5227.5	6985.9	2901.7	3594.4	634.2	1522.1	727.4	16224.5	1546.5	352.1	2953.3	3788.6	1377	20866.6	648.7	2369	2661.2	46967.6	7891.8	38343.2	838.4	1662	3755.4	1635.1	1188.9	553.9	2225.7	2292.4	1907.2	1681.1	725.8	545.1	1109
Patient_152	JRD-17	Patient_152-2	Rep 2	iMCD	TRUE	Placebo + BSC	Cycle1_Day1	1195.7	2450.9	572.4	1648.3	2001.2	1255.8	1275.4	591.8	1151.3	6317.2	14925.5	4196.8	3182.2	553.9	4026.7	717.7	15897	1670.7	348.7	2155.7	6725.5	1301.1	12919.9	758.6	1498	2090.8	23450.6	14137.5	36369.4	792.6	1686.3	5287.8	1738.1	1199.6	492	4217.2	2574.2	2361.9	297.3	790	435.7	476.8
Patient_127	JRD-17	Patient_127-1	NA	Lymphoma	NA	NA	NA	5367.9	1591.8	671.7	1899	2287.8	617.5	1178.9	616.3	1282.1	2817	1923.9	2890	2897.5	605.1	1168.4	556.3	17316	1782.7	370.5	3682.8	6600.7	1250.6	19338.8	726.7	1378.9	864	23958.1	6300.6	23022.7	873.5	1946.7	3007.8	1534.4	944.1	465.2	2004.5	2245.6	2681.4	200.7	923.7	841.5	554.7
Patient_131	JRD-17	Patient_131-1	NA	Lymphoma	NA	NA	NA	1188.7	1598.6	1133.1	1102.6	2121	727.5	1226.1	566.2	1181.9	3175.3	2109.5	1930.5	4288.1	590.6	1792.2	607.7	13872.2	1547	349.5	3227.5	3873.6	1175.3	15712.9	919.4	1647.5	884.3	59460.9	14693.3	25733.9	806.9	2083.6	4728.3	1513.6	949.2	449.6	1716.4	2364.1	2357.4	297.9	727.5	556.9	950.2
Patient_106	JRD-17	Patient_106-2	Rep 2	iMCD	TRUE	Placebo + BSC	Cycle1_Day1	1710.6	1785.3	691.5	1292.2	1999.9	1212.7	1142.1	533.9	1045.7	5817.3	7964.1	3490.5	9783.8	486.6	3048	648.8	15221.5	8046.6	316.7	1442.7	6529.1	1259.1	8626.5	610	1156.3	1367.5	16556.4	10886.1	18841	967.3	2652.3	6816.3	1870.6	902	499.4	3014.4	2702.1	2718.4	523.1	712.2	331.9	719.8
Patient_161	JRD-17	Patient_161-1	NA	Healthy	NA	NA	NA	6457.6	1883.1	632.5	1102.6	1951.1	1012.1	901.1	712	1270.3	4724.6	12693	2469.7	4658.3	877.5	2736.3	686.8	20595.2	3281	705.8	2261.4	2233.3	1178.7	12681.5	587.9	1777.1	2642.9	19559.8	10379.1	30277.4	738.9	1672.6	5361.2	1621.3	1000.1	427.1	3075.9	2150.5	1939.8	1454.7	644.6	458.5	612.9
Patient_44	JRD-17	Patient_44-1	NA	iMCD	FALSE	NA	Cycle1_Day1	1207	2440.6	568.8	1737.9	2096	745.8	987.5	542.3	1034.5	5181.3	11103.8	3184	5683	455.3	3119	656.3	17322.6	2699.8	316.9	1818.4	4449.8	1230.4	9536	1033	2296.5	1177.8	39298.9	9849.1	31594.8	1096.2	1499.5	4635.2	2432.7	835.7	431.4	4018.7	2471.1	2530.1	380.5	793.2	347.3	641.8
Patient_24	JRD-17	Patient_24-1	NA	iMCD	FALSE	NA	Cycle1_Day1	1772.3	3150.9	660.4	1440.9	2189.3	1125.7	1288.6	523.7	1129.9	5465.6	10060.6	2038.7	3784.5	469.2	3505.2	737.9	21847.4	1596.7	301.6	3533.4	5550.5	1186	14803.9	1042.4	950.3	1188.5	14001.9	14363.7	43522.7	759.1	1933.9	3601.2	1810.7	950.9	416.1	8588.7	2128.3	2501.5	203.5	680.1	506.1	520
Patient_25	JRD-17	Patient_25-1	NA	iMCD	FALSE	NA	Cycle4_Day1	1047	1950.6	660.7	1227.5	1853.4	547	873.2	568.9	1883.9	5778.1	3786.9	2011.5	3411.8	637.5	1366.8	627.3	15884.2	1562.7	353.9	3673.8	3901.2	1996.5	14095.6	612.1	1878.8	1440	6890.1	6088.5	33939.6	832.1	1845	7242.5	1703.8	1006	517.2	3177.2	2216.3	2186.7	545.5	693.6	512.3	587
Patient_166	JRD-17	Patient_166-1	NA	Healthy	NA	NA	NA	1245.1	2897.4	455.5	1816.5	1949.6	1431.9	1523	3566.8	598.8	2812.8	8765.3	2677.5	6072.2	293.7	4854.3	752.4	8489	1530.8	321.2	5504.9	2518.5	914.1	5768	577.9	2062.3	1248.5	54581.2	17795.9	49116	733.5	2670	11842.8	1782.2	598.5	175.1	4365.8	1837.1	2521.7	296.4	877.6	757.3	398.1
Patient_129	JRD-17	Patient_129-1	NA	Lymphoma	NA	NA	NA	887.4	1626.2	705.3	1132.6	2122.2	607.2	1020	777.5	1348.8	4000.5	2764.7	2290.2	4145.5	513.3	1554.6	580.6	10510.6	1529.8	334.9	5305.7	4309.6	1173.8	21127.4	649.1	2209	1256.8	78843.5	10280.7	42205.5	801	1888.9	5968.1	1694.3	979.9	437.7	2375.7	2468.2	2796.6	1365.9	791.4	865.9	569.2
Patient_53	JRD-17	Patient_53-1	NA	Healthy	NA	NA	NA	895.6	2290	595.4	1428.5	2728.4	843.2	795.1	503.8	775.8	7211.7	9275.8	5693.6	3187.3	367.5	2518	689.8	12537.6	1704.8	310.8	2406.1	2020.3	1127.6	12846	593.3	1178	2821.8	14044.2	8378.2	35947.6	719.2	1429.2	3514.9	2230.7	875.4	456.8	2565.3	2495.3	2457.7	301.7	821.8	660.1	489.2
Patient_6	JRD-17	Patient_6-1	NA	HIV/HHV-8+	NA	NA	NA	3523.5	1992.3	2420.4	1624	2141.1	4348.1	1992.5	919.6	614.2	4419.1	48553.8	2689.2	1833.9	310.2	81835	835.4	3453.6	1910.5	379.1	6320.2	4825.6	829.5	6814.3	598.9	2153.6	21905	27479.8	70601.1	49161.4	1245.7	1506.5	10075.9	1451.2	673.3	147	4728.6	1735.8	2240.6	396.3	934.2	470.8	446.8
Patient_139	JRD-17	Patient_139-1	NA	Healthy	NA	NA	NA	1091.6	1933.8	583.5	1305	2102.2	557.5	2477.9	508.4	1022.7	3655.3	6684.6	3014.1	5785.8	494.7	1466.9	542.5	21827.4	1334.8	328.3	4224.9	5623.9	1286.1	15813.6	682.1	1823.9	1945.2	17331.9	6197.2	34474.2	809.8	2058.1	6764.6	1972.9	961.8	368.2	2929.6	2049.7	2233.4	338.2	760.7	730.7	1052.9
Patient_174	JRD-17	Patient_174-1	NA	Healthy	NA	NA	NA	1069.5	2447.9	619.2	1629.3	1928.6	913.6	1137.4	582.4	1206.3	5445.1	6295.6	2628.6	3535.3	558.6	1901	730	11534.9	2237.2	356.2	2462.5	3017.1	1626.1	15100	684.4	1664.2	1653.6	15842.7	8814.3	35719.7	859.1	1622.5	3188.1	1890.5	1025	517.4	2457.5	2420.2	1826	217.6	721.9	373.4	584.6
Patient_91	JRD-17	Patient_91-2	NA	iMCD	FALSE	NA	Cycle1_Day8	1955.5	2157	558.5	1968	1710	1249.2	3982.1	1328.8	1304.4	4252.5	8813.5	2329.3	19693.8	366	7002.8	586.2	13690.1	1966.2	268.1	8262.1	4896	740.9	9970.3	2710.3	1859.9	1572.1	142683	10361	21142.4	494	8360.5	15337.5	1737.1	1137.2	318.4	3314.2	6214.4	2195.3	3669.3	807.2	1267.6	1015.2
Patient_49	JRD-17	Patient_49-1	NA	iMCD	FALSE	NA	Cycle1_Day1	1147.6	2468.6	631.7	2413	1927.7	1659.3	888.2	562.8	1044.3	6268.8	22636	1692.1	3971.3	543.4	4107	723.7	9412.9	1460.3	285.5	1580.2	1439.3	1073.4	12890.7	552.9	1642.7	2128.3	50852	13866.4	35139	710.4	1359.3	2168.2	1803.9	998.9	502.3	4253	2112.6	1734.9	329.2	766.7	575.9	705.7
Patient_130	JRD-17	Patient_130-1	NA	Lymphoma	NA	NA	NA	724.2	2337.6	682.1	1675.9	2098.1	840.3	2155	644.3	1175.6	4670.3	4088.8	4032.5	4480.4	634.5	2198.1	600.5	14689.4	2401.5	370.1	2891.2	5188.6	1258.1	17497.4	684.8	2158.2	1498.6	41576.4	10715.9	42630.4	776.5	1517.8	3453.7	1735.8	955.6	488	3182.8	2266.6	3066.8	332.6	864.3	659.5	584
Patient_31	JRD-17	Patient_31-1	NA	RA+	NA	NA	NA	946.5	2596.4	825.7	1470.1	2065.3	913.2	1223.4	567	893.8	6347.2	5820.5	4052.4	3482.9	442.1	3482.1	918.3	18878.1	1727.9	326.8	4740.7	3129.6	1300.5	7435.7	579.4	1633.3	877.6	12035.2	16882.8	29508.1	750.1	1469.4	4050.2	2005.8	1040.6	562	2813.2	2634.2	1765	601.6	629.5	693.5	1032.5
Patient_26	JRD-17	Patient_26-1	NA	Healthy	NA	NA	NA	1100.2	3264.8	585.3	2125.7	2195.5	727.9	1318.7	635.8	952.1	7903.8	7551.6	4858.8	4403.7	363	2869.1	825.5	21713	1934.5	336.2	4418.1	4008.1	1736.9	11743	780.9	1658.4	2397.9	42279.1	8287.5	27811.4	856.7	1666.7	4843.1	2459.1	903.9	723.7	2867.1	2697.9	2542.7	239.9	864.9	391.1	667
Patient_46	JRD-17	Patient_46-1	NA	iMCD	FALSE	NA	Cycle1_Day1	759.2	2528.5	759.4	2290.6	2084.9	1072.6	1165.1	650.4	1015	5449.1	7185.4	3901.5	3479.5	492.4	4527.3	751.3	14156.5	1415.1	343.8	1890.1	3714.2	1202.3	12304.3	3089.1	1416.7	1223.4	22171.9	8353.7	41823.7	775.5	1590.7	4275	1984.9	902.8	468.5	2794.9	2502.6	3610.9	358.2	813.3	508.4	567.2
Patient_138	JRD-17	Patient_138-1	NA	Healthy	NA	NA	NA	1057.9	1896.8	669.4	1240.5	2180.4	579.1	1005	569.9	1654.1	3312.9	2022.9	3050.4	5648.7	562.3	1104.6	610.6	14869.6	1424.2	368.5	3277.5	3690.4	1226.7	15993.7	583.3	1417.8	1003.8	4652	6729.9	39303.5	856.5	2034.1	6807	1896.9	967.6	437.3	2217.4	2008	2461.3	271.4	745.8	771.7	546.4
Patient_121	JRD-17	Patient_121-1	NA	Lymphoma	NA	NA	NA	847.9	1701.5	1062.4	1774	2504.5	790.9	1228.3	639.5	1777.7	4983.1	3873.9	2808	4568.4	1313.5	2551.2	784.7	15431.3	2055.1	526.8	2202.8	3500.7	2520.8	15923.6	762.5	1308.9	2060.3	67029.7	10539.1	50285.3	854.5	1214.2	2005.5	1857.8	1052.5	607.5	2146.4	2414.1	2275.9	371.3	829.6	606.3	504.5
Patient_23	JRD-17	Patient_23-1	NA	iMCD	FALSE	NA	Cycle1_Day1	1352.6	3010.6	534.7	1642	2287.5	679.1	1204	598.6	715.7	4622.7	4063.2	3139.7	5872.6	378.9	3089.1	600.8	17077.7	4047.4	379.2	5933.4	3128.6	1152.3	15015.7	1130.2	2292.3	1097.8	40921.5	8699	32987.9	861.6	2387.5	10972.4	2319.1	786.7	349.6	3194.9	2200.2	2578.1	474.9	845	857.5	528
Patient_60	JRD-17	Patient_60-1	NA	Healthy	NA	NA	NA	646.5	2090.6	721.8	1066.9	1739	1288.2	802.4	1759.2	782	6156	10325	1185	2638	382.3	4115.4	910.7	14921.8	1880.8	269.4	1554.7	5042.2	1169.2	8862.8	408.3	1362.7	1178.2	8020.2	16209.3	48651.5	715.5	1413.5	4402.2	2245.1	1140.3	490.5	3219.7	2569	1470.5	383.1	494.2	479.2	619.7
Patient_158	JRD-17	Patient_158-1	NA	iMCD	FALSE	NA	Cycle1_Day1	2214.4	2120.4	619.4	1256.7	1894.4	757.6	4637.7	860.7	939.1	3551.5	6767.4	5880.6	7649.7	613.6	5107.5	668.9	9511.2	5318.8	300.8	1806.3	4219	1145.7	7153.4	852.9	1770.9	1063	83963.4	14203.9	23938.1	773.1	2505.9	7080.3	3265.3	834.3	460.5	3976.5	2822.3	3052.9	477.5	764.6	1004.4	620.7
Patient_178	JRD-17	Patient_178-1	NA	Healthy	NA	NA	NA	1253.2	1933.9	618.5	1187.1	1856.6	1117.8	1002.4	613.3	1131.8	4754	15489.1	3300.5	3960.3	489.8	2449.7	638.4	14536.4	1457.2	335.1	2165.4	1715.3	1217	16524.6	619.9	1586.1	2291.7	5321.3	9444.6	30367.1	755.5	1923.7	4958.5	1625.2	1110.9	418.9	3394.1	2103.1	1847.3	384.6	826.3	439	499.2
Patient_61	JRD-17	Patient_61-1	NA	Healthy	NA	NA	NA	1199.6	2302.3	792.9	1265	1945	950.7	948	614.8	1149.1	5415.5	14150.6	1775.4	5095.4	505	1840.5	775.1	18907	1778.8	398.5	2406.6	4256.4	1470.6	9951.7	582.5	1810.2	2620.8	13831.8	12875.6	43448.1	835.8	1611.8	9689.9	1804.5	1333.7	533	2114.6	2150.6	2013.4	285.1	726.2	383.9	555.2
Patient_179	JRD-17	Patient_179-1	NA	Healthy	NA	NA	NA	789.4	1925.2	635	1222.7	2441.1	708.2	4903.5	769.8	1262.1	6467.4	5415.5	2911.1	3554.2	519.6	1289.8	730.9	12264.3	1585.9	409.9	2616.4	3835.3	1308.1	12894.5	593.6	1281	1419.9	13772.4	8113.8	35742	948.5	1485	3003.5	1718.9	1088.8	555.7	2136.7	2300	1605.7	165.1	715.8	570.7	478.4
Patient_156	JRD-17	Patient_156-1	NA	iMCD	FALSE	NA	Cycle1_Day1	1080.8	3840.2	579.6	1686.6	2137.5	753.5	1782.9	2686	2229	4105.6	7268.1	5046.9	5919.5	698.5	2415.3	574.6	9787.3	1355.3	299.7	1567.3	10853.1	1042.4	13224.7	605.5	2507.9	1099.1	33310.3	7007.3	21283.2	789.2	2413.5	5151.8	1755	2233.4	469.4	2225	3992	2765.5	825.4	1095.2	1640.1	948.1
Patient_113	JRD-17	Patient_113-1	NA	Lymphoma	NA	NA	NA	1082.9	2271.9	743.8	1690.8	2000.1	1098.6	1167.5	548.8	1086.7	3719.3	5887.5	2591.8	2941.2	500.2	2086.9	598.7	18818.9	1558.5	398.8	6261.3	4053.6	1158	16842.7	777	1221.2	1471.3	16775.2	16576.9	32654.8	798.5	1861.3	4659.5	1724.6	909.5	404.1	3622.2	2099.7	2599.2	432.6	738.1	688.8	475.5
Patient_41	JRD-17	Patient_41-1	NA	RA+	NA	NA	NA	1342	2647.5	853.7	1494.2	1855.5	1698	1430.8	904.6	1015.6	6430.2	9766.8	2445.4	2577.2	407.1	6750.2	903.7	17361.5	2299	363.6	9119.5	2502.6	1233.8	7156	638.6	1199.5	916.6	42455.7	33944	37210.8	798.5	1372.8	5820.2	1857.7	988.7	544.9	6192	2753.4	1800	262.9	760	703.4	558.9
Patient_118	JRD-17	Patient_118-1	NA	Lymphoma	NA	NA	NA	1241	2111.2	948.7	1437.6	2278	841.1	1164.5	611.9	1257.1	4364.8	3501.9	2214.6	2934.7	501.2	1662.5	678.2	10411.2	1606.3	351.1	4151.2	6560.6	1453.7	17240.8	658.7	1327	1470.2	8093.5	10735.6	36532.1	844.4	1864.1	2421.3	1493.2	985.3	473.1	2723.9	3165	2543.7	406.3	742.6	469.5	564.6
Patient_123	JRD-17	Patient_123-1	NA	Lymphoma	NA	NA	NA	1059.4	1568.1	709.8	1388.2	2242.7	959.6	1098.5	642.9	1189.1	2696.6	1670.3	5280.8	3218.3	566.2	2435.6	566.6	6828.2	1889.9	503.7	3232.1	4238.5	1140.2	14273.9	1879.4	1160.9	917.9	33086.4	11204.9	46655.5	905.4	2083.5	3173	1649	1070.9	431.6	1751.5	2454	2386.4	315.8	816.9	657.1	807.8
Patient_177	JRD-17	Patient_177-1	NA	Healthy	NA	NA	NA	1171.6	1946.8	581	1214.1	1935.7	952	1372.1	658.4	1116.6	5414.9	10402	3488.7	4733.6	526.5	2105	656	10602	2528.5	347.5	2879.2	4206.2	1282.4	16940.6	604.3	2541.4	2423.1	9008.2	9211.7	29314.7	839.6	1830.7	10721.2	1625.4	1071.7	485.5	2641.5	2454.5	1916.2	494.6	647.8	593.1	910.4
Patient_47	JRD-17	Patient_47-1	NA	iMCD	FALSE	NA	Cycle4_Day1	1879.7	3019.2	698	2670.9	1986.1	1296.9	1264.5	1630.9	1136.9	3545	13223.7	10623.5	8302.7	827.7	4606	684.3	15582.1	1807.6	244.9	1648.2	6787.8	861.6	10981.7	479.8	1630.7	1364.7	49672.4	11866	17241.3	566.2	2510	6363.5	2099.9	1774.1	360.9	3702.8	2929.5	3049	401.2	957.2	855.3	632.5
Patient_159	JRD-17	Patient_159-1	NA	Healthy	NA	NA	NA	2339.8	2568.2	638.3	1456.9	2110.9	1004.9	1154.3	738.1	1179.5	5788	6026.9	2954.2	3804.5	558.4	3065.3	742	18106.3	4652.4	366	2083.9	2185.3	1359.9	14761.1	624.7	1256.5	929.3	28360.3	11062	42599.1	778.1	1457.8	5547.9	1989	1159.4	504.7	3498	2368.5	2065.4	410.3	717.9	487.6	909.9
Patient_115	JRD-17	Patient_115-1	NA	Lymphoma	NA	NA	NA	981.7	1668.3	674	1870	2186.1	1001.7	1081.9	585.2	1177.6	3902.5	4270.6	6324.8	3627	534.5	3084.6	1460.8	10321.9	1544.7	380.6	3583.2	3278.8	1177.8	21712.5	668.3	1720.1	2253.5	7225.7	12358.9	29728.2	824.4	2004.8	3512.8	1503.3	936.7	406.8	4191.8	2498.3	2285	618	806.9	977.1	1406.2
Patient_120	JRD-17	Patient_120-1	NA	Lymphoma	NA	NA	NA	1216.2	2221.3	729.1	1380.6	2393.8	1044.1	1505.2	699.1	1033.7	4470.5	5187.8	3085.3	3397.1	525.2	3153.9	816.9	18391.5	1537.7	296.3	3623.2	4300.3	1172.9	9835.2	654.3	824.3	1429.3	34968	13403.3	41325.4	823.6	1483.2	1331.7	2181.5	985.3	452	4716.2	2192.4	2127.4	314.1	673.1	702.9	449.8
Patient_50	JRD-17	Patient_50-1	NA	Healthy	NA	NA	NA	1400.4	2135.5	707.3	1365.5	2904	905.9	884.4	623.4	800.4	7195.6	8473.9	2128	2522.2	398.7	3752.4	740	17196.1	2127.9	315.7	2935	1677.2	1118.5	8517	779.6	1227	1212	18182.2	12517.3	28630.4	673.6	1358.4	3956.8	1912.2	25305.2	494.2	7474.8	2407	1872.2	483.3	540.2	450	1154.9
Patient_153	JRD-17	Patient_153-1	NA	RA+	NA	NA	NA	1009.7	2746.1	733.7	1671.4	2216.6	696.9	1155.2	524.6	1041	8005.7	2879.7	3686.1	4511.9	543.9	2077.3	929.3	17654.1	1943.8	359.3	10170.7	4286.8	1690.1	7586.1	609.6	1709.8	1066.2	12991.7	11274.6	36489.5	884.2	1964.2	6851.5	2081.5	960.7	641.3	2348.7	2824.1	1722	250.5	775	593.1	597
Patient_1	JRD-17	Patient_1-1	NA	HIV/HHV-8+	NA	NA	NA	1352.3	2885	1662.3	1429	1978.6	1123.3	1086.1	582.5	1034.2	7023	5908.8	1581.9	2732.4	465.2	3581.9	988.9	14436.7	1863.1	314.9	4903.1	2590.5	1265.3	8555.2	522.8	1775.9	787.2	28152.1	32646	43454.7	761.1	1701.3	2561.8	1820.7	1181.3	580.4	4381	2516	1997.6	301	914.2	830.6	613.3
Patient_122	JRD-17	Patient_122-1	NA	Lymphoma	NA	NA	NA	1220.5	2524.3	1036.8	1589.2	2190.5	1352	1134.7	563.3	1130.4	6002.9	9641.2	3424.1	4097.5	465	3375.2	797.3	15109.5	1582.5	367.6	3639.4	2688.1	1395.3	11510.3	632.6	959.9	1062	41663.1	24338.2	46111.8	858.5	1559.9	4650.6	1990.6	1032.8	509.8	2610	2388.3	2341.2	331.7	785.5	572.8	521.3
Patient_173	JRD-17	Patient_173-1	NA	Healthy	NA	NA	NA	1001.9	2385.1	619.8	1474.7	2046.1	991.1	1206.1	583.4	1087.3	5016.3	6432.4	2563.4	4494.3	529.4	2318.1	746.4	16734.3	1990.3	348.6	2067.1	2930.5	1351.9	13663.4	708.5	2128	1673.6	6317.5	9635.7	29937.1	858.4	1650.4	3996.6	1954.6	957.1	472.9	2774.6	2180.7	1910	465.7	831.4	517.2	553.7
Patient_40	JRD-17	Patient_40-1	NA	RA+	NA	NA	NA	1008.2	2571.9	1108.4	1632.8	2073.1	576.1	1412.1	537.4	1047.2	8369	3192	3576.7	3325.3	483.5	2096.2	812.9	10275.1	2089.2	438.4	17364.9	6750.6	1353.9	4486.1	904.3	1619	819.6	32040	15815.7	29002.5	876.6	2027	3910.3	1983.2	976.2	620.9	2856.7	2995.8	1924.6	706.3	709.2	1256.5	581.9
Patient_140	JRD-17	Patient_140-1	NA	Healthy	NA	NA	NA	968.8	1506.3	764	1060.9	2020.3	634.9	1196.4	652.1	1287.7	3866.5	3704.8	2226.4	4039.3	574.9	1185	719.2	13912.9	1691.6	552.4	3606.6	5554.3	1335.2	18605.6	722.2	1632.3	1211.3	3747.6	7056.3	41057.4	997.6	1849.9	3457.4	1649.2	996	536.1	1945.7	2120.6	1886.1	262.9	661.9	543.8	548.4
Patient_8	JRD-17	Patient_8-1	NA	HIV/HHV-8+	NA	NA	NA	1418.1	3319.9	581.3	1848.8	1862.9	1149.4	1855.6	1410.1	1238.4	4989.7	7419.9	4301	13842.2	467.1	5330.1	720.4	10967.9	2274.2	374.5	7989.8	6814.7	1416.7	12147.7	1195.2	1769.5	1773.3	11297.2	12219.5	19325.3	1127.6	2218.4	6556.3	2509.7	829.8	446.2	1878.6	4378	3242	399.3	842.3	524.1	2989.4
Patient_136	JRD-17	Patient_136-1	NA	Healthy	NA	NA	NA	1157.9	1711.1	685.2	1163	2134.2	561.6	991.1	597.2	1200.5	2957.1	2749.1	3072.4	5738.9	593.8	1303.9	603.2	14636.6	1803.1	396.2	4682.4	4970.8	1255.2	21871.4	708.8	2995.3	1446.2	10828	8194.9	28948.4	1035.6	2460.9	10366.6	1707.4	1035.5	400.8	2104.3	2452	3029	546.5	787.4	849.6	811.1
Patient_14	JRD-17	Patient_14-1	NA	HIV/HHV-8+	NA	NA	NA	1860.9	1898.9	2113.3	1019.3	2012.4	796.8	1147.9	626.4	1025.4	6051.5	4422.3	2349.7	3287.6	686.5	3063.4	1189	12601.6	1619.7	333.3	8899.3	5788	21380.4	6250.6	1534.7	1826.2	1463.3	37062.8	29553	57430.4	727.4	1478.1	3334.9	1947.5	966	504.7	4763.9	2555.6	1979.8	389.3	827.1	1228.5	654.4
[truncated: 1,136 more columns]

## Sheet: Normalized Proteomics (Primary)
patient_id_new	experiment	aliquot	replicate	Cohort_Derived	Siltuximab_Trial_Participant	Study_Arm	Siltuximab_Cycle_Derived	SL019100	SL007136	SL001731	SL019096	SL005173	SL007221	SL003755	SL014684	SL002565	SL004097	SL004101	SL005184	SL001728	SL001716	SL004396	SL007229	SL017128	SL001791	SL000481	SL007151	SL000459	SL007361	SL018921	SL004489	SL012561	SL000448	SL003340	SL003650	SL005699	SL002722	SL004557	SL006131	SL004345	SL000137	SL003349	SL004827	SL005430	SL018509	SL005357	SL003774	SL003320	SL012769
Patient_1	JRD-17	Patient_1-1	NA	HIV/HHV-8+	NA	NA	NA	10.1872	11.5507	10.7026	10.5673	10.8294	10.0134	9.93174	9.11392	9.87971	12.8115	12.4222	10.565	11.1689	8.66964	11.6416	9.91485	13.7869	10.8907	8.36212	11.8298	11.3311	10.2179	12.83	8.74345	10.5243	9.52083	14.6908	14.9809	15.3564	9.50599	10.6001	11.1844	10.8123	10.2047	9.25263	11.9805	11.2831	10.784	8.22831	9.70878	9.59017	9.27872
Patient_2	JRD-17	Patient_2-1	NA	HIV/HHV-8+	NA	NA	NA	10.2501	11.1749	11.0161	10.3658	11.1557	9.51217	10.3358	9.14134	9.8951	12.2597	11.0722	11.025	11.7196	9.29429	11.2778	9.58723	13.6163	11.3938	8.49259	12.6698	13.1807	10.2058	13.0289	9.46847	10.278	9.84078	16.8028	12.5584	15.1534	9.67665	10.861	12.9228	10.8597	9.99086	8.92536	11.5889	11.5191	11.2371	9.40881	9.7894	10.3314	9.28435
Patient_3	JRD-17	Patient_3-1	NA	HIV/HHV-8+	NA	NA	NA	10.6396	11.0658	11.0161	10.9265	10.4977	9.94754	10.0199	9.16898	9.99214	12.0181	11.3433	11.7116	11.4547	8.8685	11.8949	9.56956	13.3512	11.2538	8.21866	13.3451	12.8505	10.0052	12.2733	9.1792	10.9247	10.5349	13.8486	14.6414	15.5464	9.64279	11.012	12.81	10.6525	10.1199	8.70188	12.744	11.3524	11.1211	8.60719	9.43403	10.3956	10.6612
Patient_4	JRD-17	Patient_4-1	NA	HIV/HHV-8+	NA	NA	NA	10.5072	11.7222	10.5199	10.7557	10.7914	10.4977	10.602	9.09074	9.83182	13.1058	12.5686	10.8899	11.5592	8.56173	12.7486	10.0588	13.4877	11.7177	8.32558	12.1171	11.2639	10.2308	12.2733	8.91441	10.2287	9.69624	14.3357	14.573	14.5561	9.42621	10.8502	11.8696	10.8318	10.1291	9.429	12.4672	11.5931	10.5521	8.24399	9.50963	9.74654	9.18208
Patient_5	JRD-17	Patient_5-1	NA	HIV/HHV-8+	NA	NA	NA	11.6617	11.9769	11.0161	11.0303	10.585	10.661	11.4967	10.1595	9.12916	12.8406	11.8792	10.9925	11.5586	8.06415	12.7486	10.1672	13.2808	11.9974	8.1563	11.0855	12.5552	9.87006	12.6848	8.82926	9.92996	10.993	14.9204	14.9951	14.9582	9.23434	10.3767	11.2948	10.8597	9.83009	9.15326	12.1336	11.7334	10.6833	8.63015	8.96834	9.40809	9.59787
Patient_6	JRD-17	Patient_6-1	NA	HIV/HHV-8+	NA	NA	NA	11.5682	11.0168	11.0161	10.7517	10.9432	10.661	10.8066	9.77176	9.12893	12.1433	14.1926	11.3302	10.9804	8.08654	12.7486	9.67176	12.8912	10.9269	8.62903	12.196	12.2283	9.69346	12.5018	8.93916	10.8024	12.2165	14.6559	14.9951	15.5344	10.2161	10.4247	13.1596	10.4853	9.55517	8.34542	12.0906	10.9884	10.9495	8.62399	9.73997	8.77245	8.83256
Patient_7	JRD-17	Patient_7-1	NA	HIV/HHV-8+	NA	NA	NA	10.5693	11.6489	10.701	10.7982	10.8441	9.56653	10.2526	9.24048	9.80931	12.8523	11.8775	11.9287	12.0545	8.53955	11.7493	9.78341	14.2255	10.8526	8.41942	12.5504	10.5711	10.3115	12.3243	8.82432	10.7242	9.81579	14.0242	14.1417	15.5464	9.68437	10.7435	12.6218	11.0495	10.0364	9.1762	11.8938	11.601	10.877	9.09083	9.92652	10.1251	9.27378
Patient_8	JRD-17	Patient_8-1	NA	HIV/HHV-8+	NA	NA	NA	10.2557	11.7532	9.18838	10.9386	10.7425	10.0465	10.7039	10.3879	10.1394	12.3184	12.7507	12.0074	13.3933	8.67551	12.215	9.45837	13.3905	11.1782	8.61146	12.5341	12.7262	10.3808	13.3357	9.93482	10.5191	10.6914	13.3736	13.5633	14.1874	10.0725	10.9828	12.5398	11.2751	9.69571	8.87402	10.7593	12.082	11.4823	8.63484	9.59074	8.92687	10.6612
Patient_9	JRD-17	Patient_9-1	NA	HIV/HHV-8+	NA	NA	NA	10.2719	11.0869	11.0161	10.6595	10.6281	10.5585	10.0286	9.59173	10.1752	12.832	12.897	10.9333	11.8449	8.81663	12.1566	9.68498	13.4828	11.0108	8.33212	11.6968	12.7085	10.0945	12.3256	9.22035	10.0193	9.93925	13.6362	14.9951	14.3095	9.65154	11.0204	11.575	11.1255	10.2002	9.30932	11.9034	11.6058	10.9406	8.82026	9.40026	9.825	9.37479
Patient_10	JRD-17	Patient_10-1	NA	HIV/HHV-8+	NA	NA	NA	9.93101	11.0776	10.4657	10.3418	10.6529	10.0141	10.2289	9.22979	9.97724	13.1058	12.8922	10.9797	11.2341	8.83357	11.6844	9.75031	13.1543	11.1927	8.22822	11.6068	12.2202	10.1292	12.3	8.9041	10.2452	10.082	16.3926	14.6776	14.303	9.48117	10.7027	10.9339	10.7471	10.2356	9.36226	11.9603	11.5909	11.3154	8.99356	9.233	10.146	10.3066
Patient_11	JRD-17	Patient_11-1	NA	HIV/HHV-8+	NA	NA	NA	10.4948	11.4576	10.8245	10.649	11.0344	9.66015	9.96506	8.91145	9.97058	12.7182	11.9674	12.1066	11.3935	8.5348	11.2223	9.81765	14.521	11.6225	8.32652	13.5122	11.8954	10.2672	12.8517	9.4643	10.0259	11.5697	12.723	14.5943	15.4512	9.52498	10.7179	11.6886	11.0376	10.1004	9.23013	11.6741	11.3999	10.7796	7.90459	9.79994	9.70099	9.13382
Patient_12	JRD-17	Patient_12-1	NA	HIV/HHV-8+	NA	NA	NA	10.6576	11.3682	10.8832	10.8812	10.7931	10.2419	11.4967	9.17444	10.0264	13.048	12.9613	12.1543	11.4931	9.32605	12.4305	9.88897	13.9914	11.2883	8.30909	11.9454	11.2192	11.2133	12.4623	10.0857	10.6333	10.8763	16.0552	14.8517	14.5815	9.55951	10.457	11.7143	11.6736	10.1855	9.32286	11.815	11.9415	10.9369	9.25903	9.50981	9.50182	10.378
Patient_13	JRD-17	Patient_13-1	NA	HIV/HHV-8+	NA	NA	NA	10.2661	11.4283	10.3397	10.9842	11.051	9.34256	10.1168	9.35745	10.1251	13.0604	12.6279	11.8552	11.3269	8.77379	11.6518	9.70586	14.2286	12.2878	8.43166	12.1551	12.0941	10.4059	12.7176	9.06085	10.5155	9.95288	13.9501	13.9508	15.479	9.56424	10.7111	11.461	10.9752	10.3315	9.39027	11.4956	11.7772	10.7655	8.4316	9.5519	9.24885	9.36752
Patient_14	JRD-17	Patient_14-1	NA	HIV/HHV-8+	NA	NA	NA	10.6475	10.9476	11.0161	10.0803	10.8539	9.51851	10.0115	9.21857	9.86739	12.5967	12.0042	11.1355	11.4357	9.23006	11.4161	10.1672	13.5908	10.6888	8.44379	12.6897	12.4906	11.2133	12.3772	10.2953	10.5646	10.4144	15.0875	14.8373	15.5464	9.44074	10.3973	11.5647	10.9094	9.91473	9.05138	12.1014	11.3056	10.7711	8.59834	9.5645	10.1543	9.37215
Patient_15	JRD-17	Patient_15-1	NA	HIV/HHV-8+	NA	NA	NA	10.6509	11.8117	9.58076	11	10.6287	10.661	11.1274	9.26228	9.80418	12.6586	13.8134	11.4729	11.6089	8.4342	12.7486	9.92632	13.9691	10.8395	8.05767	11.4813	13.5027	10.0085	12.281	10.8933	9.81758	10.3163	17.0763	14.3586	13.6981	10.3499	11.1565	13.5789	11.0433	9.8651	9.04824	12.5267	12.0838	11.7838	8.98567	9.7521	9.41594	9.17705
Patient_16	JRD-17	Patient_16-1	NA	HIV/HHV-8+	NA	NA	NA	11.1761	11.4307	11.0161	11.1018	10.9984	10.1448	9.66916	9.44595	9.56046	13.1058	13.799	11.1937	11.8541	8.20273	12.7486	10.1672	14.3558	11.3443	8.35157	12.0872	12.2022	10.2681	12.2733	9.40563	10.1501	12.2165	12.5032	14.9951	14.8566	10.5726	10.4989	11.7381	11.0478	9.95272	9.1728	13.3131	11.6333	10.3713	9.68513	9.8132	10.3881	9.23461
Patient_17	JRD-17	Patient_17-1	NA	HIV/HHV-8+	NA	NA	NA	11.4188	11.3089	11.0161	10.4465	10.7183	10.661	10.7123	9.12916	10.0146	12.1697	12.2794	10.1222	11.6882	8.74412	12.7486	9.80166	12.9457	10.8452	8.24516	12.2123	12.1899	9.99963	12.5398	9.08735	9.7528	11.2375	16.4471	12.5584	14.3177	9.44351	11.6526	10.8184	10.5803	9.94046	8.74309	12.8505	11.769	11.9311	9.31093	9.70578	10.3956	9.07147
Patient_18	JRD-17	Patient_18-1	NA	HIV/HHV-8+	NA	NA	NA	10.1555	11.0005	10.8661	10.1315	11.1402	9.132	10.1347	9.05795	10.0197	12.3231	11.132	10.1222	11.3987	8.85305	10.9236	9.52825	13.5096	10.6263	8.4703	12.8622	11.7805	10.5318	12.5622	9.05953	9.55847	9.89333	14.6195	12.5584	15.5464	11.3028	11.0286	10.9178	10.686	10.1203	8.99049	12.867	11.2884	11.1277	8.45506	9.67626	10.3956	9.48556
Patient_19	JRD-17	Patient_19-1	NA	HIV/HHV-8+	NA	NA	NA	10.3649	11.5088	10.9073	10.4243	10.8963	9.74637	10.9339	9.49822	9.75853	11.7779	11.27	10.1222	11.7321	9.12812	11.7249	9.70231	12.9353	13.0546	9.06498	11.7136	13.0029	10.1715	12.2733	9.43219	9.85667	9.44512	13.8848	12.5584	15.4167	11.5704	10.6103	10.8184	10.8762	9.9041	8.7296	11.5493	10.9884	11.3842	10.0088	9.46572	10.3956	9.7616
Patient_20	JRD-17	Patient_20-1	NA	HIV/HHV-8+	NA	NA	NA	10.2645	11.4003	10.6691	10.6114	10.8878	9.80107	10.2644	9.18012	10.0877	13.1058	11.9287	10.3898	11.3502	8.80004	11.0731	9.9308	14.1129	11.1433	8.63282	12.671	10.732	10.4503	12.4327	8.94611	10.4065	10.1663	13.3206	14.2109	15.5201	9.65956	10.5068	11.8347	11.0334	10.1424	9.4182	11.7236	11.8332	11.8529	10.8908	9.53261	9.88619	10.0557
Patient_21	JRD-17	Patient_21-1	NA	Healthy	NA	NA	NA	9.90519	11.3392	9.78232	11.3354	10.9502	9.99497	10.4898	9.03672	9.67667	11.9752	12.4411	10.1222	13.3926	8.4487	11.079	9.31244	13.9202	12.2577	8.37213	11.8788	12.0968	11.2133	13.5485	9.18874	10.3877	11.0436	17.0763	12.9941	13.6981	9.96846	11.8672	13.3814	10.9359	9.72919	8.6269	11.6403	11.8268	10.8246	9.42328	9.36108	9.61067	10.1286
Patient_22	JRD-17	Patient_22-1	NA	iMCD	FALSE	NA	Cycle1_Day1	10.1909	11.2874	9.32469	10.9801	10.999	9.33478	9.74649	9.04089	10.1075	13.1058	13.8692	11.245	11.6344	9.06975	10.503	9.57879	13.7484	10.8432	9.60434	11.0952	11.4904	10.4151	13.3396	9.37751	10.2586	11.0812	13.7269	12.6374	14.9429	9.76899	10.6421	12.4294	10.9787	10.3612	9.26941	11.5799	12.0252	10.8794	8.63736	9.51397	8.98186	10.1467
Patient_23	JRD-17	Patient_23-1	NA	iMCD	FALSE	NA	Cycle1_Day1	10.1875	11.6122	9.06804	10.7676	11.0386	9.28823	10.0803	9.15318	9.34924	12.2082	11.882	11.5535	12.2724	8.37432	11.4282	9.19685	14.0293	12.0095	8.62941	12.1049	11.6033	10.0831	13.6415	9.85422	10.8924	10.0001	15.2304	13.073	14.9589	9.6847	11.0887	13.2826	11.1612	9.61886	8.52293	11.5251	11.0897	11.1519	8.88442	9.59535	9.6361	9.06304
Patient_24	JRD-17	Patient_24-1	NA	iMCD	FALSE	NA	Cycle1_Day1	10.5772	11.6779	9.37214	10.5792	10.9753	10.0165	10.1782	8.96068	10.0073	12.4498	13.1899	10.9308	11.6387	8.68197	11.6104	9.49295	14.3846	10.6682	8.30006	11.3573	12.4302	10.1246	13.621	9.73765	9.62294	10.1146	13.6832	13.7965	15.3587	9.5022	10.7848	11.6755	10.8044	9.89202	8.7735	12.9515	11.0417	11.1084	7.8093	9.28256	8.87655	9.04106
Patient_25	JRD-17	Patient_25-1	NA	iMCD	FALSE	NA	Cycle4_Day1	9.81837	10.9863	9.3728	10.3482	10.7352	8.97666	9.61729	9.07989	10.7443	12.53	11.7805	10.9114	11.4892	9.12338	10.2524	9.25902	13.9248	10.6372	8.53006	11.4135	11.9216	10.8755	13.5503	8.97056	10.6056	10.3913	12.6603	12.5584	14.9999	9.6345	10.717	12.6833	10.7167	9.97321	9.08661	11.5171	11.1002	10.9144	9.08398	9.31087	8.89408	9.21559
Patient_26	JRD-17	Patient_26-1	NA	Healthy	NA	NA	NA	9.88981	11.7291	9.19826	11.1399	10.9794	9.38821	10.2115	9.24002	9.7605	12.9819	12.776	12.1833	11.8572	8.31263	11.3216	9.65459	14.3757	10.9449	8.45625	11.6796	11.9606	10.6746	13.2869	9.32142	10.4256	11.1266	15.2775	13.0031	14.7126	9.67648	10.5704	12.1029	11.2458	9.81897	9.57002	11.369	11.3837	11.1319	7.90219	9.62889	8.5055	9.39963
Patient_27	JRD-17	Patient_27-1	NA	RA+	NA	NA	NA	10.6019	11.6364	9.63612	10.7482	10.8204	10.0908	10.3369	9.14812	9.79711	12.7259	12.7364	11.7498	11.354	8.55135	11.6339	9.92459	13.8828	11.374	8.34466	10.3767	11.9206	10.2547	12.9394	8.74428	10.3244	10.2495	13.8432	14.1627	14.7742	9.49916	10.553	11.0456	10.9776	10.18	9.23942	11.9017	11.4622	10.7489	8.70861	9.24739	8.92274	9.14082
Patient_28	JRD-17	Patient_28-1	NA	RA+	NA	NA	NA	9.91243	11.7258	9.98832	10.6789	10.8638	9.94848	10.4056	9.5525	9.89468	12.2041	12.322	11.6724	11.6984	8.64593	11.5428	9.61674	13.8001	10.8888	8.35249	10.865	12.5885	10.091	12.7061	9.02573	11.1297	9.85057	16.0598	14.7095	14.8208	9.48751	10.7498	11.0783	10.6565	9.95228	8.95036	12.3397	11.4935	11.2299	9.72461	9.31812	10.3956	9.35866
Patient_29	JRD-17	Patient_29-1	NA	RA+	NA	NA	NA	10.0573	11.9769	9.92728	11.0978	11.0201	10.5327	11.2479	9.97939	9.68292	12.267	12.6457	12.531	11.6914	9.46019	12.3005	9.80166	14.5497	10.7008	8.30625	12.0398	11.7025	10.0854	12.5779	8.96088	11.4209	9.78898	15.9158	14.99	14.3888	9.64055	11.8672	12.8489	10.8485	9.71726	8.91724	12.0517	11.9549	11.3061	10.5102	9.40202	10.3956	9.93449
Patient_30	JRD-17	Patient_30-1	NA	RA+	NA	NA	NA	9.57187	11.4213	9.82708	10.6489	10.9296	9.69577	9.90739	9.26206	9.75944	13.1058	13.058	11.6989	11.308	8.51565	11.4389	9.77589	13.5181	11.3634	8.39061	11.9384	11.4071	10.2941	12.4468	9.13705	9.89623	9.96907	12.7384	14.2856	15.2142	9.6852	10.3873	11.2463	10.9269	10.0806	9.36937	12.3008	11.4518	10.8319	8.46968	9.3204	8.89211	9.32653
Patient_31	JRD-17	Patient_31-1	NA	RA+	NA	NA	NA	9.67293	11.3987	9.69398	10.6082	10.8913	9.715	10.1033	9.07507	9.66944	12.6655	12.4005	11.9216	11.5189	8.59633	11.6009	9.80811	14.1739	10.782	8.41547	11.7812	11.6037	10.2575	12.6277	8.89148	10.4036	9.67748	13.4649	14.0296	14.798	9.48501	10.3888	11.845	10.952	10.0219	9.20624	11.3416	11.3493	10.6055	9.22496	9.17119	9.33025	10.0292
Patient_32	JRD-17	Patient_32-1	NA	RA+	NA	NA	NA	9.83956	11.2288	9.68821	10.7407	10.9739	10.0573	10.2458	10.8157	10.6657	12.6116	13.4009	11.7664	11.667	8.85686	11.392	9.61225	13.7378	11.6346	8.34327	11.0309	12.4447	10.4452	13.0934	9.46713	10.3339	9.62361	14.0598	13.8917	14.8881	9.59286	10.5554	11.5682	11.0385	10.1809	9.14312	11.9644	11.4347	10.7284	9.10599	9.55225	9.58025	9.38093
Patient_33	JRD-17	Patient_33-1	NA	RA+	NA	NA	NA	10.5871	11.352	9.58189	10.9732	10.9726	9.41818	10.0906	8.94714	9.9996	12.6899	12.0435	12.1008	12.3455	8.68687	11.0499	9.6162	14.4065	10.9716	8.86904	11.4655	12.0469	11.1258	13.0118	9.18631	10.2135	10.2735	14.8024	13.7861	14.9327	9.79541	10.5542	11.5492	10.9472	9.82565	9.19337	12.1599	11.3968	10.6493	8.57449	9.40902	9.57517	9.07986
Patient_34	JRD-17	Patient_34-1	NA	RA+	NA	NA	NA	9.78749	11.1946	10.3389	10.7541	11.0927	10.2768	10.4892	9.97667	10.0588	12.6719	12.5878	10.6409	11.4599	8.71023	12.5486	9.82138	13.8297	10.9397	8.43687	12.2717	11.5167	10.4506	12.8829	8.89322	10.496	9.6593	14.8354	14.8898	15.3881	9.59802	10.6839	12.0591	10.7945	10.6464	9.16833	11.528	11.6182	10.7126	8.41742	10.123	9.211	8.9637
Patient_35	JRD-17	Patient_35-1	NA	RA+	NA	NA	NA	9.84051	11.0372	9.71975	10.5057	10.8602	9.60348	10.0678	9.18907	10.0551	13.0118	12.5259	10.8856	11.4068	8.83578	10.7622	9.72344	13.9764	10.9881	9.57094	11.9152	11.5583	10.8718	12.6187	9.68226	9.99398	10.3034	12.5188	13.7866	15.02	10.1214	10.3985	11.2342	11.0972	10.5104	9.57002	11.3942	11.3837	10.6049	7.94119	9.78522	9.54452	9.28692
Patient_36	JRD-17	Patient_36-1	NA	RA+	NA	NA	NA	9.62526	11.1311	10.0092	10.6654	10.9337	9.753	10.1039	9.29361	9.87048	12.8111	12.5675	10.5039	11.7437	8.65284	11.0478	9.63118	13.802	11.5508	9.06105	12.6363	11.751	10.6468	12.9529	9.27034	11.13	10.1682	15.8016	13.9371	15.0792	10.7248	10.7913	11.3958	10.8915	10.0423	9.20777	12.1078	11.3409	10.6196	8.28222	9.06559	9.32921	9.19732
Patient_37	JRD-17	Patient_37-1	NA	RA+	NA	NA	NA	10.0599	11.3546	10.2248	10.4745	10.688	10.0842	10.5821	9.1685	9.81326	12.5124	12.1502	11.9355	11.428	8.56573	11.8104	10.0644	13.3597	10.8511	8.22972	11.7433	13.0755	10.3147	12.2733	8.65426	10.7589	9.51257	13.1856	14.9951	14.7811	9.53893	10.7266	12.5473	11.0064	10.1089	9.25858	12.3288	11.5176	11.0914	8.80015	9.3015	9.88251	9.37127
Patient_38	JRD-17	Patient_38-1	NA	RA+	NA	NA	NA	10.4424	11.5637	9.79181	11.066	10.8423	9.93622	10.2527	8.98953	9.87048	12.6028	13.097	12.297	12.1038	8.85985	11.4525	9.77316	14.1905	11.0024	8.45497	11.2243	12.1906	10.191	12.6242	10.1666	9.96867	10.0048	15.1629	14.347	14.9255	9.52124	10.661	11.9706	10.8549	10.0427	9.17751	12.048	11.3316	10.8924	8.22735	9.41116	10.0878	9.17377
Patient_39	JRD-17	Patient_39-1	NA	RA+	NA	NA	NA	10.2415	11.2675	9.44239	10.7656	10.6232	9.84542	10.4864	9.22637	10.0288	12.5301	12.3179	12.5043	11.5062	8.88406	11.4698	9.58577	13.2539	10.7581	8.43035	10.7411	11.7543	10.2549	12.8209	8.9249	10.3829	9.70061	13.8605	13.9947	14.3931	9.64588	11.0101	11.5257	10.678	11.0916	9.25065	12.0898	11.4999	11.1414	8.91561	9.34758	10.3054	9.66787
Patient_40	JRD-17	Patient_40-1	NA	RA+	NA	NA	NA	9.76395	11.385	10.1183	10.7595	10.8967	9.05131	10.3101	8.99786	9.89771	13.0644	11.534	11.7415	11.4521	8.72519	10.869	9.63242	13.2964	11.0558	8.83818	13.5122	12.7125	10.3155	12.2733	9.53283	10.391	9.57895	14.8774	13.9354	14.7731	9.70957	10.8526	11.7943	10.9356	9.92987	9.34979	11.3638	11.5348	10.7303	9.45608	9.34292	10.1868	9.20303
Patient_41	JRD-17	Patient_41-1	NA	RA+	NA	NA	NA	10.1762	11.4268	9.74204	10.6316	10.7368	10.6091	10.3291	9.74806	9.85355	12.6843	13.1471	11.1931	11.0846	8.47762	12.5557	9.78501	14.0531	11.1938	8.56896	12.7249	11.2813	10.1816	12.5724	9.0316	9.95861	9.74014	15.2835	14.9951	15.1326	9.57511	10.324	12.368	10.8414	9.9482	9.16174	12.4795	11.4131	10.6338	8.03375	9.44259	9.35067	9.14495
Patient_42	JRD-17	Patient_42-1	NA	RA+	NA	NA	NA	10.3037	11.9769	9.80221	11.0022	11.1557	9.94512	10.9038	9.36495	10.9187	12.7459	13.3742	11.192	11.6886	9.8506	11.1696	9.77685	13.7072	11.0222	9.79103	11.9414	11.9142	10.2271	12.5896	8.83315	10.5857	10.9141	14.9017	13.9475	15.4243	9.61848	10.6078	12.1181	11.6736	10.1634	9.25932	12.1098	11.3308	10.9653	7.98369	10.7108	9.36088	9.94474
Patient_43	JRD-17	Patient_43-1	NA	RA+	NA	NA	NA	9.93838	11.3849	10.3468	10.9571	10.7184	10.1821	11.031	9.18319	9.93628	12.298	12.1477	12.1778	11.3047	9.53548	11.4432	9.7221	13.518	11.1283	8.30482	11.3206	13.0985	10.16	12.355	9.01801	10.6305	9.4333	14.6444	14.8927	14.4891	9.58159	10.7211	11.0126	10.6798	9.89581	9.13318	12.1752	11.4833	11.5532	9.17205	9.3175	10.3956	9.04327
Patient_44	JRD-17	Patient_44-1	NA	iMCD	FALSE	NA	Cycle1_Day1	10.0234	11.3095	9.15707	10.8494	10.9125	9.42321	9.79457	9.01093	9.88013	12.3728	13.3322	11.5737	12.2251	8.63868	11.4421	9.32412	14.0498	11.4256	8.37122	10.3993	12.1114	10.1776	12.9865	9.7246	10.895	10.1015	15.172	13.2522	14.8966	10.0318	10.418	12.0396	11.2302	9.70592	8.82547	11.856	11.2571	11.1248	8.56544	9.50419	8.42229	9.34415
Patient_45	JRD-17	Patient_45-1	NA	iMCD	FALSE	NA	Cycle1_Day1	10.569	11.4906	9.37345	11.0233	10.6832	10.6289	10.3563	9.3866	9.51471	12.2292	13.2147	10.2473	12.8704	8.42249	12.2753	9.47052	14.0677	10.7538	8.17254	10.8814	12.539	10.0786	13.3455	8.79724	9.90274	9.50537	14.8901	13.7418	13.9435	9.25002	11.4146	12.3904	10.993	9.9406	8.71094	12.2228	11.7285	10.7562	8.76666	9.17187	8.88534	9.11264
Patient_46	JRD-17	Patient_46-1	NA	iMCD	FALSE	NA	Cycle1_Day1	9.35519	11.3605	9.57338	11.2476	10.9049	9.94687	10.033	9.27273	9.8527	12.4455	12.7043	11.8668	11.5175	8.75145	11.9795	9.51888	13.7587	10.4941	8.48841	10.455	11.8507	10.1443	13.3542	10.9611	10.1985	10.1563	14.3463	13.0146	15.3012	9.533	10.5032	11.9229	10.9368	9.81722	8.94423	11.3322	11.2754	11.6378	8.47855	9.54025	8.88308	9.16618
Patient_47	JRD-17	Patient_47-1	NA	iMCD	FALSE	NA	Cycle4_Day1	10.662	11.6163	9.45191	11.4047	10.8349	10.2206	10.151	10.5977	10.0162	11.8254	13.5842	13.1161	12.772	9.49955	12.0043	9.38431	13.8971	10.8471	8.04749	10.2576	12.7204	9.69346	13.1902	8.61987	10.4013	10.3138	15.51	13.5209	14.0228	9.07996	11.1609	12.4967	11.0181	10.791	8.56869	11.7379	11.5025	11.3938	8.64167	9.77502	9.63239	9.32312
Patient_48	JRD-17	Patient_48-1	NA	iMCD	FALSE	NA	Cycle1_Day1	10.7196	11.199	8.92207	10.999	10.7763	10.2949	10.5273	10.8033	11.1831	11.352	12.6141	12.2753	13.3933	10.5369	11.7292	9.06962	13.1994	13.0546	8.134	10.7674	12.0104	9.69346	13.0631	9.00658	11.288	9.79369	17.0763	13.8628	14.3072	9.69586	11.8672	13.4272	10.8867	9.55517	8.34542	11.6833	11.9648	11.9245	9.81661	9.53226	10.0815	9.67199
Patient_49	JRD-17	Patient_49-1	NA	iMCD	FALSE	NA	Cycle1_Day1	9.95061	11.3259	9.30814	11.3227	10.7918	10.5759	9.64184	9.06437	9.89372	12.6476	14.1926	10.6621	11.7082	8.89336	11.839	9.46495	13.17	10.5394	8.22118	10.2414	10.5711	9.98082	13.4214	8.82406	10.4119	10.9546	15.5438	13.7457	15.05	9.40667	10.324	10.9438	10.799	9.963	9.04452	11.9377	11.0311	10.5807	8.3571	9.45523	9.0626	9.48088
Patient_50	JRD-17	Patient_50-1	NA	Healthy	NA	NA	NA	10.2376	11.1169	9.47098	10.5017	11.1557	9.70343	9.63566	9.21165	9.51039	12.8465	12.9423	10.9926	11.0535	8.44761	11.7087	9.49704	14.0393	11.0823	8.36577	11.0897	10.7042	10.0401	12.8235	9.31902	9.99128	10.1428	14.0601	13.598	14.7545	9.33004	10.324	11.8113	10.883	11.0916	9.02111	12.7511	11.2192	10.6905	8.90966	8.96834	8.70741	10.1907
Patient_51	JRD-17	Patient_51-1	NA	Healthy	NA	NA	NA	9.91565	10.9893	9.59653	10.4615	11.1557	9.64416	9.51835	9.51404	11.1831	12.8314	12.8994	11.016	11.2268	8.30548	11.7388	9.50655	13.4312	10.8425	8.04749	10.7291	12.0068	10.0123	13.1959	10.0134	10.2755	9.45722	12.1803	13.707	14.9378	9.31218	10.3729	11.3464	11.0865	10.2044	8.98572	13.3131	11.2727	10.3108	8.41365	8.96834	8.82175	10.0373
Patient_52	JRD-17	Patient_52-1	NA	Healthy	NA	NA	NA	9.89817	11.2105	9.33457	10.5295	10.8234	10.0787	9.66725	9.62836	9.97711	12.6558	12.9496	11.5173	11.622	8.82415	11.3002	9.65685	13.4777	11.0388	8.70949	10.9893	11.3145	10.2109	13.6963	8.90065	10.7036	10.0264	12.6606	13.9142	15.4189	9.54833	10.5816	12.359	10.7184	9.97864	9.14499	11.946	11.2321	11.1456	7.8093	9.24674	8.60981	8.92611
Patient_53	JRD-17	Patient_53-1	NA	Healthy	NA	NA	NA	9.59327	11.2176	9.2229	10.5668	11.1557	9.60007	9.51835	8.90489	9.46541	12.8497	13.0727	12.412	11.391	8.33036	11.1334	9.39584	13.5835	10.7626	8.34327	10.8031	10.9726	10.0518	13.4164	8.92562	9.93254	11.3613	13.6876	13.0188	15.0828	9.42441	10.3488	11.6405	11.1052	9.7728	8.90782	11.2086	11.2712	11.0829	8.23165	9.55523	9.25915	8.95315
Patient_54	JRD-17	Patient_54-1	NA	Healthy	NA	NA	NA	9.7552	11.7117	9.32739	11.0144	11.1557	9.36345	10.1017	10.6673	9.88347	12.801	12.3446	11.5581	11.3877	8.67335	11.3755	9.48688	14.0653	10.9046	8.62789	11.4767	12.241	10.2869	13.2983	9.90804	9.98079	10.4897	14.4801	13.0873	14.9493	10.4393	10.3393	12.534	11.0854	9.9562	9.05281	11.6753	11.2026	10.6667	7.98539	9.44391	8.83528	9.92986
Patient_55	JRD-16	Patient_55-3	NA	iMCD	TRUE	Siltuximab + BSC	Cycle4_Day1	9.63136	11.3035	9.88157	10.4939	11.0919	9.50938	10.097	9.0045	9.94661	12.5614	12.4629	11.1048	12.0007	9.04494	11.1949	9.57384	14.4631	10.8045	8.60992	12.9725	11.5419	10.3509	13.291	9.15583	10.3416	10.3324	13.0715	14.1506	14.8335	9.75806	10.4841	12.1296	10.796	10.1452	9.18041	11.6713	11.4193	10.7451	8.03562	9.41003	8.61102	9.91543
Patient_56	JRD-16	Patient_56-3	NA	iMCD	TRUE	Siltuximab + BSC	Cycle4_Day1	9.67878	11.2366	9.69436	10.8012	11.0763	9.27333	10.0949	8.99322	10.0682	12.6217	12.3193	12.3999	11.4507	11.0147	10.8745	9.48884	14.5619	10.7497	8.78267	12.6934	12.6712	11.3018	13.2258	11.0758	10.9207	10.1403	14.9702	13.4756	14.9898	11.2475	10.6722	12.6963	11.3481	9.85938	9.23888	11.2825	11.83	11.2176	10.3593	9.56301	9.08162	9.14924
Patient_57	JRD-16	Patient_57-3	NA	iMCD	TRUE	Siltuximab + BSC	Cycle4_Day1	10.5909	11.4572	10.0135	11.3192	11.2052	9.75054	10.1372	9.05148	10.2164	12.8971	13.6051	12.3335	11.5364	8.95681	10.9516	9.5844	14.5803	11.2768	8.5672	13.3754	11.7572	10.7583	13.2469	9.32396	9.97871	10.4657	14.7332	14.0818	15.0432	9.70684	10.6554	11.3347	11.6924	10.1062	9.30925	11.7464	11.6062	11.0314	8.41616	9.62132	8.67207	9.19648
Patient_58	JRD-16	Patient_58-3	NA	iMCD	TRUE	Siltuximab + BSC	Cycle4_Day1	9.80993	10.8181	9.39318	10.0505	10.938	9.01151	9.90072	8.77314	9.76967	12.3775	12.0073	10.9902	12.8952	8.87406	10.4731	9.23745	14.3029	11.2046	8.69279	12.7215	12.3752	10.2739	12.8928	9.16717	10.7253	9.45964	13.5729	13.0173	14.3394	9.4446	10.9471	13.0305	10.7872	10.0739	8.98385	10.9335	11.4043	10.8092	8.98584	9.44211	8.77972	8.91229
Patient_59	JRD-17	Patient_59-1	NA	Healthy	NA	NA	NA	10.08	11.2285	9.65776	10.3278	10.9518	10.5506	9.74875	9.14667	9.55174	12.6548	14.1926	10.4883	11.5626	8.42102	11.7179	9.73256	14.1433	10.8934	8.27748	11.1873	11.9864	10.1704	13.1666	8.63747	10.2766	11.3127	13.6581	14.1049	14.7685	9.54778	10.4939	12.1411	10.8615	10.0294	8.94084	11.4229	11.3388	10.3108	8.77454	9.13622	9.10595	10.0747
Patient_60	JRD-17	Patient_60-1	NA	Healthy	NA	NA	NA	9.24022	11.0862	9.50021	10.146	10.6433	10.2109	9.51835	10.7069	9.47688	12.6214	13.2273	10.1485	11.1182	8.38717	11.8419	9.79613	13.8346	10.9043	8.13774	10.2414	12.2916	10.104	12.8809	8.44873	10.1425	10.102	12.8794	13.9709	15.5194	9.41698	10.3329	11.9652	11.1145	10.1538	9.01029	11.5363	11.3131	10.3423	8.57524	8.96834	8.79791	9.29367
Patient_61	JRD-17	Patient_61-1	NA	Healthy	NA	NA	NA	10.0145	11.2253	9.63558	10.3915	10.8047	9.77299	9.73574	9.19164	10.0316	12.4366	13.682	10.7314	12.0677	8.78783	10.6814	9.56381	14.1761	10.8239	8.70084	10.8034	12.0473	10.4347	13.0481	8.89917	10.5519	11.2548	13.6656	13.6387	15.3562	9.64089	10.5222	13.1033	10.7995	10.3797	9.12994	10.93	11.0568	10.7953	8.15028	9.37704	8.47876	9.13538
Patient_62	JRD-17	Patient_62-1	NA	Healthy	NA	NA	NA	9.94293	11.4539	9.45274	10.6602	10.8717	9.52825	10.2119	9.31979	10.0394	12.8741	13.0232	11.3437	11.6644	9.50076	11.1072	9.57548	13.5441	10.7882	8.40708	11.4317	12.0754	10.2567	13.4632	10.9023	10.6423	10.7045	13.566	13.3262	14.7312	9.5553	10.5581	12.5057	10.9472	9.92514	9.09909	11.4434	11.2529	10.8195	8.09529	9.23672	8.63425	9.38027
Patient_63	JRD-17	Patient_63-1	NA	Healthy	NA	NA	NA	9.77392	11.7218	10.0958	11.4047	11.027	9.65736	10.1909	9.27095	10.352	12.8616	13.4993	10.9612	11.8269	9.06128	11.3249	9.58448	14.4177	12.1739	9.79103	11.8786	13.0508	11.2133	13.1111	9.09061	10.2655	10.5976	14.3719	13.7006	15.2633	9.85934	10.5236	13.4658	11.2196	10.4854	9.21518	11.2667	11.3431	10.8182	8.86427	9.56153	8.82323	10.1265
Patient_64	JRD-16	Patient_64-1	NA	iMCD	TRUE	Placebo + BSC	Cycle1_Day1	9.76553	10.9539	9.9542	10.1724	11.1056	10.3034	10.542	9.23362	10.3233	12.6371	13.9801	12.1804	12.3261	9.02209	11.6596	9.47533	14.2251	10.7832	8.45162	12.1539	11.6858	10.3972	13.0113	11.2506	10.2969	10.4081	14.7185	14.4285	13.8446	9.55919	11.226	12.0154	10.8245	10.3645	9.16566	11.71	11.486	11.4471	9.11608	9.64458	9.01764	8.91558
Patient_65	JRD-16	Patient_65-1	NA	iMCD	TRUE	Siltuximab + BSC	Cycle1_Day1	9.67807	10.8516	9.94339	10.1376	10.735	9.99209	9.9737	10.0051	9.78021	12.8431	13.0352	10.9803	12.2732	8.79766	11.8693	9.39489	13.226	10.4391	8.45902	13.574	12.2476	10.1188	13.0229	8.94369	9.82929	9.6226	12.2706	14.5232	14.6957	9.66071	10.5427	12.3204	10.4961	10.0388	9.12179	11.6178	11.2264	10.6981	8.46597	9.3423	8.67136	8.82877
Patient_66	JRD-16	Patient_66-1	NA	iMCD	TRUE	Siltuximab + BSC	Cycle1_Day1	9.98114	11.1137	9.95667	10.6169	11.0633	9.20945	10.0422	8.97384	9.98485	12.3295	12.263	12.3982	11.9079	8.97183	11.2297	9.29577	14.4584	10.5339	8.70321	13.135	11.2808	10.8837	13.5863	9.71046	11.0477	10.1866	13.3838	14.1258	14.7439	11.1879	10.9254	12.6878	10.917	10.1319	8.99915	11.0105	11.6763	11.001	9.47614	9.68352	8.91349	10.2197
Patient_67	JRD-16	Patient_67-1	NA	iMCD	TRUE	Siltuximab + BSC	Cycle1_Day1	9.73268	10.7598	9.3921	10.3231	10.7935	9.71888	10.0812	9.00562	9.90253	12.1245	12.531	12.6191	12.1858	8.58796	11.279	9.05175	13.0886	10.6554	8.25361	11.6234	13.5112	10.1764	13.3817	9.25006	10.5271	9.77841	16.3043	13.8438	14.1655	9.73132	11.2897	12.7636	10.3199	9.58195	8.81314	11.3218	11.3158	11.9388	8.88996	9.43045	9.28586	9.82114
Patient_56	JRD-16	Patient_56-1	NA	iMCD	TRUE	Siltuximab + BSC	Cycle1_Day1	9.99294	11.1764	9.90779	10.8444	11.1513	9.6125	10.841	9.1393	10.0094	11.8194	11.9029	11.5803	11.228	11.0147	10.7398	9.09987	14.2636	10.5336	8.78888	13.6676	13.1673	11.2737	13.4641	11.2506	10.8993	10.7525	16.1921	14.5166	14.9068	11.3891	10.6525	11.7328	11.2584	9.81842	9.0268	12.09	11.3016	11.7145	8.56377	9.72639	9.21189	8.81664
Patient_57	JRD-16	Patient_57-1	NA	iMCD	TRUE	Siltuximab + BSC	Cycle1_Day1	11.3914	11.3761	9.49005	11.1579	11.1125	9.75822	10.7275	9.14109	9.98939	12.4203	12.6826	12.527	11.2608	9.54593	10.504	9.20701	14.3292	11.0049	8.61765	11.9848	12.0794	10.5033	13.2589	9.29508	10.0823	9.61453	16.1413	13.4657	14.4397	10.0724	10.5433	11.6189	11.5921	10.1311	9.07468	11.0647	11.5527	11.9822	8.06555	10.0602	8.81826	9.07387
Patient_58	JRD-16	Patient_58-1	NA	iMCD	TRUE	Siltuximab + BSC	Cycle1_Day1	9.98499	11.0731	9.73471	10.3971	11.03	9.29393	9.92392	9.07735	10.0067	12.268	12.4844	11.09	13.007	8.94924	10.5048	9.29002	14.5268	11.4373	8.71836	12.5919	12.3881	10.4313	13.5453	9.17493	10.9064	9.61545	13.6619	13.7187	14.6732	9.67384	10.9349	12.538	10.8098	9.79701	8.95913	11.3612	11.4409	10.9578	8.84862	9.4822	8.94632	9.07868
Patient_68	JRD-16	Patient_68-1	NA	iMCD	TRUE	Placebo + BSC	Cycle1_Day1	10.7745	11.1075	10.1695	11.1434	11.2473	9.33204	11.0399	10.0715	10.6166	12.2736	12.1651	11.6413	11.8548	9.74483	10.0645	9.32935	14.3059	12.3174	9.30218	12.4582	13.1613	10.2644	13.2876	10.0032	10.4895	12.3181	14.4193	13.2066	14.845	9.66302	11.1732	11.7243	10.9103	11.0942	9.50077	10.8681	11.5365	11.1423	8.95303	10.84	9.34452	9.75889
Patient_67	JRD-16	Patient_67-2	NA	iMCD	TRUE	Siltuximab + BSC	Cycle1_Day8	9.54516	10.5685	9.16717	10.0059	10.6192	9.41827	10.246	8.82337	9.68141	11.406	11.4497	12.8754	12.6571	8.53411	11.1477	8.95037	12.9218	10.6104	8.10696	11.6014	13.5112	9.99195	13.3688	9.13827	10.7985	9.44141	16.3987	13.6195	14.1077	9.76603	11.4269	13.7784	10.3045	9.61397	8.3443	11.0736	11.4193	12.1119	9.14236	9.43463	9.4816	9.84298
Patient_66	JRD-16	Patient_66-2	NA	iMCD	TRUE	Siltuximab + BSC	Cycle1_Day8	10.2062	11.0642	9.94061	10.5962	11.1427	9.15254	10.2121	8.76454	10.1219	12.2119	12.5864	12.7085	11.9119	8.82655	11.5936	9.34474	14.4479	10.6064	8.6851	12.3889	11.0045	11.0321	13.7341	10.0477	11.3628	10.3024	13.4696	13.7705	15.0492	11.2324	11.0293	13.6728	10.913	9.73522	8.94515	11.2684	11.4245	11.0757	9.52787	9.54477	8.98413	9.98328
Patient_69	JRD-16	Patient_69-3	NA	iMCD	TRUE	Placebo + BSC	Cycle4_Day1	9.72707	10.9748	9.63336	11.0077	10.9874	9.74046	10.2771	10.8903	10.5007	12.4513	13.0607	11.249	11.7158	10.9054	9.97871	9.55727	13.7879	10.856	8.59507	11.1438	13.5112	10.2907	13.5182	10.1954	10.3853	10.3251	14.8219	13.4707	14.984	9.89194	11.007	10.9575	10.5811	10.3449	9.50077	11.5126	11.3742	11.5655	8.09117	9.68071	9.11374	9.11061
Patient_65	JRD-16	Patient_65-2	NA	iMCD	TRUE	Siltuximab + BSC	Cycle1_Day8	9.95391	10.9294	9.77462	10.3036	10.6562	9.67666	10.1163	10.3235	9.90764	12.3968	11.7925	11.5867	12.6833	8.8716	11.6573	9.17093	13.1828	10.3607	8.59656	13.9422	12.5345	10.1855	13.4651	8.92659	9.82929	9.55785	12.2706	14.6699	14.8045	9.7848	10.7166	13.5587	10.5924	10.0938	8.99435	11.1454	11.1482	10.8768	9.25526	9.30766	8.91109	8.87652
Patient_64	JRD-16	Patient_64-2	NA	iMCD	TRUE	Placebo + BSC	Cycle1_Day8	9.8759	11.296	9.47533	10.7417	10.9905	10.3936	10.7556	9.18686	9.8699	12.484	12.8502	12.4631	12.497	8.84706	11.7681	9.51629	14.3866	10.5674	8.57251	11.5817	11.8821	10.3637	13.2895	11.2506	10.2486	9.78513	14.671	14.3946	13.8107	9.59824	11.1267	12.5299	10.8296	10.5175	8.97585	11.7201	11.5681	11.587	8.72554	9.67596	8.96867	8.84518
Patient_65	JRD-16	Patient_65-3	NA	iMCD	TRUE	Siltuximab + BSC	Cycle4_Day1	10.1375	10.9786	9.88234	10.4753	10.8713	9.78087	9.93605	10.6521	10.2574	12.7349	12.1258	11.6513	12.7132	9.00871	11.6998	9.40812	13.2495	10.7082	8.61655	13.9422	12.6966	10.2582	13.4926	9.02542	9.87974	9.70373	12.5355	14.1472	14.8148	10.107	11.1227	13.0711	10.6188	9.86851	9.12309	11.5407	11.2597	11.0796	8.44667	9.35116	9.09064	9.16767
Patient_65	JRD-16	Patient_65-4	NA	iMCD	TRUE	Siltuximab + BSC	Cycle4_Day1	10.1228	10.9551	9.69784	10.3979	10.9061	9.79198	9.97757	10.6925	10.2685	12.6906	12.1662	11.6421	12.6896	9.00899	11.7408	9.33807	13.2986	10.7046	8.58383	13.1402	12.6489	10.2015	13.5431	9.07039	9.86774	10.0232	12.605	13.8087	14.8454	10.1015	11.1453	13.0516	10.6058	9.8544	9.16616	11.6489	11.2471	11.1141	8.58834	9.32057	9.11738	9.17268
Patient_64	JRD-16	Patient_64-3	NA	iMCD	TRUE	Placebo + BSC	Cycle4_Day1	9.98812	11.2319	9.8779	10.5893	10.9319	10.3313	10.6675	9.05393	9.79133	12.3427	13.0267	12.4134	12.7128	8.7761	11.5767	9.45142	14.3252	10.4836	8.385	12.2619	12.0238	10.3393	13.2535	11.2506	10.3196	10.4076	15.5241	14.6278	13.8073	9.5157	11.2583	12.564	10.7079	10.4361	8.86047	12.0851	11.541	11.7605	8.92955	9.74853	9.04685	8.81664
Patient_69	JRD-16	Patient_69-1	NA	iMCD	TRUE	Placebo + BSC	Cycle1_Day1	9.80574	11.2402	9.633	11.064	11.0404	9.57705	10.403	10.8903	10.5548	12.1931	11.7629	11.4425	11.819	11.0147	9.97732	9.58909	13.7189	10.9559	8.45943	11.2394	13.5112	10.38	13.5979	10.1467	10.5147	9.7733	14.7385	12.9789	15.009	9.91722	10.9639	10.9659	10.8411	10.1929	9.50077	11.3391	11.4848	11.7875	8.01569	9.80864	9.2114	9.23314
Patient_69	JRD-16	Patient_69-2	NA	iMCD	TRUE	Placebo + BSC	Cycle1_Day8	9.81474	11.0039	9.61029	11.0719	11.0641	9.6756	10.4086	10.8903	10.6181	12.3004	12.5083	11.3377	11.6837	11.0147	9.98556	9.54998	13.7616	10.9247	8.42291	11.491	13.5112	10.3576	13.551	10.2992	10.4932	10.0119	14.7863	13.2477	15.2152	9.92035	10.9408	10.9575	10.7457	10.1798	9.50077	11.4559	11.305	11.3443	8.13134	9.70822	8.97441	9.22352
Patient_66	JRD-16	Patient_66-3	NA	iMCD	TRUE	Siltuximab + BSC	Cycle4_Day1	9.71853	11.1165	9.72894	10.386	10.8523	9.63136	10.295	8.84486	9.72724	11.8923	11.9635	12.0008	11.8351	8.6435	11.4765	9.24341	14.1417	10.3516	8.42668	12.6862	10.7814	10.6669	13.6438	9.6961	11.1857	9.73471	12.7518	14.474	14.7766	11.1158	10.5485	13.083	10.5355	9.83526	8.56071	11.4238	11.3128	11.0179	9.1179	9.4292	8.87252	9.95361
Patient_70	JRD-16	Patient_70-1	NA	iMCD	TRUE	Placebo + BSC	Cycle1_Day1	9.54013	10.3904	9.76055	9.92225	10.9313	9.26866	10.4857	9.32598	9.9205	11.3186	11.7126	12.6736	12.7694	9.18785	10.2557	9.44708	13.602	11.1158	8.16692	10.8998	13.1741	10.6323	13.5383	10.9787	10.6485	10.2738	16.8137	13.2827	13.749	9.39275	11.3325	12.2023	10.3045	10.3882	8.80284	11.7801	11.3157	11.9441	9.24151	9.98328	8.95245	9.82718
Patient_71	JRD-16	Patient_71-1	NA	iMCD	TRUE	Siltuximab + BSC	Cycle1_Day1	10.0715	10.7844	9.81986	10.1241	10.9646	9.32576	9.803	9.42501	10.342	12.4107	11.7246	11.4202	12.0233	9.05853	10.0844	9.37417	14.3968	11.1072	8.71184	11.1956	12.0933	10.5263	13.4028	9.12619	10.3159	9.87652	13.5648	13.3329	14.7827	9.83873	10.9355	12.2944	10.6479	10.3346	9.45615	11.1027	11.3703	11.3514	8.2031	9.48945	9.18933	9.60084
Patient_72	JRD-16	Patient_72-1	NA	iMCD	TRUE	Siltuximab + BSC	Cycle1_Day1	9.5218	10.6294	9.60604	10.7365	10.9924	9.53021	10.1802	9.56262	10.0353	11.7429	11.4611	13.0877	12.347	9.2281	10.8842	9.03149	14.1804	10.7284	8.43962	11.3493	12.3285	10.5153	13.7585	8.9678	10.9777	9.76719	16.5704	12.6773	14.0826	9.56339	11.5134	12.962	10.3792	10.1876	9.32598	10.7753	12.0545	11.3386	10.9009	9.53547	9.1634	9.77709
Patient_73	JRD-16	Patient_73-1	NA	iMCD	TRUE	Placebo + BSC	Cycle1_Day1	9.48382	10.7281	9.55746	10.1425	10.7072	9.385	10.8537	9.37851	9.94676	11.9564	11.7701	12.0172	12.4605	10.4307	10.4818	9.01709	13.5545	10.3516	8.36238	12.1758	11.9782	9.99166	13.5461	8.91049	10.253	9.44141	14.2998	13.6793	14.2506	9.47533	11.1757	12.9363	10.4588	10.1555	9.00169	11.3176	11.2428	11.3711	8.74786	9.49185	8.71528	8.87283
Patient_74	JRD-16	Patient_74-1	NA	iMCD	TRUE	Siltuximab + BSC	Cycle1_Day1	9.77314	11.1317	9.89011	10.7137	11.1283	9.47208	10.6344	9.07093	10.0673	12.3217	12.4947	12.349	11.6107	8.90839	10.5736	10.2035	14.0479	12.1565	8.57024	13.2566	11.5859	10.9192	13.8181	9.49065	10.8784	9.53255	13.8752	14.2048	15.5674	9.74382	11.1438	11.6101	11.0116	9.6786	8.9847	12.099	11.4922	11.1317	10.0175	10.2113	9.28979	9.34007
Patient_73	JRD-16	Patient_73-2	NA	iMCD	TRUE	Placebo + BSC	Cycle1_Day8	9.8321	10.787	9.81426	10.329	11.0083	9.68527	11.2758	9.55995	10.1402	12.0809	12.2351	12.5415	12.7529	10.9479	10.9205	9.18636	13.7321	10.5915	8.44874	11.3207	12.103	10.0272	13.6089	9.26421	10.7727	10.143	14.6542	13.613	14.5488	9.54554	11.4631	12.6288	10.6383	9.89011	8.79539	11.6134	11.4658	11.6694	9.03864	9.68229	8.95507	9.19869
Patient_71	JRD-16	Patient_71-2	NA	iMCD	TRUE	Siltuximab + BSC	Cycle1_Day8	10.3117	10.5412	9.9884	9.95667	11.0361	9.58271	10.0623	9.98385	10.3944	12.4146	11.5189	12.045	12.1101	8.96838	11.939	9.40599	14.5036	11.3731	8.51806	12.5309	12.0222	10.3234	13.4995	9.41975	10.4155	9.91827	13.2652	13.4625	15.0467	9.71304	11.2127	13.0985	10.5274	9.8586	9.26959	11.2045	11.4587	11.1482	8.72178	9.33316	9.07762	9.48402
Patient_74	JRD-16	Patient_74-2	NA	iMCD	TRUE	Siltuximab + BSC	Cycle1_Day8	9.75689	11.0514	10.1215	10.6396	10.9424	8.93876	10.1644	9.20555	10.09	12.4526	11.928	12.3561	11.5776	8.98214	10.0857	10.2035	14.122	11.8432	8.79961	13.9422	11.1101	10.639	13.7927	9.16867	10.8122	9.58477	13.7281	13.9627	15.3942	9.75989	10.8375	12.5072	10.8916	10.1508	9.10303	11.9058	11.5138	10.757	10.0992	9.92496	9.09461	9.5306
Patient_70	JRD-16	Patient_70-2	NA	iMCD	TRUE	Placebo + BSC	Cycle1_Day8	9.82384	10.5525	9.96924	10.4944	11.1196	9.3837	10.6556	9.69192	10.2269	11.4567	11.4011	12.7463	12.7745	9.39253	10.3457	10.0067	13.8365	11.2803	8.51215	11.8815	13.3073	10.8084	13.6586	10.9081	10.7633	10.0272	16.7535	13.6159	13.749	9.64259	11.3412	12.87	10.4889	10.5989	9.08295	11.2117	11.3192	12.1119	8.86078	10.0884	9.10669	10.1196
Patient_72	JRD-16	Patient_72-2	NA	iMCD	TRUE	Siltuximab + BSC	Cycle1_Day8	9.45527	10.3904	10.0388	9.95521	10.8435	9.54381	10.1266	9.66374	10.1571	11.8532	12.0735	12.7043	12.0923	9.26209	11.1755	9.2396	14.0591	10.8242	8.35094	12.0211	12.4323	10.4916	13.4751	9.037	10.9381	10.4166	17.0052	13.6797	13.7504	9.47168	11.3473	12.7496	10.3045	9.94075	9.28933	11.4577	11.873	11.083	10.6228	9.31379	8.94251	9.66977
Patient_73	JRD-16	Patient_73-3	NA	iMCD	TRUE	Placebo + BSC	Cycle4_Day1	9.82575	10.9324	9.81506	10.4427	10.9381	9.42417	10.9085	9.5691	10.1782	12.2372	12.0958	12.1979	12.6437	10.7708	10.619	9.12153	13.9084	10.46	8.5691	11.4144	12.2345	10.167	13.6376	9.09672	10.3818	9.80929	14.3908	13.5517	14.248	9.64133	11.2206	12.426	10.7365	10.3274	9.05365	11.3246	11.4351	11.4507	8.8805	9.71081	8.8558	8.97527
Patient_70	JRD-16	Patient_70-3	NA	iMCD	TRUE	Placebo + BSC	Cycle4_Day1	10.105	10.4206	9.86186	10.28	11.2641	9.70287	10.6201	9.57932	10.5021	11.5419	11.9146	12.8689	12.673	9.63354	10.501	10.2035	14.0395	11.418	8.30195	11.1522	13.3318	10.726	13.9389	11.1512	10.8199	10.0697	17.1665	13.268	13.785	9.59339	11.4965	12.3775	10.5797	10.2847	8.93634	11.3355	11.4271	12.086	9.76271	9.77512	9.35491	10.2042
Patient_71	JRD-16	Patient_71-3	NA	iMCD	TRUE	Siltuximab + BSC	Cycle4_Day1	10.1017	10.6428	9.4623	10.0035	10.7942	9.63263	9.72383	9.13878	10.1036	12.2684	12.1471	11.4621	11.6711	8.89875	9.97732	9.15305	14.3293	10.8616	8.51215	11.714	11.7776	10.3594	13.2511	9.11686	9.82929	10.3934	12.9404	13.1906	14.4481	9.59694	10.4572	12.0703	10.5087	10.1586	9.17891	11.2702	11.1306	10.8438	8.22014	9.26655	8.64674	9.09645
Patient_72	JRD-16	Patient_72-3	NA	iMCD	TRUE	Siltuximab + BSC	Cycle4_Day1	9.55478	10.6294	9.54689	10.4146	10.8162	9.39318	10.1214	9.41743	10.037	11.678	11.7033	13.0392	12.4433	9.07387	10.5354	9.03864	13.9139	10.7319	8.4417	11.0948	12.453	10.4694	13.5307	8.81698	10.4711	9.76703	17.1665	12.7233	13.749	9.5263	11.3388	12.9066	10.3301	10.1415	9.16967	10.9173	11.6465	11.6393	9.00422	9.45368	8.86944	9.35799
Patient_68	JRD-16	Patient_68-2	NA	iMCD	TRUE	Placebo + BSC	Cycle1_Day8	10.4843	10.8554	9.96636	10.9547	11.2507	9.38888	11.0169	10.0389	10.5967	12.1288	12.3843	11.436	11.7834	9.75121	9.97732	9.26444	14.2795	12.3292	9.32553	11.9093	13.0474	10.2085	13.6187	10.0733	10.8874	12.3181	14.175	13.0935	14.7357	9.6299	11.1189	12.4436	10.8647	11.0942	9.44832	11.1855	11.5653	11.417	9.45492	10.84	9.20041	9.77939
Patient_55	JRD-16	Patient_55-1	NA	iMCD	TRUE	Siltuximab + BSC	Cycle1_Day1	9.45527	11.2034	9.6858	10.4223	10.9806	9.39618	9.95289	9.31402	9.98613	12.2495	11.8774	11.3574	11.6486	9.0642	11.5023	9.31967	14.1189	10.7651	8.49466	13.524	12.4874	10.266	13.0816	9.17891	10.1491	10.2271	13.7627	13.8257	14.8176	9.66605	10.4572	11.8815	10.6005	10.2035	9.11322	10.907	11.4466	10.9012	8.12257	9.40727	8.53566	9.61967
Patient_58	JRD-16	Patient_58-2	NA	iMCD	TRUE	Siltuximab + BSC	Cycle1_Day8	10.1456	10.6369	10.3082	10.0841	10.9677	9.42752	9.92555	8.88844	9.73251	12.1073	13.0612	11.1479	12.9583	8.98385	10.9248	9.19943	14.4258	11.4921	8.6837	13.9422	12.5714	10.1638	13.5033	9.12722	11.0008	9.92244	13.1746	14.7168	14.5387	9.46842	11.0733	13.6148	10.7791	9.92125	8.808	12.5718	11.5271	10.8346	8.96174	9.48724	8.85705	8.90448
Patient_56	JRD-16	Patient_56-2	NA	iMCD	TRUE	Siltuximab + BSC	Cycle1_Day8	9.99294	10.7838	9.58834	10.5064	11.0425	9.33985	10.5713	9.04794	9.89285	11.3211	11.5044	11.8967	11.2966	11.0147	10.6971	8.95037	13.9642	10.445	8.6532	13.8381	12.714	11.1867	13.6184	11.2018	10.8988	10.681	14.626	13.8479	15.1148	11.3215	10.6965	12.7033	11.1134	9.73623	8.52317	11.0994	11.3078	11.5178	9.00955	9.58214	9.48281	8.81664
Patient_55	JRD-16	Patient_55-2	NA	iMCD	TRUE	Siltuximab + BSC	Cycle1_Day8	9.45527	11.1915	9.96651	10.1328	10.9408	9.15051	10.0297	9.0045	10.0319	12.1011	11.264	11.3237	12.0519	9.1166	10.9777	9.21965	14.1655	10.7815	8.49265	13.7638	12.1934	10.2488	13.2672	9.24127	10.6833	10.0105	13.6408	13.7958	14.938	9.68229	10.6506	13.1689	10.6491	10.1457	8.95855	10.9103	11.2624	10.9228	8.18785	9.45368	8.82528	9.63771
Patient_57	JRD-16	Patient_57-2	NA	iMCD	TRUE	Siltuximab + BSC	Cycle1_Day8	11.4826	11.6407	9.70494	11.1503	11.193	9.11452	10.5073	9.09751	9.94163	13.0013	12.3456	12.6991	11.5318	9.34718	10.5789	9.57156	14.5803	11.1204	8.70425	12.4569	11.5875	10.627	13.059	9.23793	10.7611	9.68089	16.0351	13.043	14.7387	9.8983	10.7396	12.2248	11.5784	10.2182	9.33226	10.9267	11.731	11.9673	8.55344	9.84141	8.7418	9.35843
Patient_74	JRD-16	Patient_74-3	NA	iMCD	TRUE	Siltuximab + BSC	Cycle4_Day1	9.93943	11.5038	9.90614	10.9774	10.9087	9.34074	10.1922	8.90689	9.79766	12.745	11.6027	12.6249	12.0373	8.74248	10.7577	10.2035	14.2119	12.0335	8.73978	13.5202	10.5857	10.3468	13.405	9.06743	10.7584	9.54689	14.0019	14.127	15.4702	9.77215	11.0961	12.8672	10.9963	9.95913	8.76122	11.0397	11.5578	11.0335	9.88463	9.90162	9.39896	9.34074
Patient_67	JRD-16	Patient_67-3	NA	iMCD	TRUE	Siltuximab + BSC	Cycle4_Day1	9.60789	10.5144	9.46312	9.92225	10.7262	9.39146	10.2043	8.75936	9.30583	11.5328	11.2051	12.8897	13.0011	8.29783	10.9853	8.95037	12.9218	10.7416	8.15279	12.7815	13.5112	9.94281	13.0268	9.26866	11.0432	9.44141	16.3052	13.8319	13.915	9.75455	11.7367	13.0021	10.3045	9.55781	8.27798	11.3971	11.683	12.1119	9.34141	9.49245	9.73809	10.2346
Patient_75	JRD-16	Patient_75-3	NA	iMCD	TRUE	Siltuximab + BSC	Cycle4_Day1	10.9519	10.914	10.2163	10.7398	11.0765	10.3763	9.91019	9.14415	10.5442	13.0724	14.2993	11.1552	11.3412	8.42752	11.9492	10.1706	14.3654	11.2331	8.04876	11.4878	11.5394	10.4624	13.7818	9.20359	10.568	12.3181	13.7225	15.0088	15.3232	9.30264	10.77	11.7073	11.3604	9.55781	8.8051	13.43	11.3954	10.6591	9.15051	9.09751	8.93605	9.21189
Patient_68	JRD-16	Patient_68-3	NA	iMCD	TRUE	Placebo + BSC	Cycle4_Day1	10.5242	10.7469	9.51905	10.7586	11.0743	9.22978	10.7077	9.50958	10.1793	11.7349	11.7544	11.3668	11.7564	9.42543	9.99633	8.96058	14.2048	12.4041	9.19525	11.8409	13.1454	10.1223	13.6991	9.77297	10.5642	12.0715	14.682	12.9401	14.7978	9.7252	11.1105	11.964	10.7062	11.0942	9.20212	11.5821	11.4242	11.3773	8.62242	10.4471	9.49605	9.82591
Patient_76	JRD-16	Patient_76-1	NA	iMCD	TRUE	Placebo + BSC	Cycle1_Day1	10.5343	11.3815	10.1361	10.6428	10.8551	9.57099	10.2989	8.86047	10.341	12.3254	12.5006	11.7034	11.3584	8.70148	11.444	9.41447	14.2278	10.5867	9.35689	12.4689	11.9152	10.2483	13.1072	10.0701	10.8628	9.74702	14.8708	14.1137	14.5997	10.4123	10.5788	12.8918	10.7575	10.0367	8.81442	11.2528	11.259	10.805	9.46944	9.40514	8.79636	9.20433
Patient_77	JRD-16	Patient_77-1	NA	iMCD	TRUE	Siltuximab + BSC	Cycle1_Day1	9.77528	10.8747	8.91931	10.387	10.9642	9.0143	10.604	9.14364	11.3191	11.8617	12.0834	12.2357	11.4196	11.0147	9.97732	9.44253	13.6053	13.0282	8.25267	11.299	13.2434	10.2818	13.046	9.45923	10.6587	9.8051	15.6839	12.5721	14.784	11.6382	10.8721	11.8624	10.6753	9.98769	8.99944	11.1636	11.6587	12.1119	8.54574	10.3594	9.62954	9.08242
Patient_77	JRD-16	Patient_77-3	NA	iMCD	TRUE	Siltuximab + BSC	Cycle4_Day1	9.73403	10.6938	9.9526	10.4071	10.8836	9.34341	10.3086	9.3298	10.8216	11.9014	12.1447	12.8082	11.3392	11.0147	10.3527	9.50084	13.5386	13.0282	9.73224	11.9837	12.611	10.2874	13.3279	9.31379	10.6857	9.8805	14.6938	13.7249	14.9706	11.6382	11.0581	12.2362	10.43	9.99449	8.74012	11.77	11.7139	11.859	9.1316	10.239	9.36479	9.01597
Patient_78	JRD-16	Patient_78-3	NA	iMCD	TRUE	Placebo + BSC	Cycle4_Day1	10.2832	11.1755	9.41384	10.4707	10.9474	10.2074	10.5871	8.85922	9.67366	12.0744	11.8949	10.9678	13.6408	8.69035	10.6876	9.51728	14.2012	12.2669	8.41236	12.9829	12.5345	10.2239	13.4125	9.80268	11.1165	10.041	14.821	13.7047	14.3787	9.62406	11.5039	13.024	10.6849	9.89163	8.62425	11.7237	11.8529	11.2664	9.58365	9.74819	9.39489	9.12412
Patient_79	JRD-16	Patient_79-3	NA	iMCD	TRUE	Siltuximab + BSC	Cycle4_Day1	9.50144	11.1086	9.46148	10.2522	10.9048	9.26092	10.1433	9.08905	9.89421	12.021	11.8407	11.5718	11.7104	8.83731	10.4291	9.20114	14.1143	10.3851	8.4417	11.3589	11.5147	10.2982	13.3958	8.979	11.4073	9.56548	13.9861	13.4806	14.7088	10.0513	10.5578	12.9844	10.6794	10.0311	8.98812	10.7934	11.1295	11.1623	8.73369	9.4292	9.21989	9.16415
Patient_80	JRD-16	Patient_80-3	NA	iMCD	TRUE	Placebo + BSC	Cycle4_Day1	10.1204	11.9211	9.43962	11.3145	11.1823	9.95521	11.1377	8.83352	10.2733	12.9185	12.2195	10.5769	12.2668	10.5019	11.1812	9.52493	14.2812	11.0896	8.65464	12.4733	12.8507	11.3018	13.5429	11.2506	10.8163	10.2404	15.9056	13.528	15.0554	10.529	11.0258	11.7741	11.2748	9.85393	9.17642	11.551	11.5082	11.1296	8.44626	9.78283	9.30925	9.50641
Patient_81	JRD-16	Patient_81-3	NA	iMCD	TRUE	Siltuximab + BSC	Cycle4_Day1	11.1911	11.7139	9.47837	11.2048	11.0197	9.50064	10.2741	9.16113	9.98314	12.5762	11.7059	12.2968	11.4563	8.93958	10.4282	9.33985	13.9079	11.2046	8.86511	11.9714	12.2849	10.9948	13.2416	9.1576	10.618	9.52943	16.2613	13.4942	15.1654	9.88371	11.1529	12.5431	10.8477	10.0316	9.11868	10.8236	11.6051	11.5049	8.56605	9.87267	9.26632	9.88142
Patient_82	JRD-16	Patient_82-3	NA	iMCD	TRUE	Siltuximab + BSC	Cycle4_Day1	11.8768	10.3926	9.78202	9.92225	10.8685	9.45224	9.75522	10.3693	10.0386	12.5779	12.6186	11.6898	11.8238	8.97814	11.2493	9.54148	13.9465	11.8594	8.8805	11.6696	12.3667	10.3296	13.0894	9.27752	9.98285	10.0921	13.9153	13.4946	15.2337	10.1604	10.7115	11.7766	10.4969	9.834	9.25833	10.9943	11.3055	10.5656	9.50243	9.09751	9.49665	9.27822
Patient_83	JRD-16	Patient_83-1	NA	iMCD	TRUE	Siltuximab + BSC	Cycle1_Day1	9.94822	11.0086	9.86186	10.8036	11.2273	10.3028	11.1998	9.38024	9.97341	11.3186	12.2853	11.095	12.3033	8.84956	12.5087	9.32778	13.6991	10.3516	8.42375	13.5895	13.0882	9.99393	14.3485	9.2211	11.8552	10.1982	14.7772	14.2488	15.1869	9.65338	11.3111	13.9973	10.3506	9.55781	8.27617	11.5134	12.0982	11.0878	10.9009	9.57592	9.09672	9.17343
Patient_84	JRD-16	Patient_84-2	NA	iMCD	TRUE	Placebo + BSC	Cycle4_Day1	10.4399	11.1076	9.4733	10.9361	11.121	9.51531	10.1384	9.10119	10.5427	12.3463	12.2666	11.4894	11.7004	8.87406	10.5198	9.34407	14.1194	11.5129	8.49506	12.1671	11.5874	10.4798	14.2595	9.34873	10.514	10.9471	14.3565	13.1365	15.4772	9.69679	11.2239	13.2417	10.8863	9.79782	9.01514	11.8568	11.387	11.1097	8.38931	9.59021	9.04439	9.22665
Patient_85	JRD-16	Patient_85-2	NA	iMCD	TRUE	Siltuximab + BSC	Cycle4_Day1	9.56243	11.3489	9.15051	10.1992	10.6192	9.48784	10.4516	10.8903	10.2708	12.1195	12.9022	12.4996	12.2287	8.57175	11.1288	8.98271	13.129	10.3679	7.9887	10.6714	12.6915	9.78195	13.2737	8.73815	10.9885	9.8572	13.4649	13.3437	14.5132	9.14781	11.1995	12.1631	10.4893	10.7618	8.32373	10.9849	11.7063	12.1119	10.0877	9.62845	10.2016	9.63227
Patient_86	JRD-16	Patient_86-1	NA	iMCD	TRUE	Siltuximab + BSC	Cycle1_Day1	10.3985	11.1864	9.36851	10.9604	10.9112	9.79701	10.0715	9.11374	10.047	12.7864	13.5153	11.8328	12.9723	9.46944	10.9102	9.46822	13.9707	11.8164	8.76188	11.657	12.8228	10.4504	13.0033	9.44936	10.1739	10.6582	15.1252	13.4521	14.7799	9.97685	10.8042	10.9575	10.9626	9.96073	9.50077	11.8298	11.444	11.8824	8.04985	9.80574	8.92837	9.25172
Patient_86	JRD-16	Patient_86-2	NA	iMCD	TRUE	Siltuximab + BSC	Cycle1_Day8	10.1509	11.2617	8.91931	10.6845	10.7699	10.0415	10.0276	9.40195	9.67966	12.6384	13.5984	11.8563	12.4653	8.89118	12.0078	9.37526	13.8848	11.4299	8.56986	11.7733	12.2381	10.311	12.9944	9.26021	10.0633	10.6446	14.5747	13.3758	14.6713	9.66124	10.497	11.6592	11.0275	10.003	8.93693	11.5237	11.264	11.4557	8.27146	9.57384	8.67948	9.04603
Patient_87	JRD-16	Patient_87-3	NA	iMCD	TRUE	Siltuximab + BSC	Cycle4_Day1	10.0274	10.9415	9.53236	10.6757	10.8041	10.0053	10.1093	10.0312	10.1378	12.4706	13.2144	12.0698	11.7977	9.06663	11.1837	9.59134	13.6793	10.7775	8.62352	10.8221	12.0747	10.2514	13.4087	9.22617	10.0844	9.8936	15.5651	13.65	14.8026	9.66178	10.7977	12.3701	10.5289	10.3012	9.28378	11.6244	11.3493	11.0323	8.83352	10.0369	9.28355	8.82814
Patient_79	JRD-16	Patient_79-1	NA	iMCD	TRUE	Siltuximab + BSC	Cycle1_Day1	10.0243	11.4413	9.84455	10.6518	11.1401	9.43609	10.1614	9.21868	10.3106	12.3419	12.8691	11.5506	11.6141	9.13211	10.3094	9.43567	14.3262	10.9355	8.48583	11.6599	12.3809	10.4971	13.5773	9.32486	11.3134	10.2744	14.1629	13.2289	14.8702	10.2403	10.7317	11.8958	10.9829	9.99039	9.21989	11.2995	11.3051	11.0495	8.25786	9.50442	9.281	9.5216
Patient_79	JRD-16	Patient_79-2	NA	iMCD	TRUE	Siltuximab + BSC	Cycle1_Day8	9.77791	11.0734	9.6014	10.3157	11.0609	9.21043	10.061	9.26889	10.1543	12.0691	11.6294	11.8941	11.6455	9.1576	10.3092	9.2717	14.3171	10.7586	8.51924	12.1945	12.0387	10.3983	13.6959	9.20408	11.7294	9.76504	14.3201	13.1871	14.7908	10.1984	10.8887	13.0324	10.7822	10.1872	9.08268	11.1689	11.2492	10.9886	8.66391	9.56243	9.45677	9.41827
Patient_88	JRD-16	Patient_88-3	NA	iMCD	TRUE	Placebo + BSC	Cycle4_Day1	10.0267	11.717	10.3672	10.7087	10.9392	10.0569	10.3999	8.91289	9.86867	12.8262	13.3328	12.9084	11.7836	9.05365	12.7179	9.71613	13.4551	11.3309	8.73302	12.141	11.5865	10.0612	13.2337	8.9678	11.4922	10.2175	15.6689	14.6436	14.7696	9.4582	10.8143	11.9527	10.9284	9.91409	9.19476	12.628	11.6827	11.368	10.762	9.13057	9.00983	9.69627
Patient_76	JRD-16	Patient_76-2	NA	iMCD	TRUE	Placebo + BSC	Cycle1_Day8	10.5354	11.028	10.2639	10.3351	10.7542	9.77165	10.3102	8.99661	10.3946	11.8258	11.929	11.9014	11.228	8.81762	11.2507	9.04876	13.9643	10.5594	9.41806	11.2961	12.0597	10.015	13.7181	10.2152	11.0442	9.84219	14.332	13.706	14.6356	10.4524	10.7748	12.6589	10.4426	9.89345	8.49985	11.8271	11.0028	11.0552	9.42836	9.54245	9.05338	9.11114
Patient_76	JRD-16	Patient_76-3	NA	iMCD	TRUE	Placebo + BSC	Cycle4_Day1	10.5623	11.1606	10.4027	10.6655	10.9561	9.24365	10.1782	9.14389	10.5097	12.3811	12.7717	11.9123	11.3572	8.91289	11.2288	9.39167	14.353	10.6808	9.47249	11.1497	12.194	10.3305	13.321	10.0883	11.0133	10.1567	15.2758	13.2435	14.6776	10.5028	10.7806	12.3226	10.7736	10.2668	9.0433	11.2528	11.44	10.9006	9.66498	9.61692	8.90117	9.36851
Patient_89	JRD-16	Patient_89-1	Rep 1	iMCD	TRUE	Placebo + BSC	Cycle1_Day1	10.0418	11.8005	9.27006	10.763	10.7915	9.37873	10.6958	9.17916	9.65696	12.3633	13.4262	10.1856	12.6132	8.50144	11.9117	9.93428	13.8934	10.7609	8.18735	11.5366	11.1482	10.0391	13.7453	9.27775	10.7337	10.049	13.9909	14.7164	15.1503	9.44584	10.5578	12.5837	10.5514	9.86202	8.73302	12.2388	11.2406	10.8997	8.94749	9.16264	9.06609	9.62169
Patient_89	JRD-17	Patient_89-2	Rep 2	iMCD	TRUE	Placebo + BSC	Cycle1_Day1	10.2245	11.9769	9.50699	10.992	10.8828	9.45568	10.7047	9.32727	9.88777	12.6081	13.5789	10.1935	12.6753	8.65315	12.1008	10.1672	14.0168	10.9334	8.28953	11.588	11.1553	10.1655	13.9533	9.35136	10.9236	10.3012	14.2452	14.8599	15.2156	9.60511	10.7466	12.6096	10.7825	9.801	8.92878	12.3711	11.3453	10.9127	9.02772	9.12326	9.27973	9.76227
Patient_90	JRD-16	Patient_90-3	NA	iMCD	TRUE	Siltuximab + BSC	Cycle4_Day1	10.1214	10.9248	9.1416	10.4966	10.8783	9.26608	10.0017	9.44832	10.2524	12.0104	12.0549	11.1246	11.5814	9.26866	10.069	9.06447	13.68	10.6598	8.5611	11.5211	11.5363	10.5542	13.7674	9.0872	11.0887	10.9314	13.5279	12.7659	15.3337	9.604	10.4572	12.2704	10.5316	10.1348	8.95594	11.4186	11.1113	10.7442	8.71184	9.47066	9.19377	9.35689
Patient_83	JRD-16	Patient_83-3	NA	iMCD	TRUE	Siltuximab + BSC	Cycle4_Day1	9.74315	10.9443	8.99774	10.3176	10.8822	9.87682	10.3095	9.05039	9.6664	11.3186	12.277	10.9358	12.4167	8.54844	11.2075	8.99718	13.7242	10.3516	8.39189	11.4073	13.2103	10.0225	14.1398	9.02901	11.1351	10.2411	14.6827	13.3579	14.6817	9.50958	11.079	13.0138	10.3982	9.80816	8.31922	11.2823	11.7075	10.8513	10.7042	9.38823	9.05772	9.02098
Patient_91	JRD-17	Patient_91-2	NA	iMCD	FALSE	NA	Cycle1_Day8	10.719	11.1313	9.13076	11.0287	10.6191	10.1666	11.4967	10.3023	10.2143	12.0878	12.9989	11.123	13.3933	8.32448	12.6087	9.16142	13.7103	10.9683	8.13079	12.5825	12.2492	9.69346	13.0508	10.9611	10.591	10.5178	17.0322	13.3253	14.3171	9.07996	11.8672	13.7657	10.7446	10.1499	8.38847	11.578	12.0838	10.9201	10.8908	9.5294	10.1994	10.0049
Patient_77	JRD-16	Patient_77-2	NA	iMCD	TRUE	Siltuximab + BSC	Cycle1_Day8	9.72178	10.4586	9.00619	9.92225	10.9523	9.12438	10.5727	9.06016	11.1563	11.5337	11.8541	13.0636	11.5797	11.0147	10.4894	9.39874	13.5031	13.0282	8.23362	11.9087	13.0207	10.2499	13.3771	9.34452	11.0337	9.84925	15.7651	13.0686	14.9981	11.6382	11.0141	12.2181	10.5905	9.90373	8.58609	10.7753	11.8273	12.1119	8.8205	10.1062	9.61728	9.03727
Patient_92	JRD-16	Patient_92-3	NA	iMCD	TRUE	Siltuximab + BSC	Cycle4_Day1	9.84078	11.1675	9.63445	10.8405	10.995	9.57099	10.8517	9.01903	9.97728	12.8298	12.9768	11.7013	11.5921	8.91737	10.2486	9.66089	13.9822	11.6982	8.82146	12.6004	12.0295	11.0311	13.3383	9.12024	11.0421	9.79944	13.0504	13.5139	14.7633	9.70857	10.6439	12.1671	10.7964	10.326	9.40173	12.0662	11.3604	10.9414	8.80671	9.78839	9.01903	10.1861
Patient_86	JRD-16	Patient_86-3	NA	iMCD	TRUE	Siltuximab + BSC	Cycle4_Day1	9.78937	11.252	9.04658	10.675	10.8225	9.61397	10.0261	8.84925	9.66995	12.6649	12.7938	11.762	12.185	8.86759	10.8549	9.42668	13.9471	10.8541	8.55075	11.4816	11.662	10.267	13.0232	9.10957	9.85876	10.3979	14.1012	13.4294	14.9677	9.56605	10.5399	12.2456	10.7544	9.9847	8.94281	11.2569	11.237	11.2218	8.15785	9.59395	8.6994	9.03452
Patient_93	JRD-16	Patient_93-1	NA	iMCD	TRUE	Placebo + BSC	Cycle1_Day1	11.5804	11.3737	10.5427	10.6756	10.7694	10.7823	10.1769	8.93281	9.74752	13.0724	14.2993	11.2766	12.2633	8.42752	12.5683	9.82956	13.4894	11.0305	8.2031	11.2829	13.2055	10.1902	13.0012	9.1192	10.2018	10.8277	16.5102	15.0088	13.9246	11.6382	11.2643	13.3823	10.4204	10.024	8.79051	13.43	11.4351	11.6448	9.81346	9.61195	9.34961	9.86898
Patient_94	JRD-16	Patient_94-1	NA	iMCD	TRUE	Siltuximab + BSC	Cycle1_Day1	10.5916	10.9803	9.06528	10.682	10.7568	9.26303	10.5295	8.75936	9.48945	12.1472	13.1932	12.6276	11.228	8.74987	10.4168	9.00899	13.8891	10.7394	8.7502	11.7237	13.2048	10.0197	12.8197	9.96434	10.6012	10.8155	13.6185	12.9984	14.6194	9.80268	11.043	12.7339	10.4547	9.78316	8.66071	11.3749	11.4887	11.6737	9.19771	10.84	9.40918	9.84141
Patient_93	JRD-16	Patient_93-2	NA	iMCD	TRUE	Placebo + BSC	Cycle1_Day8	9.95143	11.3993	9.10643	10.4054	10.7994	9.82798	10.3687	8.96492	9.76139	12.0516	12.1212	11.8374	12.664	8.56071	10.8665	9.0542	13.4899	10.371	8.17493	11.5749	13.2576	10.1981	13.5194	9.5072	10.778	9.61802	16.7678	13.7356	14.146	11.6382	11.3647	13.4415	10.6051	9.72979	8.47086	11.0239	11.4196	12.1119	9.93192	9.5159	9.434	9.97169
Patient_94	JRD-16	Patient_94-2	NA	iMCD	TRUE	Siltuximab + BSC	Cycle1_Day8	11.1728	10.5941	9.96607	10.132	10.8437	8.93876	10.6768	8.75936	9.56129	11.4943	11.2299	13.1794	11.7567	8.85362	10.6097	8.95037	14.0315	10.9169	8.67631	12.4979	12.9692	9.87698	13.599	9.97298	11.2324	10.3506	13.918	13.434	14.8425	9.61563	11.6007	13.8017	10.5247	9.71339	8.41701	10.7753	11.7115	11.971	9.52376	10.84	9.69227	10.5015
Patient_94	JRD-16	Patient_94-3	NA	iMCD	TRUE	Siltuximab + BSC	Cycle4_Day1	10.8284	10.8767	9.83242	10.5291	10.9747	9.17043	10.5647	8.75936	9.54013	12.214	12.6902	12.7451	11.5671	8.848	10.8684	9.36785	14.2493	10.7353	9.32733	12.0318	12.5208	10.2141	12.9947	9.67825	10.7539	10.7435	13.1578	13.659	14.8674	9.67243	11.2658	13.0873	10.6117	9.60288	8.82273	12.0565	11.6433	11.5254	9.40791	10.5711	9.68106	10.4437
Patient_95	JRD-16	Patient_95-3	NA	iMCD	TRUE	Placebo + BSC	Cycle4_Day1	10.4714	10.9227	9.50502	10.7376	10.8282	10.5886	10.3975	9.224	9.76055	12.3282	13.7418	11.7326	11.9937	8.54226	12.3842	9.51826	12.9631	10.4038	8.07628	11.4572	12.835	10.2976	14.2828	8.90147	10.7649	11.509	14.294	14.1226	15.3467	9.41088	10.8764	12.2509	10.5099	9.91812	8.3147	12.929	11.388	11.4734	10.8628	9.4818	10.1907	9.93826
Patient_96	JRD-16	Patient_96-1	NA	iMCD	TRUE	Siltuximab + BSC	Cycle1_Day1	11.1639	11.2297	10.1315	10.8553	11.1512	9.6237	10.514	10.5753	10.2159	12.0115	12.0432	11.9342	12.2669	10.253	12.1237	9.54786	14.407	11.4426	8.7286	11.3912	11.6496	10.1425	13.4784	9.76305	11.2245	9.84078	16.6235	13.8923	14.7095	9.434	11.338	13.0457	11.1412	10.1976	8.81602	11.9587	12.0982	11.002	9.90026	9.65177	9.89269	9.99647
Patient_96	JRD-16	Patient_96-2	NA	iMCD	TRUE	Siltuximab + BSC	Cycle1_Day8	10.9162	11.2386	10.3688	10.8741	11.0786	9.55746	10.4933	9.71579	10.4818	12.0135	11.7394	12.2598	12.5988	9.96694	11.8484	9.31084	14.4665	11.4654	8.8759	12.175	11.4869	10.5575	13.3427	9.72945	11.6943	9.85284	16.4999	14.0252	14.8453	9.88417	11.6798	13.5107	11.2977	10.3773	8.59768	11.1522	12.0982	11.077	9.95128	9.68685	9.87667	9.84486
Patient_96	JRD-16	Patient_96-3	NA	iMCD	TRUE	Siltuximab + BSC	Cycle4_Day1	9.64187	11.5905	9.35094	11.1204	10.8653	9.6532	10.201	9.65105	10.218	12.4807	11.751	11.4372	12.6005	9.13622	11.3191	9.31061	14.5803	10.5683	8.14619	11.9342	11.2441	10.0642	13.131	9.34651	11.0268	9.53896	16.7444	13.7198	14.7835	9.29071	11.0612	13.2486	10.9811	9.91424	8.4475	10.8778	11.4256	11.0826	9.67243	9.43838	9.59003	9.49725
Patient_97	JRD-16	Patient_97-3	NA	iMCD	TRUE	Siltuximab + BSC	Cycle4_Day1	10.3237	11.3306	10.1529	10.7668	11.0158	9.9362	10.1967	8.95099	10.5322	12.2322	13.364	11.0139	11.5198	8.74382	11.0309	9.64043	14.4137	10.8306	8.40003	12.6955	11.4989	10.3546	13.9969	9.18611	11.8378	10.2469	14.1482	14.6329	14.7392	9.66622	10.8944	12.1457	10.6121	9.66818	8.85953	12.5564	11.4814	10.9649	8.90569	9.38176	8.94632	9.99732
Patient_98	JRD-16	Patient_98-1	NA	iMCD	TRUE	Siltuximab + BSC	Cycle1_Day1	10.9583	10.464	10.0411	10.2131	10.727	10.4779	10.1799	9.12903	9.48784	12.0876	13.8948	11.2043	12.4854	8.93133	11.661	9.41933	13.7538	10.4868	9.73224	10.9794	12.0278	9.78195	13.4777	9.55248	10.0996	10.0056	16.4875	14.4728	14.0911	9.32733	10.911	12.5659	10.4889	10.0937	8.67207	12.8535	11.2962	11.0468	9.11816	9.29989	8.66995	9.04412
Patient_97	JRD-16	Patient_97-1	NA	iMCD	TRUE	Siltuximab + BSC	Cycle1_Day1	9.54998	10.9052	9.54554	10.3426	10.9118	9.48462	10.1396	9.1267	10.5891	11.8344	11.7529	10.9268	11.228	9.05175	10.3623	9.20848	14.0062	10.5629	8.44128	11.8316	12.233	10.1477	13.607	9.25503	11.8552	9.54824	14.58	13.2923	14.58	9.74332	10.91	12.39	10.4976	10.0745	9.00506	10.9833	11.1561	11.1275	8.98812	9.52376	8.87989	9.50561
Patient_78	JRD-16	Patient_78-1	NA	iMCD	TRUE	Placebo + BSC	Cycle1_Day1	10.2503	11.1226	9.15355	10.4578	10.7541	10.0761	10.6098	8.78365	9.55305	11.8989	11.9323	10.4842	13.6408	8.63408	10.6887	9.38262	14.0057	12.3087	8.30195	12.8762	12.6735	9.92867	13.1965	9.45224	11.0208	9.90854	14.1484	13.7652	14.4004	9.4363	11.1191	13.4395	10.5153	10.1081	8.37287	11.5299	11.5571	11.3136	9.92985	9.67101	9.00759	8.91049
Patient_78	JRD-16	Patient_78-2	NA	iMCD	TRUE	Placebo + BSC	Cycle1_Day8	10.1223	11.1184	8.92511	10.405	10.673	10.246	10.597	9.71459	9.5216	12.0303	12.0361	10.9508	13.6408	8.57137	11.7953	9.41066	13.9706	12.1837	8.21237	12.9631	12.5695	9.91274	13.0503	9.35138	11.8552	9.77231	14.1537	13.8692	14.4864	9.40642	11.1575	13.7803	10.539	10.015	8.46516	11.6439	11.7488	11.3104	10.421	9.59208	9.08188	8.96982
Patient_97	JRD-16	Patient_97-2	NA	iMCD	TRUE	Siltuximab + BSC	Cycle1_Day8	9.82972	10.9784	9.76587	10.3796	10.8004	9.49446	10.1173	8.99803	10.5681	11.628	11.5773	11.0784	11.4763	8.90959	10.4016	9.23936	14.0869	10.4427	8.38284	12.6729	12.0169	10.1862	13.8689	9.17916	11.8552	9.49486	14.9595	13.7399	14.8443	9.70287	11.1237	13.1033	10.4106	10.0039	8.8009	10.7753	11.1503	11.0062	8.88264	9.37069	9.1467	9.7286
Patient_98	JRD-16	Patient_98-2	NA	iMCD	TRUE	Siltuximab + BSC	Cycle1_Day8	9.77264	10.3904	9.66729	9.92225	10.9856	10.2323	10.2437	9.56033	10.1267	11.3186	12.0689	11.7437	12.6914	9.53625	11.0865	9.14287	13.9229	10.5218	9.73224	11.0011	12.3952	10.1333	14.2349	10.3906	10.8788	9.68738	17.0327	13.5637	14.2632	10.0203	11.3351	12.771	10.6125	10.2082	8.96723	10.9912	11.5943	11.5591	9.5844	9.56301	8.96982	9.5265
Patient_98	JRD-16	Patient_98-3	NA	iMCD	TRUE	Siltuximab + BSC	Cycle4_Day1	10.3393	10.8667	9.43359	10.1085	10.6949	10.7823	11.0966	9.1809	9.68194	12.0658	13.9479	11.0116	12.471	9.05338	11.9218	9.38823	13.6689	10.4849	9.27519	10.8183	12.0032	9.85502	13.4768	9.49925	10.4933	10.2234	16.2602	14.5133	13.918	9.32935	10.883	12.5129	10.3499	10.3494	8.85549	12.0139	11.4452	11.0997	9.96694	9.37221	8.69732	9.2131
Patient_93	JRD-16	Patient_93-3	NA	iMCD	TRUE	Placebo + BSC	Cycle4_Day1	10.8688	11.9211	9.84878	10.7096	10.8407	10.7823	10.3881	9.09223	10.1438	12.6774	14.2279	11.494	12.1434	8.74012	12.2419	9.70546	13.3715	10.9706	8.27333	11.5487	13.4114	10.3103	13.1977	9.3672	10.5466	10.3484	16.8874	15.0088	14.008	11.6382	11.5487	13.4336	10.56	9.81842	9.04494	12.4525	11.5966	12.1072	10.4305	9.36129	9.48985	9.93236
Patient_99	JRD-16	Patient_99-2	NA	iMCD	TRUE	Siltuximab + BSC	Cycle1_Day8	9.90418	11.9211	9.65087	10.0102	10.8131	10.5272	11.2641	9.73522	10.1864	12.0965	12.6373	11.1169	12.1488	8.81346	11.2702	9.46127	12.9218	11.5006	9.73224	10.7154	11.4957	10.0787	13.3845	8.76255	10.5761	10.0954	15.0795	13.6918	14.8527	9.49205	11.1445	12.159	10.3045	10.6077	9.13443	11.8669	11.3955	10.9446	9.21237	9.22521	9.05039	10.0188
Patient_100	JRD-16	Patient_100-3	NA	iMCD	TRUE	Placebo + BSC	Cycle4_Day1	10.1365	10.851	9.63608	10.6176	11.0082	9.93192	10.301	9.19229	10.1206	12.0559	12.601	11.2334	12.134	8.84549	10.874	9.25927	13.8473	10.5245	8.60807	12.3335	11.1523	10.0164	12.8403	11.2506	10.6813	10.7167	12.7315	13.1824	15.4595	9.55899	11.4902	12.732	10.4811	9.76835	8.80832	11.4108	11.3884	10.9172	9.50621	9.56052	9.71373	9.0669
Patient_101	JRD-16	Patient_101-3	NA	iMCD	TRUE	Siltuximab + BSC	Cycle4_Day1	10.5085	10.8802	9.73978	10.1892	10.6842	10	9.98513	9.2329	11.3191	12.4482	14.2993	10.2153	11.6585	8.96607	11.0769	9.61581	12.9985	10.6554	8.11842	12.4425	12.1242	10.2708	13.1199	8.73815	11.1831	10.7457	12.4731	14.5471	15.2899	9.14781	10.7321	13.9973	10.4294	9.9587	8.47897	13.43	11.117	10.6183	9.2293	9.24627	8.97928	10.2857
Patient_102	JRD-16	Patient_102-3	NA	iMCD	TRUE	Siltuximab + BSC	Cycle4_Day1	11.1957	11.3935	9.53138	11.1148	11.1256	10.7823	10.4353	9.53605	10.1079	12.6003	14.0762	11.4789	12.844	9.11738	12.3368	9.82496	13.6736	11.1036	9.11868	10.6714	11.7646	10.2242	13.3625	9.35689	9.837	10.403	15.301	14.3475	14.6385	9.50283	11.1322	11.9842	10.6647	9.86666	9.08188	12.1436	11.3933	12.013	8.89724	9.42836	9.15228	9.45656
Patient_91	JRD-17	Patient_91-1	NA	iMCD	FALSE	NA	Cycle1_Day1	10.1893	11.3182	8.96566	11.0325	10.6307	10.3493	11.4967	10.8157	10.0582	11.7692	12.2844	11.061	13.3933	8.33817	12.7486	9.29194	13.6135	11.7668	8.04749	13.5122	12.7495	9.69346	13.3234	10.9611	9.98481	10.1532	16.9261	13.9158	14.6582	9.07996	11.8672	13.8435	10.7036	10.0072	8.52375	12.1125	12.0838	11.1867	10.8908	9.59484	10.0166	9.80448
Patient_103	JRD-16	Patient_103-3	NA	iMCD	TRUE	Siltuximab + BSC	Cycle4_Day1	10.1028	10.7439	9.26538	10.2092	11.1021	9.43838	10.0046	9.19131	9.85596	11.7272	11.5361	10.496	13.2835	8.70183	10.8101	9.09803	14.3671	11.4233	8.47897	13.0804	12.1962	10.301	13.8432	9.19476	11.2237	9.44141	13.386	12.6651	14.5047	9.49105	11.3168	13.5101	10.7686	9.92941	8.61176	11.3613	11.482	10.6101	9.56301	9.96636	9.73522	9.39232
Patient_104	JRD-16	Patient_104-1	NA	iMCD	TRUE	Siltuximab + BSC	Cycle1_Day1	9.49586	10.8714	10.8402	10.622	10.997	10.1387	11.4759	9.25998	10.5243	11.6739	11.7988	12.0919	12.4803	9.3217	10.3412	9.51649	14.0448	10.8095	8.22304	11.9593	12.6179	10.0222	13.4941	8.73815	10.3542	9.67384	14.2838	12.9353	13.749	9.46944	11.0031	12.2428	11.6924	10.1356	8.65857	11.8602	11.0028	11.4174	9.11244	9.50997	8.97957	9.30424
Patient_104	JRD-16	Patient_104-2	NA	iMCD	TRUE	Siltuximab + BSC	Cycle1_Day8	9.58778	10.7379	11.0133	10.2159	11.122	10.3168	11.317	9.3423	10.7984	11.6909	12.0596	12.2504	12.6452	9.52669	10.5102	9.62187	14.2353	10.9628	8.23122	11.9827	12.9069	10.1349	13.6305	8.90087	10.6778	9.86124	14.72	13.2225	13.749	9.55305	11.0624	12.8339	11.6924	10.1226	8.72212	12.0566	11.178	11.6072	9.17143	9.51215	9.32193	9.42983
Patient_105	JRD-16	Patient_105-3	NA	iMCD	TRUE	Siltuximab + BSC	Cycle4_Day1	9.71356	10.8851	9.51412	10.0243	11.1056	8.93876	10.9435	9.07066	9.69139	12.7945	11.1789	11.0864	11.5353	8.53955	10.1188	9.47614	14.3999	10.8641	8.56986	13.2089	12.4825	11.0464	12.5061	9.20579	10.0374	9.45943	12.9121	13.1394	15.0025	9.57705	10.7679	13.0113	10.8308	10.0808	9.26866	11.604	11.401	10.9963	9.68106	10.7838	8.77215	9.49825
Patient_105	JRD-16	Patient_105-1	NA	iMCD	TRUE	Siltuximab + BSC	Cycle1_Day1	10.1329	11.1884	9.55248	10.4369	11.1113	9.28286	10.8686	9.48945	10.1362	12.7527	12.6777	10.9103	11.5329	8.69035	10.7556	9.53138	14.5803	10.8011	8.604	12.495	12.4189	11.1761	13.6313	9.26162	9.92807	10.5082	12.9892	13.1093	15.432	9.79328	10.6593	13.0736	10.8742	9.96823	9.25172	11.4773	11.3695	10.4916	8.91886	10.573	8.64241	9.54361
Patient_105	JRD-16	Patient_105-2	NA	iMCD	TRUE	Siltuximab + BSC	Cycle1_Day8	9.85658	10.8245	8.95565	10.1956	10.8456	9.00899	11.1305	9.0607	9.26492	11.9545	11.7998	11.4276	11.7545	8.25931	10.8099	8.96521	14.3903	10.5982	8.35006	12.2837	12.8304	10.9122	13.2468	9.40301	10.6456	10.1477	13.7286	12.9909	15.4683	9.51412	10.7969	13.0728	10.7124	9.65857	8.27617	12.3557	11.0028	10.9326	9.45553	10.84	9.2053	9.70304
Patient_106	JRD-16	Patient_106-1	Rep 1	iMCD	TRUE	Placebo + BSC	Cycle1_Day1	10.6164	11.0557	9.63354	10.7346	10.8384	10.2275	9.91573	8.93517	9.8933	12.6778	12.8548	11.7316	12.8992	8.84204	11.4355	9.5072	13.9397	13.0282	8.4363	10.7055	12.7992	10.3396	13.0668	8.92006	10.0642	10.3663	14.2433	13.5534	14.1264	10.0235	11.4038	12.6662	10.8127	9.82161	9.23888	11.5458	11.5268	11.2274	8.88874	9.37829	8.53187	9.67525
Patient_106	JRD-17	Patient_106-2	Rep 2	iMCD	TRUE	Placebo + BSC	Cycle1_Day1	10.5261	10.8586	9.43843	10.4222	10.8449	10.1238	10.0042	8.98845	9.89565	12.5398	12.8528	11.7063	13.0087	8.73439	11.4089	9.30757	13.8633	13.0008	8.37031	10.2414	12.6644	10.2108	12.8419	8.96561	9.90573	10.3168	13.925	13.3966	14.1508	9.85146	11.2404	12.5958	10.8513	9.81594	9.03618	11.4413	11.386	11.2283	9.0236	9.349	8.42229	9.50938
Patient_107	JRD-16	Patient_107-1	NA	iMCD	TRUE	Placebo + BSC	Cycle1_Day1	10.4	10.9658	9.49645	10.6406	11.0969	9.54612	9.67287	9.66764	10.0604	13.0608	12.8123	11.4333	12.0752	8.95855	9.97732	9.84878	13.6684	10.8925	9.00422	11.2413	12.6276	10.7906	13.1693	8.92837	10.6094	9.87498	15.7741	12.6519	14.7544	10.2633	10.6544	12.1807	11.0649	11.0942	9.50077	11.4518	11.4634	11.3263	8.18834	10.6869	8.74651	10.0747
Patient_108	JRD-16	Patient_108-1	NA	iMCD	TRUE	Siltuximab + BSC	Cycle1_Day8	9.70822	11.0159	9.328	10.6959	10.6519	9.29577	10.3952	8.87713	9.72979	12.4742	13.2688	13.1794	12.2086	8.56758	11.6666	9.07601	13.7397	10.468	8.54651	11.6581	10.7832	10.1793	13.5006	9.29623	10.5234	10.9536	14.2873	13.3101	14.7793	9.53255	11.0137	12.069	10.7679	9.95056	8.72281	10.8682	11.3216	11.3467	8.9747	9.63227	9.28725	9.38262
Patient_106	JRD-16	Patient_106-3	NA	iMCD	TRUE	Placebo + BSC	Cycle1_Day8	9.46883	10.8036	9.63988	10.2233	10.8303	9.4096	10.0066	8.85518	9.84188	12.4706	11.9697	11.4318	12.9492	8.74113	10.2126	9.18686	13.8321	12.9198	8.39917	10.6714	12.6328	10.1845	12.8887	8.9952	10.1221	9.55919	14.1314	12.8495	14.0361	9.84392	11.3211	12.318	10.6207	10.0651	9.1444	11.0603	11.3887	11.6223	8.98556	9.36151	8.53187	9.61121
Patient_109	JRD-16	Patient_109-1	NA	iMCD	TRUE	Siltuximab + BSC	Cycle1_Day8	10.0228	10.9382	9.77791	10.8431	10.9308	9.30743	10.6902	8.85705	9.8173	12.1743	12.0015	12.372	11.9214	8.57251	10.4589	9.35931	14.4038	11.8861	8.78038	13.0105	12.9575	10.6199	13.5605	9.45779	11.0566	10.7516	14.9855	13.2146	14.8942	9.58778	10.9838	12.7042	10.7231	9.6987	8.91707	11.7726	11.456	11.5127	8.94574	10.84	9.5072	9.97699
Patient_109	JRD-16	Patient_109-2	NA	iMCD	TRUE	Siltuximab + BSC	Cycle4_Day1	9.67243	10.6197	9.26749	10.5349	10.6951	8.93876	10.4019	8.82432	9.7738	11.8981	11.9639	12.3918	11.7839	8.7303	10.09	9.0348	14.0779	11.6499	8.87682	12.1503	12.7561	10.2796	13.4601	9.1876	10.6785	10.1994	14.3337	12.5721	14.5324	9.42354	10.7688	12.7156	10.4213	9.99845	8.73302	11.3846	11.0441	11.1884	8.77083	10.84	9.16692	9.46475
Patient_95	JRD-16	Patient_95-1	Rep 1	iMCD	TRUE	Placebo + BSC	Cycle1_Day8	9.94046	10.856	8.98726	10.5349	10.831	9.76022	10.2146	9.32598	10.1385	11.4928	11.558	11.0033	12.4728	8.68825	11.3167	8.95037	12.9218	10.3516	8.2384	12.115	12.0384	9.87882	13.947	8.85081	10.805	10.1751	14.7699	13.0822	15.1492	9.55421	10.9259	13.1778	10.5552	10.3694	8.36807	11.2447	11.2583	11.3377	9.11114	9.73166	10.3907	10.1295
Patient_95	JRD-17	Patient_95-2	Rep 2	iMCD	TRUE	Placebo + BSC	Cycle1_Day8	10.0194	11.0468	9.27516	10.6589	10.9575	9.89014	10.2133	9.46196	10.2708	11.7037	11.7159	11.1339	12.5997	8.81942	11.4406	9.12308	13.0338	10.378	8.46903	11.9508	11.9896	10.0827	14.1157	9.0388	10.9355	10.3699	15.004	13.2192	15.2282	9.73419	10.9599	13.2857	10.8209	10.3144	8.59751	11.3372	11.4344	11.4512	9.05411	9.72524	10.3878	10.3543
Patient_110	JRD-16	Patient_110-1	NA	iMCD	TRUE	Siltuximab + BSC	Cycle1_Day1	10.249	10.7328	9.78774	10.3962	10.939	10.0001	11.2471	9.04903	9.74062	12.754	14.2993	11.7885	11.8151	8.64782	11.2342	9.75672	13.9285	11.8149	8.48905	10.7975	11.3812	10.0627	13.6872	8.86635	10.4891	11.2678	13.6033	15.0088	14.5874	9.44087	10.8311	12.2952	10.6784	9.93443	8.82464	13.43	11.3121	10.5614	8.32283	9.28956	8.99661	9.20897
Patient_111	JRD-16	Patient_111-1	NA	iMCD	TRUE	Siltuximab + BSC	Cycle1_Day1	11.0095	10.3904	9.30834	10.0715	10.6192	9.87544	10.6537	9.6171	9.89603	11.6324	13.873	13.1794	11.9701	8.72485	11.3866	9.26959	13.505	11.3082	8.18289	11.6226	11.2574	10.8658	13.3839	9.34541	11.7906	11.2383	17.1665	13.456	14.1508	9.40514	11.8083	13.4265	10.3045	10.4762	8.73403	12.9216	11.8626	11.307	10.7508	10.1647	9.55899	10.6453
Patient_111	JRD-16	Patient_111-2	NA	iMCD	TRUE	Siltuximab + BSC	Cycle1_Day8	10.4507	10.3904	8.91931	10.1062	10.6192	9.56167	10.6591	9.07494	9.81794	11.3186	12.7266	13.113	12.0532	8.69801	10.7561	9.0359	13.4346	11.024	8.40301	11.8753	11.0941	10.8953	13.3242	8.93458	11.8552	10.5282	17.1665	12.7328	13.8803	9.45471	11.4526	13.9368	10.3045	10.6877	8.83257	10.8059	11.8647	11.2372	10.8171	10.2823	9.37959	10.6453
Patient_112	JRD-16	Patient_112-1	NA	iMCD	TRUE	Siltuximab + BSC	Cycle1_Day1	9.71373	11.7533	9.33204	10.3525	11.1604	9.31922	10.2939	9.4818	10.3229	12.4138	12.0211	11.7625	12.0853	9.06178	10.9148	9.37417	13.4043	11.2978	8.67349	11.6405	12.9278	10.3047	14.0616	9.69192	10.7003	10.2216	14.9112	13.0687	14.7221	9.78185	10.9523	12.2349	10.8893	10.0665	9.07601	11.2421	11.2367	11.3789	8.09592	9.7662	9.14568	9.06286
Patient_112	JRD-16	Patient_112-3	NA	iMCD	TRUE	Siltuximab + BSC	Cycle4_Day1	10.1699	11.9211	9.74382	10.6077	11.1554	9.30447	10.188	9.84455	10.2555	12.793	12.1535	11.815	12.1355	8.77248	11.2854	9.45018	13.5118	11.2825	8.6279	11.8215	12.7525	10.3545	14.1018	9.74483	10.6021	10.5738	14.1787	13.4285	15.5972	9.8149	11.0559	12.5651	10.8055	9.75922	9.10407	11.4011	11.2368	11.2967	8.27053	9.59507	9.01514	9.10381
Patient_112	JRD-16	Patient_112-2	NA	iMCD	TRUE	Siltuximab + BSC	Cycle1_Day8	10.6223	11.9211	9.64854	10.4779	11.1259	9.26303	10.1605	9.45245	10.6033	12.8538	12.9933	11.6571	12.1523	8.97556	11.0418	9.49366	13.3891	11.2923	8.61139	11.1499	12.9699	10.3638	13.7033	9.64006	10.9787	11.0358	14.3148	13.0939	14.9914	9.82845	10.9858	11.9401	10.7479	9.84956	9.1809	11.5378	11.1926	11.4067	8.40301	9.47188	8.87836	9.01625
Patient_99	JRD-16	Patient_99-3	NA	iMCD	TRUE	Siltuximab + BSC	Cycle4_Day1	9.45527	11.645	9.39167	9.98513	10.6192	10.7823	11.2267	9.72161	9.89618	11.7588	12.7158	11.3609	11.9659	8.6994	12.4516	9.40003	12.9218	11.0965	9.73224	10.6714	11.2971	9.89163	12.8787	8.81378	11.127	9.55401	14.7944	14.3213	14.7857	9.29898	11.147	12.174	10.3045	10.6504	9.00562	11.6598	12.0001	11.0639	10.9009	9.20139	9.00085	10.0976
Patient_107	JRD-16	Patient_107-2	NA	iMCD	TRUE	Placebo + BSC	Cycle1_Day8	10.6178	11.3202	9.48824	10.9504	11.1075	9.40067	9.67287	9.61655	10.1936	13.0724	12.6411	11.3405	12.2602	8.92955	9.97732	9.87851	13.8456	11.0707	8.99124	11.386	12.6413	10.9048	12.991	8.99492	10.787	9.68001	15.5676	12.5721	14.762	10.3067	10.7467	12.1416	11.2383	11.0942	9.50077	11.4696	11.5474	11.4644	7.97671	10.6219	8.69418	10.0806
Patient_113	JRD-17	Patient_113-1	NA	Lymphoma	NA	NA	NA	9.86697	11.2062	9.54347	10.8098	10.845	9.98139	10.0359	9.02809	9.95108	11.8946	12.417	11.277	11.2751	8.77408	10.8626	9.19181	14.1694	10.6333	8.70193	12.1825	11.9769	10.0902	13.8071	9.3142	9.98445	10.4223	13.9439	14.0032	14.9442	9.57511	10.7297	12.0471	10.7342	9.82787	8.73138	11.7062	11.0222	11.1636	8.75012	9.40046	9.32046	8.91225
Patient_114	JRD-17	Patient_114-1	NA	Lymphoma	NA	NA	NA	9.69874	11.1691	9.7158	10.754	11.0322	10.1516	10.1812	9.30449	10.0839	12.7512	12.2251	12.132	11.4951	8.96572	11.1565	9.62941	13.5684	10.7192	8.62827	11.4047	11.6149	10.4866	13.5696	9.30844	10.215	10.5498	13.9293	14.0118	15.3974	10.2119	10.6572	11.7024	10.6265	10.0005	9.19363	11.3581	11.2417	10.9933	8.3404	9.3364	9.30637	9.87654
Patient_115	JRD-17	Patient_115-1	NA	Lymphoma	NA	NA	NA	9.72556	10.7609	9.40151	10.9551	10.9732	9.8483	9.92616	9.12058	10.0669	11.964	11.9538	12.5637	11.5774	8.86958	11.4261	10.1672	13.3029	10.6205	8.63471	11.3775	11.6709	10.1146	14.1157	9.09709	10.4783	11.037	12.7289	13.5796	14.8088	9.6211	10.8368	11.6397	10.5361	9.87034	8.74096	11.9168	11.2729	10.9778	9.2637	9.52887	9.82426	10.4745
Patient_116	JRD-17	Patient_116-1	NA	Lymphoma	NA	NA	NA	10.0161	11.2335	9.38668	11.1204	11.1557	10.453	9.96791	9.1394	10.0694	12.7808	13.0342	11.1225	11.4754	8.95357	11.4569	9.66329	14.0493	10.7016	8.65125	10.7626	11.5274	10.3292	13.4935	9.34901	9.55847	11.4213	15.2874	13.5703	15.2572	9.81861	10.682	10.8184	10.6951	10.0114	9.07796	11.9051	11.0232	11.0202	7.8093	9.54414	9.06958	8.87328
Patient_117	JRD-17	Patient_117-1	NA	Lymphoma	NA	NA	NA	9.80843	10.9151	9.69398	10.6014	11.0477	9.91535	9.99153	9.40207	10.2059	12.2925	12.2616	11.8654	11.5754	9.08654	10.7399	9.47981	14.0206	13.0546	8.53534	10.9798	11.613	10.3461	13.903	9.27396	10.3179	10.8209	13.5443	13.4102	15.5464	10.1754	10.7196	11.5142	10.5077	10.1536	9.18403	11.3183	11.1694	11.2339	8.05491	9.48793	9.16678	9.78592
Patient_118	JRD-17	Patient_118-1	NA	Lymphoma	NA	NA	NA	10.0634	11.1004	9.89409	10.5759	11.0326	9.59648	10.0322	9.18483	10.161	12.1254	11.6676	11.0501	11.2719	8.77696	10.5347	9.37141	13.3154	10.6768	8.51863	11.5897	12.6713	10.418	13.8408	9.07624	10.1042	10.4212	12.8925	13.3765	15.1061	9.65564	10.7318	11.103	10.5264	9.94324	8.95829	11.2951	11.614	11.1325	8.65985	9.40922	8.76847	9.15956
Patient_119	JRD-17	Patient_119-1	NA	Lymphoma	NA	NA	NA	9.54783	11.0566	9.75313	10.5141	11.0206	10.0547	10.0993	9.48202	10.3863	12.1831	11.4316	11.376	11.4529	9.16151	10.3296	9.45196	14.071	11.7346	8.63811	11.1709	11.8656	10.2822	13.8796	9.32418	10.1288	10.0001	12.9968	13.8282	15.5464	10.0249	10.874	10.8548	10.4327	10.0754	9.22533	11.6417	11.1242	11.2588	8.34701	9.51523	9.13811	9.0131
Patient_120	JRD-17	Patient_120-1	NA	Lymphoma	NA	NA	NA	10.0343	11.1737	9.51471	10.5176	11.1041	9.90806	10.4022	9.37674	9.87901	12.1599	12.2345	11.5283	11.4829	8.84431	11.4581	9.6395	14.1362	10.6139	8.27457	11.3935	12.0621	10.1086	13.0311	9.06659	9.55847	10.3805	15.0036	13.6967	15.2839	9.6197	10.4023	10.8184	11.073	9.94324	8.89261	12.0868	11.0845	10.8748	8.28957	9.26765	9.34965	8.83256
Patient_121	JRD-17	Patient_121-1	NA	Lymphoma	NA	NA	NA	9.5144	10.7893	10.0572	10.8791	11.1557	9.5078	10.1091	9.24838	10.6606	12.3165	11.8132	11.3925	11.9102	10.1651	11.1523	9.58155	13.883	11.0321	9.10264	10.6758	11.7653	11.2117	13.7262	9.28706	10.0844	10.9078	15.9423	13.3498	15.5464	9.67278	10.324	10.8313	10.8414	10.0383	9.31836	10.9515	11.2234	10.9721	8.53022	9.56884	9.13669	8.99749
Patient_122	JRD-17	Patient_122-1	NA	Lymphoma	NA	NA	NA	10.0394	11.3581	10.0221	10.7205	10.9761	10.2806	9.99484	9.06565	10.0079	12.5851	13.1284	11.6786	11.7533	8.66903	11.5559	9.6045	13.8526	10.6553	8.58471	11.3999	11.3844	10.3589	13.258	9.01801	9.63743	9.95234	15.2563	14.5572	15.442	9.67951	10.475	12.0444	10.941	10.0111	9.06586	11.2335	11.2079	11.0129	8.36798	9.49014	9.05483	9.04466
Patient_123	JRD-17	Patient_123-1	NA	Lymphoma	NA	NA	NA	9.83534	10.6716	9.47606	10.5255	11.0101	9.78642	9.94811	9.25602	10.0809	11.4309	11.0722	12.3035	11.4049	8.95255	11.0854	9.11245	12.8912	10.9113	9.03808	11.2287	12.0412	10.0678	13.5684	10.5874	9.91146	9.74218	14.9238	13.4382	15.459	9.75616	10.8923	11.493	10.6695	10.0633	8.82614	10.6584	11.2471	11.0404	8.29733	9.54662	9.25258	9.67556
Patient_124	JRD-17	Patient_124-1	NA	Lymphoma	NA	NA	NA	9.72849	10.8836	9.601	10.7211	10.973	10.0771	9.91224	9.15895	10.1206	12.2659	12.7619	11.0274	11.3555	8.99935	10.8964	9.51311	13.9264	10.7391	8.63584	11.4142	12.8831	10.4019	13.8419	9.17062	9.93143	10.9496	14.9655	13.6961	15.0866	9.64588	10.808	11.2621	10.6747	9.9617	8.98662	10.8757	11.1389	10.7628	7.98877	9.40844	8.87028	9.04272
Patient_125	JRD-17	Patient_125-1	NA	Lymphoma	NA	NA	NA	9.81576	11.2506	9.61949	10.789	10.9414	10.1911	9.941	9.22842	10.1635	12.4544	12.869	10.9046	11.6672	9.0375	10.8774	9.60685	13.9044	11.6366	8.49634	10.8875	11.6224	10.3252	13.6681	9.07908	9.91419	10.459	14.5546	14.1401	15.3628	9.78172	10.5408	11.3428	10.6764	10.057	9.12913	11.7725	11.1769	11.2127	7.8093	9.46796	9.30278	9.27
Patient_126	JRD-17	Patient_126-1	NA	Lymphoma	NA	NA	NA	9.26392	11.124	9.69503	10.4494	10.7718	9.61215	9.5773	9.35933	9.79179	12.2593	12.0688	10.3751	11.4993	9.55571	10.39	9.44228	13.818	10.6254	8.39686	11.5357	12.1726	10.1172	13.6014	8.72348	9.90922	11.4756	14.5398	13.6259	14.8856	9.64244	10.5322	11.1981	10.8934	10.0411	9.1506	11.7102	11.334	10.8306	8.29186	9.2994	9.32672	10.0636
Patient_127	JRD-17	Patient_127-1	NA	Lymphoma	NA	NA	NA	11.6617	10.6932	9.39658	10.9773	11.0388	9.15126	10.0499	9.19515	10.1894	11.4939	11.0722	11.434	11.2535	9.04825	10.0263	9.08602	14.0493	10.8271	8.59601	11.417	12.6801	10.2011	14.0065	9.21778	10.1595	9.65497	14.4581	12.6077	14.44	9.70447	10.7944	11.4158	10.5657	9.88168	8.93405	10.8529	11.1191	11.2085	7.8093	9.72368	9.60895	9.13408
Patient_128	JRD-17	Patient_128-1	NA	Lymphoma	NA	NA	NA	10.0254	11.3114	9.55773	10.4712	10.9991	10.1421	10.5502	10.3314	10.3421	11.8459	12.5686	12.2704	12.1079	8.74618	11.9223	9.64002	14.2268	11.1658	8.37575	11.4322	12.4923	10.1043	13.6617	9.19922	10.3517	10.2909	14.5915	14.0991	15.1962	9.57294	10.517	12.8933	10.7853	10.5553	8.71202	11.2765	11.1524	11.4289	8.45424	9.57733	9.52342	9.94385
Patient_129	JRD-17	Patient_129-1	NA	Lymphoma	NA	NA	NA	9.58002	10.724	9.4669	10.2322	10.9305	9.12703	9.84124	9.52988	10.2625	11.9997	11.3267	11.0985	11.7701	8.81131	10.438	9.1476	13.3291	10.6065	8.45068	11.9436	12.0652	10.1097	14.1157	9.0551	10.839	10.1951	16.1765	13.314	15.3143	9.57961	10.7509	12.4042	10.7086	9.93532	8.84634	11.0979	11.2554	11.2692	10.4066	9.50092	9.65014	9.17125
Patient_130	JRD-17	Patient_130-1	NA	Lymphoma	NA	NA	NA	9.28719	11.2473	9.41872	10.7971	10.914	9.59511	10.9196	9.25915	10.0644	12.223	11.8911	11.9145	11.8821	9.11659	10.9374	9.19614	13.812	11.2567	8.59446	11.068	12.3329	10.2097	13.8622	9.13222	10.8055	10.4488	15.2533	13.3738	15.3288	9.53485	10.4355	11.6152	10.7435	9.89913	9.00294	11.5197	11.1325	11.4022	8.37188	9.62789	9.25784	9.20821
Patient_131	JRD-17	Patient_131-1	NA	Lymphoma	NA	NA	NA	10.0013	10.6994	10.1501	10.1935	10.9296	9.38742	10.1065	9.07304	10.0721	11.6665	11.0722	10.8522	11.8189	9.01332	10.6431	9.2133	13.7294	10.6226	8.51206	11.2267	11.9113	10.1115	13.707	9.55669	10.4161	9.68844	15.7695	13.8292	14.6006	9.59019	10.8924	12.0683	10.546	9.88944	8.88495	10.6584	11.1933	11.0228	8.21342	9.37962	9.01428	9.90953
Patient_132	JRD-17	Patient_132-1	NA	Lymphoma	NA	NA	NA	11.163	11.1234	9.71804	11.3307	11.1195	9.43149	10.0238	10.2301	10.5089	12.3304	11.9196	10.9706	11.4872	9.10153	10.2623	9.30067	14.037	10.7933	8.69976	10.8931	11.8292	10.3881	14.0874	9.31828	10.2128	11.0386	16.2283	12.7851	15.3565	9.73208	10.837	10.8184	10.6571	10.2691	9.22153	10.7752	11.1424	11.2432	8.47613	10.0351	9.57359	9.21878
Patient_133	JRD-17	Patient_133-1	NA	iMCD	FALSE	NA	Cycle1_Day1	10.3299	11.3742	9.23973	11.0615	11.0736	9.78987	11.3813	10.1808	9.8818	11.5412	11.0722	12.2317	12.1403	9.95064	10.891	10.1672	13.5471	12.5358	8.62751	11.5182	13.5027	9.70852	13.1767	9.44698	10.7724	9.86117	13.4512	13.3943	15.0349	10.2753	10.8529	11.1714	10.7839	9.80117	8.36249	11.0168	11.5218	11.6481	9.08213	9.74228	9.73795	9.36863
Patient_134	JRD-17	Patient_134-1	NA	iMCD	FALSE	NA	Cycle1_Day1	10.2583	10.8182	9.38452	10.5373	10.9059	9.38524	11.3505	9.23458	10.0956	11.352	11.433	12.7305	12.933	8.81746	11.2561	8.91409	14.2129	11.2111	8.46521	12.7642	12.7481	10.0368	13.3658	9.44393	11.5844	10.0475	14.7339	13.127	14.8766	10.1167	11.8672	13.8582	10.5271	9.7319	8.38258	10.906	12.0838	11.6458	10.8908	9.7711	10.3956	10.6612
Patient_135	JRD-17	Patient_135-1	NA	iMCD	FALSE	NA	Cycle1_Day1	9.5818	11.3813	9.32514	10.7929	11.0577	9.10408	9.84053	9.5393	11.1831	12.6366	11.578	11.1188	11.364	9.06905	10.0872	9.35065	13.6468	10.6751	8.68267	11.5379	12.2734	10.2784	13.9436	9.15394	10.1807	10.1254	14.6455	13.0197	15.3201	9.88023	10.4913	11.6243	10.8824	10.2627	9.21874	11.2045	11.2374	10.8311	7.8093	9.63338	9.3439	9.01648
Patient_136	JRD-17	Patient_136-1	NA	Healthy	NA	NA	NA	9.96349	10.7974	9.42525	10.2703	10.9386	9.0146	9.79982	9.14981	10.0946	11.5639	11.3186	11.5223	12.2392	9.0211	10.1845	9.2026	13.8068	10.8435	8.69251	11.7634	12.2711	10.2064	14.1157	9.18185	11.2782	10.3975	13.3124	12.9869	14.7704	9.9498	11.1324	13.2007	10.7197	10.0149	8.71958	10.9229	11.2459	11.3843	9.08662	9.49362	9.62276	9.68143
Patient_137	JRD-17	Patient_137-1	NA	Healthy	NA	NA	NA	9.61863	10.7436	9.47118	10.1772	10.942	9.13342	9.75836	9.27339	10.1259	12.123	11.6104	11.1197	11.9796	9.64688	10.0184	9.25097	13.421	10.5411	8.48002	10.7406	11.9847	10.3114	14.029	9.17451	10.6582	10.098	13.3182	12.6436	14.9263	9.69537	11.0045	11.8779	10.633	10.1396	9.03012	10.9437	11.362	10.8419	8.73944	9.25497	9.33419	9.52471
Patient_138	JRD-17	Patient_138-1	NA	Healthy	NA	NA	NA	9.8333	10.946	9.39164	10.3633	10.9695	9.05879	9.81989	9.08242	10.5567	11.7277	11.0722	11.5119	12.2164	8.9426	9.94535	9.22016	13.8296	10.5034	8.58822	11.2488	11.8415	10.1733	13.7325	8.90114	10.1996	9.87111	12.1803	12.7028	15.2116	9.67615	10.8577	12.5939	10.8715	9.91711	8.84502	10.9984	10.9884	11.085	8.07949	9.41541	9.48419	9.11237
Patient_139	JRD-17	Patient_139-1	NA	Healthy	NA	NA	NA	9.8785	10.9738	9.19382	10.4364	10.9168	9.00404	11.121	8.91798	9.86359	11.8696	12.6001	11.4946	12.251	8.75816	10.3543	9.04985	14.3833	10.4099	8.42205	11.6151	12.4491	10.2414	13.7162	9.12653	10.5628	10.8249	13.991	12.5839	15.0224	9.59536	10.8746	12.5849	10.9281	9.90845	8.59751	11.4001	10.9884	10.9449	8.39589	9.44391	9.40553	10.0574
Patient_140	JRD-17	Patient_140-1	NA	Healthy	NA	NA	NA	9.7065	10.6136	9.58208	10.1379	10.8595	9.19129	10.0712	9.27649	10.1957	11.9506	11.7489	11.0578	11.7327	8.97451	10.0466	9.45597	13.7336	10.7514	9.17097	11.3868	12.4312	10.2954	13.9507	9.20883	10.4028	10.1419	12.1803	12.7711	15.2746	9.89592	10.7208	11.6168	10.6697	9.95881	9.13829	10.8099	11.0365	10.7012	8.03375	9.24348	8.98	9.11763
Patient_141	JRD-17	Patient_141-1	NA	RA+	NA	NA	NA	10.2082	11.2947	9.65148	10.9295	10.8106	9.78492	10.55	9.85621	10.0369	12.4105	11.9875	12.1851	11.6959	8.86716	11.6697	9.45577	13.4698	11.2867	9.79103	12.3987	13.1014	10.5025	13.4973	9.03746	10.2027	9.7461	16.3418	14.0827	15.0597	9.71335	10.6976	12.6827	10.9573	10.3804	9.46199	11.0034	11.1733	11.2759	8.19692	9.87154	9.60724	9.21019
Patient_89	JRD-16	Patient_89-3	NA	iMCD	TRUE	Placebo + BSC	Cycle1_Day8	9.84408	11.3826	9.86851	10.4549	11.0836	9.1416	10.2655	9.35381	9.91379	12.56	12.5393	10.4865	12.726	8.72383	11.2066	9.86635	14.1894	10.9687	8.45492	11.5288	11.4134	10.3876	14.1202	9.47046	11.3869	9.96174	13.9857	13.997	15.3217	9.78725	11.0059	13.2003	10.8554	9.85003	9.01179	11.7944	11.5658	10.9978	9.30424	9.33539	9.71356	10.0967
Patient_142	JRD-16	Patient_142-1	NA	iMCD	TRUE	Siltuximab + BSC	Cycle1_Day1	9.87298	11.4573	9.31379	11.1476	11.0025	9.54554	10.3713	9.01318	10.0081	12.7479	12.0288	12.5461	12.2944	8.71356	11.0338	9.45882	13.5065	10.8135	8.70183	12.6541	12.0669	10.487	13.7988	9.22762	10.662	10.2861	15.1129	13.0636	14.6365	9.89254	11.0201	12.919	10.9342	9.93679	9.06905	11.0671	11.549	11.0751	9.67701	9.65607	9.63536	9.50898
Patient_143	JRD-16	Patient_143-1	NA	iMCD	TRUE	Siltuximab + BSC	Cycle1_Day1	9.74382	11.548	9.27612	11.0798	10.9832	9.45327	10.0414	9.06474	9.65732	12.7146	12.0305	12.3356	12.2109	8.44584	11.0121	9.4477	14.1337	10.651	8.69035	12.5241	10.5796	10.7869	13.6006	8.90448	9.84956	9.75672	14.4094	13.2143	14.4693	9.60233	10.6334	12.8706	11.0135	9.9976	9.01318	11.8036	11.3791	10.7854	8.26538	9.59656	8.66071	9.15886
Patient_142	JRD-16	Patient_142-2	NA	iMCD	TRUE	Siltuximab + BSC	Cycle1_Day8	9.93472	11.089	9.47046	10.633	11.013	9.37786	10.4471	8.88509	9.99732	12.5647	11.7957	12.4627	12.3247	8.88448	11.2597	9.28679	13.474	10.84	8.55574	13.9422	11.965	10.3668	13.8479	9.30035	10.9446	10.1987	14.7217	13.5401	15.2373	9.82861	11.2174	13.9973	10.9224	9.86202	9.18016	11.0424	11.6543	11.0976	9.57213	9.43233	9.6444	9.70217
Patient_143	JRD-16	Patient_143-2	NA	iMCD	TRUE	Siltuximab + BSC	Cycle1_Day8	9.69453	10.9064	9.10957	10.5235	10.8203	9.06905	9.80235	8.75936	9.43359	11.8837	11.1789	12.8989	12.4082	8.25931	10.4439	8.95037	13.8391	10.3516	8.41532	12.1355	10.7764	10.6821	13.4163	8.73815	10.2416	9.44141	14.2738	13.1258	14.9659	9.37959	10.9451	12.8045	10.8434	9.72161	8.36851	11.123	11.0552	12.1119	8.19081	9.52082	9.23673	9.1046
Patient_107	JRD-16	Patient_107-3	NA	iMCD	TRUE	Placebo + BSC	Cycle4_Day1	10.9872	10.9408	9.4477	10.6191	10.7467	10.3906	9.67287	9.35028	9.47877	12.9462	13.3735	11.08	11.9489	8.55842	11.206	9.732	13.4594	10.6761	8.70079	11.3169	12.9205	10.6317	12.6916	8.73815	10.2471	10.6663	14.776	13.7544	14.5757	9.98954	10.4572	12.0312	10.8283	11.0942	9.50077	11.99	11.1952	10.9489	8.01402	10.4453	8.53187	9.75589
Patient_108	JRD-16	Patient_108-2	NA	iMCD	TRUE	Siltuximab + BSC	Cycle4_Day1	9.8469	11.3498	9.80784	11.1684	10.8939	9.3966	9.88295	8.83384	9.77873	12.6702	12.9454	13.1794	13.0046	8.42626	11.164	9.33718	14.1007	10.7679	8.60659	11.6778	10.5796	10.6763	13.7254	9.20872	10.8411	10.5245	14.0352	13.4981	15.0317	9.69853	11.1018	12.5856	11.0804	9.88935	9.03287	11.2016	11.6167	11.4011	9.01681	9.74046	9.40599	10.0983
Patient_144	JRD-16	Patient_144-1	NA	iMCD	TRUE	Placebo + BSC	Cycle1_Day1	9.88448	10.6202	10.9082	10.1902	11.1556	9.64638	9.73369	9.64476	10.2892	12.3734	13.8677	11.0984	11.3607	8.83637	10.2521	9.49245	14.2705	12.0161	8.4475	11.8488	13.0697	10.1499	13.6073	9.03342	9.97556	11.0352	14.1584	14.7122	14.9581	9.73691	10.8988	11.7839	10.6373	10.2574	9.1955	13.43	11.0991	10.7837	8.47046	9.55612	8.77479	9.71012
Patient_144	JRD-16	Patient_144-2	NA	iMCD	TRUE	Placebo + BSC	Cycle1_Day8	9.76669	10.7162	9.47857	10.1757	11.084	9.63735	9.7269	9.71699	10.3572	12.2806	12.9556	11.1147	11.4675	8.90959	10.2826	9.34252	14.2295	11.9384	8.53993	11.3185	13.0178	10.2798	13.5223	9.16088	9.82929	10.5407	14.2935	12.9049	15.0046	9.80009	10.8328	11.8067	10.6379	10.3596	9.27891	12.2164	11.0582	10.8167	8.35006	9.57837	8.70667	9.61802
Patient_145	JRD-16	Patient_145-1	NA	iMCD	TRUE	Placebo + BSC	Cycle1_Day1	9.77561	11.8332	8.91931	11.1184	10.7849	9.5708	11.2629	9.12799	10.0017	12.4835	12.5963	10.2027	11.6742	8.58909	10.6633	9.25526	13.4758	10.7434	8.77182	12.2767	13.0696	10.1366	13.4938	9.15406	11.8552	10.1898	16.138	12.7113	14.8158	9.61434	11.2902	12.9003	10.6776	9.96217	8.93987	10.9117	11.6239	11.3912	10.1427	9.67455	9.93973	10.5892
Patient_145	JRD-16	Patient_145-2	NA	iMCD	TRUE	Placebo + BSC	Cycle1_Day8	9.73505	11.7713	9.22086	11.3192	11.0375	9.89951	11.3822	9.28817	10.2351	12.7019	12.7223	10.3849	11.7545	8.82814	10.8395	9.43108	13.6858	11.0272	9.00534	12.7657	13.291	10.427	13.9423	9.45533	11.8552	10.4368	16.0057	12.8748	14.9273	9.83668	11.566	13.1951	10.9337	9.97971	9.30811	11.0469	11.8022	11.4835	10.3784	9.72996	10.5052	10.5057
Patient_89	JRD-16	Patient_89-4	NA	iMCD	TRUE	Placebo + BSC	Cycle4_Day1	10.2059	11.7073	9.53099	10.8731	11.1821	9.53935	10.3778	9.33226	10.1457	12.4361	13.0903	10.3555	12.4961	8.76553	11.6145	9.80896	14.1425	10.9483	8.44377	11.7276	11.2557	10.3238	14.3307	9.85019	10.941	10.4561	14.2177	13.6293	15.5567	9.84878	11.0706	13.1419	10.8677	9.81586	9.00731	11.7252	11.372	10.8845	9.15785	9.42206	9.54535	9.64332
Patient_146	JRD-16	Patient_146-3	NA	iMCD	TRUE	Placebo + BSC	Cycle4_Day1	10.3489	11.5509	9.15482	10.8257	10.9309	9.68598	10.5103	9.80977	9.40386	12.391	12.4483	11.7371	13.1043	8.30241	11.9185	9.44087	14.3932	11.7885	8.58459	11.7819	12.6193	10.4521	12.937	9.73183	11.535	9.81314	13.5088	13.8732	15.0533	9.74382	11.0953	13.0728	10.98	9.67895	8.7705	11.0948	11.9414	11.2792	9.79295	9.58946	9.20823	10.6453
Patient_143	JRD-16	Patient_143-3	NA	iMCD	TRUE	Siltuximab + BSC	Cycle4_Day1	9.45527	10.8998	8.91931	10.2408	10.8858	8.93876	9.86975	8.75936	9.26492	12.017	11.3837	12.617	12.1725	8.25931	10.7503	9.02154	14.0191	10.4028	8.3733	12.2482	10.6133	10.6973	13.5912	8.73815	10.5852	9.58233	13.5597	12.902	14.8665	9.33271	10.726	12.658	10.934	9.74079	8.28679	11.4949	11.3127	11.5451	9.56129	9.45943	8.83257	9.16917
Patient_85	JRD-16	Patient_85-1	NA	iMCD	TRUE	Siltuximab + BSC	Cycle1_Day8	9.86496	11.5245	9.22665	10.4206	10.7052	9.46557	10.7984	10.8903	10.7969	11.6993	12.4662	12.9908	12.0431	9.15608	10.9497	8.95037	12.9218	10.3759	7.99661	10.815	13.1371	9.78195	13.7392	8.73815	11.5401	10.1949	14.0523	12.8611	14.7662	9.25998	11.5724	13.8927	10.3758	11.0942	8.53955	10.7753	12.0396	11.0572	10.4207	9.77099	10.448	10.1209
Patient_84	JRD-16	Patient_84-1	NA	iMCD	TRUE	Placebo + BSC	Cycle1_Day8	9.96924	11.1603	9.04521	10.6589	10.8673	9.5904	10.202	8.97556	9.97685	12.2955	12.1067	11.1633	11.5523	8.69418	10.6459	9.16967	13.8913	11.1298	8.49305	11.9955	11.4855	10.304	13.8113	8.98613	9.99209	10.4675	13.9342	13.0445	15.0899	9.58383	10.6374	12.6763	10.6692	10.0178	8.81762	11.2898	11.3083	10.7599	8.2114	9.45923	8.80832	9.02708
Patient_110	JRD-16	Patient_110-2	NA	iMCD	TRUE	Siltuximab + BSC	Cycle4_Day1	9.57175	10.7092	9.30606	10.3486	10.7423	9.34939	11.3021	9.06743	9.88859	11.8631	11.9866	11.9096	12.057	8.69384	10.492	9.09038	13.6923	11.5268	8.44045	11.765	11.4699	10.0875	13.6721	8.89239	10.6087	9.95143	13.3423	13.2758	14.5583	9.47675	10.6142	13.4547	10.6628	10.0095	8.77972	11.9129	11.2671	10.6374	8.46516	9.23793	9.18809	9.09355
Patient_147	JRD-16	Patient_147-1	NA	iMCD	TRUE	Siltuximab + BSC	Cycle1_Day1	9.75338	10.8239	10.0929	10.1989	10.7675	9.65696	10.3138	9.19918	10.0418	12.5998	11.8317	12.1106	12.0298	8.94603	11.3796	9.30218	13.0559	11.1722	8.53411	13.0758	11.7676	10.5975	12.515	10.7678	11.3206	10.3299	15.0661	14.2991	14.7155	9.5157	10.8175	13.0955	10.4013	10.0712	9.0129	10.7753	11.9363	10.5702	10.8291	9.59731	9.80961	9.37243
Patient_147	JRD-16	Patient_147-2	NA	iMCD	TRUE	Siltuximab + BSC	Cycle1_Day8	9.94442	10.3904	9.79246	9.92225	10.6192	9.40833	10.2859	9.06474	9.94632	11.3186	11.1789	12.2268	12.1789	8.87375	10.6862	8.95037	12.9218	11.0532	8.34563	13.3814	11.9306	10.3642	12.7609	10.8118	11.5564	10.2934	14.9258	14.0935	14.7275	9.29737	11.0407	13.0495	10.3045	9.9526	8.54998	11.0392	11.0028	10.7216	9.27193	9.40897	10.2842	9.30606
Patient_148	JRD-16	Patient_148-3	NA	iMCD	TRUE	Siltuximab + BSC	Cycle4_Day1	9.80671	11.0137	9.61967	10.3154	11.1112	9.78594	10.6366	9.04002	10.1468	12.2898	12.8611	11.1281	11.984	8.82909	10.9799	9.51195	14.0841	11.1178	8.45327	12.425	11.3216	10.3606	13.7108	9.50482	10.8534	10.5172	14.4174	13.6861	15.0526	9.92733	10.9723	12.4206	10.7662	9.93679	9.08507	11.4779	11.3445	10.9836	8.66427	9.41574	9.28147	9.21432
Patient_145	JRD-16	Patient_145-3	NA	iMCD	TRUE	Placebo + BSC	Cycle4_Day1	10.2997	11.6095	9.15102	11.1321	10.8366	9.97585	11.2759	9.13057	9.87406	12.8259	13.9548	10.1856	11.8011	8.72417	11.3861	9.45409	13.5292	10.9189	8.74987	11.9974	13.1718	10.214	13.342	9.24698	11.7112	10.4719	16.0801	13.6216	14.8362	9.54323	11.4731	13.3529	10.6475	10.0053	9.03919	13.0021	12.0239	11.3384	10.3994	9.67189	10.2602	10.6453
Patient_144	JRD-16	Patient_144-3	NA	iMCD	TRUE	Placebo + BSC	Cycle4_Day1	9.99873	10.8922	9.69174	10.7174	11.2494	9.44956	9.67287	9.72707	10.6812	12.2169	12.1488	11.1767	11.7006	8.92154	9.97732	9.39832	14.3251	11.9356	8.48623	11.5661	13.0772	10.3817	13.8528	9.32463	10.0811	10.2682	14.2939	12.5721	15.1963	9.89921	11.021	12.186	10.7832	10.0779	9.29577	11.2583	11.1457	11.1385	8.62095	9.60437	8.94632	9.91304
Patient_149	JRD-16	Patient_149-1	NA	iMCD	TRUE	Placebo + BSC	Cycle1_Day1	9.60678	11.0093	9.64908	10.8503	10.9846	9.61268	9.92095	9.1634	10.4947	12.6046	12.6589	11.1685	11.6177	8.74079	10.5436	9.507	13.9762	10.7696	8.56262	11.5529	12.3865	10.347	13.6109	10.9375	10.5916	10.2812	15.3186	13.3285	15.1509	9.71819	10.7546	11.5038	10.8972	9.90147	9.15911	11.1253	11.4094	10.8304	8.27612	9.54438	8.74315	9.22593
Patient_149	JRD-16	Patient_149-2	NA	iMCD	TRUE	Placebo + BSC	Cycle1_Day8	9.45527	10.8414	9.49346	10.4997	11.0551	9.16365	10.0358	9.17268	10.3482	12.5461	11.2268	11.1136	11.4308	8.87836	10.0975	9.38046	13.9875	10.6828	8.71939	11.4731	12.3335	10.3534	13.3401	10.7121	10.7966	9.48079	15.2692	12.8981	15.0878	9.75889	10.7417	11.4501	10.8564	10.2495	9.20994	10.7753	11.424	10.9867	8.32778	9.65678	8.96636	9.16817
Patient_150	JRD-16	Patient_150-1	NA	iMCD	TRUE	Siltuximab + BSC	Cycle1_Day1	9.70857	10.8818	9.3289	10.2234	10.9179	9.76868	10.2222	8.98613	9.73927	11.9658	12.9034	11.5609	11.8087	8.6388	11.1791	9.0474	13.7546	10.3516	8.55036	11.7421	11.3286	10.043	13.9491	9.05637	10.2726	10.8563	13.6147	13.5979	14.9313	11.6382	10.6891	12.0858	10.5942	9.92095	8.44667	11.8901	11.121	10.5506	9.45759	9.64187	9.02542	8.81664
Patient_150	JRD-16	Patient_150-2	NA	iMCD	TRUE	Siltuximab + BSC	Cycle1_Day8	9.64241	10.9198	9.75372	10.4227	10.7891	9.47452	10.2553	9.07575	9.79084	11.6639	11.4433	11.5641	11.9879	8.71149	10.8643	8.95037	13.5641	10.3859	8.54574	12.787	11.2886	10.0176	13.9665	8.87221	10.4285	9.97671	13.3993	13.7658	14.8206	11.6382	10.6534	13.6081	10.4886	9.91976	8.60548	11.095	11.2099	10.9159	10.1383	9.48301	9.07307	9.02015
Patient_104	JRD-16	Patient_104-3	NA	iMCD	TRUE	Siltuximab + BSC	Cycle4_Day1	9.83826	10.8386	10.965	10.5555	11.2322	10.3447	11.5998	9.48502	11.3191	11.846	11.8956	12.8158	12.7163	9.40875	11.5605	9.64043	14.2864	10.9422	8.01959	12.433	12.7657	9.97241	13.5824	8.94163	10.6494	9.76636	15.5235	13.3328	13.749	9.42459	11.2549	12.7628	11.6924	9.90328	8.67772	11.8194	11.6488	11.7986	10.811	9.44377	9.32418	9.63154
Patient_151	JRD-16	Patient_151-1	NA	iMCD	TRUE	Placebo + BSC	Cycle1_Day1	9.73013	11.2445	9.4816	10.7493	11.0505	9.36435	10.2123	9.6359	10.6761	12.5643	12.2042	12.3517	11.8631	9.64476	10.9616	9.26021	13.4374	11.0388	8.81698	12.0216	11.9658	10.3917	13.9167	9.28725	10.8362	10.2084	15.1704	12.8038	15.1372	9.80896	10.972	12.4943	10.8315	10.1998	9.06501	11.49	11.6895	10.8864	8.94778	9.6987	9.74836	9.12516
Patient_151	JRD-16	Patient_151-2	NA	iMCD	TRUE	Placebo + BSC	Cycle1_Day8	9.50144	10.9562	9.34961	10.5076	10.9477	9.29783	10.0707	9.52337	10.5213	12.3207	11.8556	12.2097	11.8065	9.98527	10.8778	9.13314	13.1502	10.7886	8.61912	12.0536	11.891	10.2403	13.7026	9.19992	10.6528	10.2016	15.135	12.7232	14.9228	9.66463	10.6457	12.6476	10.6734	10.0812	8.9867	10.8379	11.4975	10.6847	9.01318	9.57875	9.70252	8.93575
Patient_152	JRD-16	Patient_152-4	NA	iMCD	TRUE	Placebo + BSC	Cycle4_Day1	10.0062	11.2845	9.43775	10.837	10.9968	9.88157	10.1015	9.25148	10.4625	12.4669	12.4011	12.124	11.5148	9.11868	12.1806	9.47492	14.0403	10.6713	8.51885	11.1616	12.4608	10.4305	13.8792	9.25927	10.7339	9.99152	14.4143	13.5457	15.1969	9.61894	10.8206	13.1901	10.8454	10.0584	9.13776	11.5658	11.6297	10.9821	9.16641	9.49845	8.91498	9.1375
Patient_153	JRD-17	Patient_153-1	NA	RA+	NA	NA	NA	9.76609	11.4796	9.52377	10.7932	10.9932	9.32551	10.0206	8.96315	9.88915	13.0004	11.3855	11.7849	11.8923	8.89469	10.8559	9.82527	14.0772	10.9518	8.55185	12.8823	12.0575	10.6353	12.6566	8.96466	10.4696	9.95803	13.5752	13.4472	15.1044	9.72201	10.8073	12.6033	11.0054	9.9068	9.39635	11.0814	11.4497	10.5699	7.96432	9.47075	9.10498	9.23992
Patient_154	JRD-17	Patient_154-1	NA	RA+	NA	NA	NA	10.0664	11.3652	9.52887	10.6877	10.8301	9.74822	10.1055	9.41878	9.95002	12.7989	11.9933	11.9007	11.3737	8.80934	11.8397	9.81827	13.9501	10.7223	8.42424	11.708	11.0157	10.2716	12.8317	8.86717	10.3595	9.6666	14.8188	13.6293	15.172	9.66856	10.6583	12.903	10.8277	10.0471	9.24741	11.6941	11.3469	10.4686	8.59649	9.28742	9.20602	10.133
Patient_155	JRD-17	Patient_155-1	NA	iMCD	FALSE	NA	Cycle4_Day1	9.65146	11.365	9.30449	11.4047	10.7861	9.68389	10.1646	9.44889	9.96007	12.5255	12.5075	12.0623	12.0087	8.64057	12.0139	9.48708	13.4217	10.9133	8.54904	11.8934	10.6897	10.324	13.563	9.03002	10.0629	10.1539	13.9751	13.2114	15.0825	9.69719	10.8242	12.7174	11.0718	10.0492	8.92723	11.1836	11.1806	11.4534	8.66727	9.5856	9.05382	10.2321
Patient_156	JRD-17	Patient_156-1	NA	iMCD	FALSE	NA	Cycle1_Day1	9.86417	11.9632	9.18416	10.8062	10.9408	9.43801	10.6463	10.8157	10.9868	12.0371	12.7208	12.2381	12.2839	9.25502	11.0733	9.13264	13.2262	10.4319	8.29097	10.2414	13.3975	9.93859	13.4583	8.95494	11.022	10.0018	14.9335	12.7611	14.3267	9.55823	11.1043	12.192	10.7593	11.0916	8.94699	11.0034	11.9488	11.2531	9.6806	9.96913	10.3956	9.90634
Patient_157	JRD-17	Patient_157-1	NA	iMCD	FALSE	NA	Cycle1_Day1	10.326	11.445	9.24427	11.0164	10.9924	9.77572	9.82604	9.01385	9.97971	12.5867	13.5168	12.3948	12.1366	8.64907	11.5356	9.37882	13.8229	10.5913	9.17045	11.0975	10.5711	10.2356	13.2533	8.9073	10.578	11.1803	15.1076	13.4368	15.0992	9.62773	10.7298	12.2127	10.8072	9.95489	8.99019	12.5888	11.2046	10.9398	8.29688	9.49964	8.73246	9.07391
Patient_158	JRD-17	Patient_158-1	NA	iMCD	FALSE	NA	Cycle1_Day1	10.8983	11.1067	9.27982	10.382	10.7667	9.44583	11.4967	9.67637	9.74068	11.828	12.6179	12.4586	12.6538	9.06834	12.1534	9.35152	13.1849	12.4036	8.29624	10.3896	12.0345	10.0748	12.5718	9.4485	10.5203	9.9537	16.2673	13.7803	14.4963	9.52853	11.1585	12.6507	11.6547	9.70351	8.91943	11.8408	11.4487	11.3956	8.89228	9.45128	9.86398	9.296
Patient_159	JRD-17	Patient_159-1	NA	Healthy	NA	NA	NA	10.9777	11.383	9.32311	10.5951	10.9228	9.8529	10.0195	9.45495	10.0692	12.5325	12.4507	11.4657	11.6463	8.93258	11.417	9.50093	14.1137	12.2105	8.57843	10.5958	11.0858	10.3219	13.6168	8.9999	10.0255	9.75997	14.7014	13.4197	15.3277	9.53782	10.3774	12.2989	10.9398	10.1778	9.05138	11.6559	11.1959	10.8321	8.67395	9.36048	8.82293	9.84707
Patient_160	JRD-17	Patient_160-1	NA	Healthy	NA	NA	NA	10.0412	11.11	9.51728	10.5716	10.8469	9.94875	10.0254	9.3562	9.95783	12.6711	13.6327	11.7455	12.0323	9.41955	10.9745	9.75129	13.4237	11.267	8.49134	11.4594	12.1276	10.322	13.7696	9.33848	9.87053	10.6292	12.1803	13.6613	15.2177	9.75042	10.7927	13.0407	10.7016	10.0454	8.97584	11.8796	11.0696	10.5823	8.06725	9.44145	8.77337	8.93895
Patient_161	JRD-17	Patient_161-1	NA	Healthy	NA	NA	NA	11.6617	10.9355	9.30996	10.1935	10.8092	9.86319	9.66262	9.40308	10.1761	12.2397	13.5251	11.2074	11.9383	9.58374	11.2533	9.38956	14.2995	11.7068	9.52395	10.7137	11.1171	10.1157	13.3978	8.91246	10.5253	11.2669	14.1655	13.3278	14.8352	9.46334	10.5755	12.2495	10.6451	9.96473	8.81105	11.4704	11.0567	10.7416	10.4974	9.20533	8.73434	9.27778
Patient_162	JRD-17	Patient_162-1	NA	Healthy	NA	NA	NA	9.94394	11.1621	9.33345	10.5769	10.8899	9.4313	9.98336	10.8157	10.1645	12.171	12.5965	11.0698	12.3015	8.83606	10.7813	9.36096	13.3549	10.8056	8.72057	11.2258	12.2949	10.9257	13.9651	8.98437	10.8942	10.8844	14.5812	13.0478	15.2817	9.72315	11.0947	12.7503	10.8198	10.1689	8.89166	10.9994	11.103	10.7338	8.23403	9.66817	9.23183	8.97563
Patient_163	JRD-17	Patient_163-1	NA	Healthy	NA	NA	NA	9.59793	11.4378	9.37606	10.7313	10.9628	9.54005	10.0744	9.16206	10.1462	12.7634	12.1452	12.0925	11.8527	8.8763	10.6243	9.51542	13.566	10.8088	8.60607	10.9264	12.1042	10.4966	13.6859	9.13789	10.3054	10.0675	15.2089	12.9891	14.9371	11.463	10.8355	12.7696	10.9828	10.1158	9.25511	11.214	11.2111	11.0735	8.11506	9.45354	9.16631	9.25933
Patient_164	JRD-17	Patient_164-1	NA	Healthy	NA	NA	NA	9.87268	11.3036	9.45973	10.678	10.8595	9.79943	9.96921	9.28683	9.99561	12.4171	12.9683	11.3606	11.6107	8.87737	11.0015	9.43661	14.2367	13.0464	8.44939	11.7161	12.368	10.448	13.5631	9.05176	10.466	10.252	15.5911	13.4198	15.2148	9.72494	10.8133	12.6811	10.9198	9.93943	9.04251	11.279	11.9049	11.0696	8.15229	9.37048	9.01247	9.87732
Patient_165	JRD-17	Patient_165-1	NA	Healthy	NA	NA	NA	10.0861	11.3851	9.32852	10.7098	10.8856	9.80285	10.0245	9.20145	10.2774	12.4758	13.3441	11.2967	11.9984	8.77954	10.977	9.53585	13.4368	10.6885	8.60337	11.0295	10.8368	10.2899	13.7463	8.99436	10.9638	10.7633	14.252	13.451	15.0937	9.70711	10.874	13.8582	10.8333	10.0516	8.95464	11.4076	11.3091	11.1921	8.50915	9.61028	9.42919	9.96531
Patient_166	JRD-17	Patient_166-1	NA	Healthy	NA	NA	NA	10.0682	11.5569	8.92207	10.9132	10.8081	10.3634	10.4191	10.8157	9.12893	11.4917	12.991	11.3239	12.3207	8.06415	12.0801	9.52099	13.0209	10.6074	8.39061	11.9968	11.2904	9.74929	12.2733	8.88775	10.7399	10.1855	15.6459	14.1056	15.5331	9.45277	11.25	13.3927	10.7815	9.55517	8.34542	11.9755	10.9884	11.12	8.20616	9.6499	9.45705	8.83256
Patient_167	JRD-17	Patient_167-1	NA	Healthy	NA	NA	NA	9.65177	11.1351	9.28955	10.5216	10.8373	10.0092	10.4803	9.21442	9.98801	12.3961	12.9659	11.538	11.6924	8.84184	11.264	9.581	13.8623	10.8647	8.58549	11.1563	12.4962	10.4363	13.6715	9.14375	10.6873	10.8843	14.2439	13.4919	15.1166	11.0693	11.0001	12.1853	10.6629	9.94631	8.94023	11.4184	11.3051	10.6954	8.93769	9.37803	8.62106	9.37743
Patient_168	JRD-17	Patient_168-1	NA	Healthy	NA	NA	NA	9.71672	11.0691	9.48436	10.3492	11.0219	9.63502	9.88878	9.18413	10.0268	12.3262	12.8846	11.0111	12.1561	8.78641	10.6637	9.50539	13.9776	11.1217	8.65908	10.6956	11.9702	10.3312	13.6874	9.04686	9.98752	10.9508	13.7344	13.0571	14.5682	9.87584	10.6971	11.8454	10.8046	10.0181	9.0382	11.3676	11.2607	11.023	8.59612	9.46273	8.80331	8.9555
Patient_169	JRD-17	Patient_169-1	NA	Healthy	NA	NA	NA	10.0811	10.9799	9.31791	10.6137	10.734	9.5834	10.3822	9.11639	9.98049	12.2852	12.5042	11.5672	12.329	8.77724	12.0748	9.48394	13.8889	12.1469	8.44336	13.081	11.5372	10.2783	13.4698	9.08105	10.9519	12.2165	14.0521	13.2648	15.0931	9.58428	11.036	13.5898	10.6944	9.83876	8.89357	11.582	11.2161	10.6932	8.64633	9.36028	9.13097	9.17982
Patient_170	JRD-17	Patient_170-1	NA	Healthy	NA	NA	NA	9.6737	11.0331	9.3728	10.3802	10.9345	9.9126	9.96104	9.29689	10.2786	12.4587	13.3746	10.8052	11.8708	8.78469	10.739	9.60306	13.9279	10.9454	8.47496	11.3004	11.9555	11.2133	13.7651	9.1259	10.6311	11.6955	14.1802	13.1934	15.0913	9.64313	10.7849	12.577	10.781	10.2244	8.94115	11.4739	11.2541	10.5624	8.2326	9.42868	8.80301	9.08658
Patient_171	JRD-17	Patient_171-1	NA	Healthy	NA	NA	NA	9.99184	11.211	9.33614	10.6297	10.8983	9.70184	9.78652	9.27029	10.0582	12.8292	13.7862	11.7154	11.6873	8.78926	11.3623	9.50771	13.6763	10.8616	8.60414	10.8228	12.3193	10.3928	13.5317	9.13852	9.99128	11.1714	14.5785	12.9461	15.0094	9.66737	10.5973	11.5106	10.7784	10.2424	9.22962	11.4944	11.4511	10.6423	9.25341	9.46254	9.03432	9.29228
Patient_172	JRD-17	Patient_172-1	NA	Healthy	NA	NA	NA	9.76309	11.1536	9.38668	10.5523	10.9417	9.49977	9.95857	9.37757	10.0064	12.8584	14.1926	10.7659	11.9072	9.01989	11.0292	9.56084	14.133	11.1338	9.78722	10.527	11.5014	10.5388	13.3568	9.10847	10.1979	12.2165	15.575	13.1354	15.1339	9.71646	10.5182	11.8443	10.8213	10.1144	9.12018	11.2843	11.1239	10.3203	8.43533	9.63089	9.02382	9.02463
Patient_173	JRD-17	Patient_173-1	NA	Healthy	NA	NA	NA	9.75491	11.2763	9.28075	10.6127	10.8778	9.83297	10.0828	9.11614	9.95187	12.3261	12.5447	11.2611	11.8866	8.85578	11.0141	9.50945	14	10.9859	8.50835	10.5841	11.5089	10.3133	13.5054	9.18124	10.7851	10.608	12.5351	13.2206	14.8189	9.67934	10.5563	11.8258	10.9147	9.90139	8.95769	11.3217	11.0768	10.7193	8.85625	9.57197	8.90779	9.13148
Patient_174	JRD-17	Patient_174-1	NA	Healthy	NA	NA	NA	9.84902	11.3138	9.27935	10.7564	10.7925	9.71563	9.99827	9.11367	10.1016	12.4444	12.5136	11.2973	11.5404	8.93309	10.728	9.47744	13.4632	11.1545	8.53938	10.8365	11.5509	10.5796	13.6496	9.13138	10.4307	10.5907	13.8614	13.092	15.0736	9.68051	10.5317	11.4998	10.8666	10.0002	9.08717	11.1467	11.2271	10.6545	7.8093	9.36849	8.43886	9.20969
Patient_175	JRD-17	Patient_175-1	NA	Healthy	NA	NA	NA	9.99404	11.3723	9.3054	10.7535	10.898	10.0205	10.2154	9.04141	10.417	12.0414	12.5628	11.6138	12.1113	8.81579	11.1478	9.52347	13.9571	11.067	8.98004	11.1022	11.3893	10.267	14.1157	9.48767	10.4946	10.3519	14.4927	13.8733	15.3297	9.67075	10.8528	12.5969	10.8381	9.94119	8.72496	11.6298	11.0707	11.2362	8.88138	9.47631	8.92961	10.5094
Patient_176	JRD-17	Patient_176-1	NA	Healthy	NA	NA	NA	9.95162	11.2116	9.42146	10.5753	10.975	9.76311	9.86576	9.25221	10.1777	12.4514	12.886	11.4914	11.6079	8.90865	10.7083	9.49957	14.5031	10.9096	9.79103	11.2483	11.6385	10.4275	13.6183	9.19862	10.0387	10.9019	12.8817	13.3315	15.3626	9.82227	10.5549	12.0717	10.8697	10.0838	9.14553	11.3714	11.2707	10.4771	7.8093	9.45109	8.42229	9.39313
Patient_177	JRD-17	Patient_177-1	NA	Healthy	NA	NA	NA	9.98045	10.9835	9.18764	10.3323	10.7978	9.77496	10.2687	9.29034	9.9902	12.4364	13.238	11.7055	11.9614	8.84787	10.875	9.32346	13.3416	11.331	8.50381	11.062	12.0302	10.2373	13.8155	8.95208	11.0412	11.1416	13.047	13.1557	14.7886	9.64743	10.7058	13.2492	10.6487	10.0644	8.99554	11.2508	11.2474	10.724	8.94293	9.21246	9.10498	9.84786
Patient_178	JRD-17	Patient_178-1	NA	Healthy	NA	NA	NA	10.0775	10.9739	9.27772	10.2999	10.7377	10.0064	9.81616	9.18813	10.0097	12.2486	13.8123	11.6256	11.7042	8.74383	11.0937	9.28429	13.7969	10.5364	8.45154	10.6511	10.7366	10.1618	13.7796	8.98879	10.3614	11.0612	12.2876	13.1917	14.8394	9.49535	10.7772	12.1368	10.6486	10.1162	8.78315	11.6124	11.0246	10.6712	8.58086	9.5631	8.67178	8.98228
Patient_179	JRD-17	Patient_179-1	NA	Healthy	NA	NA	NA	9.41139	10.9674	9.31565	10.3425	11.1323	9.34868	11.4967	9.51554	10.1668	12.6926	12.2964	11.4445	11.5481	8.82887	10.1688	9.47922	13.5517	10.6584	8.74144	10.9239	11.897	10.2659	13.4218	8.92635	10.0534	10.371	13.6594	12.9726	15.0745	9.82318	10.404	11.4138	10.7294	10.0872	9.19	10.945	11.1536	10.4691	7.8093	9.35626	9.04954	8.92101
Patient_180	JRD-17	Patient_180-1	NA	Healthy	NA	NA	NA	9.43493	11.0939	9.40748	10.5795	10.9108	9.56793	9.96312	9.4041	10.1179	12.3856	12.6637	11.4398	11.5644	9.11591	10.4075	9.4723	13.9554	10.6221	8.52273	11.0986	11.8793	10.3399	14.1157	9.05421	10.9399	11.2768	15.4292	12.9326	15.1759	9.64537	10.5664	11.736	10.6573	10.214	9.18533	11.0038	11.1488	10.7172	10.706	9.37625	8.98344	10.1323
Patient_181	JRD-17	Patient_181-1	NA	Healthy	NA	NA	NA	10.5136	10.8352	9.35038	11.3991	10.8876	9.33498	9.85348	9.28924	10.2166	11.7285	11.6763	10.4836	12.3771	8.97176	10.1427	9.15847	13.8252	10.5646	8.56103	11.2122	11.6567	10.3028	14.1157	9.33281	10.488	10.1755	12.968	12.931	15.2056	9.77356	10.9594	12.2181	10.6061	10.0667	8.94361	11.0111	11.0361	10.9857	8.4345	9.39948	9.37464	9.07878
Patient_182	JRD-17	Patient_182-1	NA	Healthy	NA	NA	NA	9.73171	11.0769	9.50917	10.5931	11.048	9.72569	10.0757	9.33153	11.1831	12.4464	12.0547	11.4601	11.4642	8.94924	10.4828	9.47389	14.0892	10.8185	8.61069	11.802	12.2792	10.3838	14.1157	10.0798	10.653	10.1695	13.8816	13.0755	15.4315	10.4797	10.9287	12.8772	10.7592	10.0038	9.20187	11.2951	11.303	10.6731	8.51542	9.97792	8.96027	9.23
Patient_183	JRD-17	Patient_183-1	NA	Healthy	NA	NA	NA	9.9938	11.0152	9.41554	10.5881	10.9204	9.32757	9.83544	9.07913	10.0046	12.2891	12.2392	11.9553	12.0273	8.82025	10.5056	9.40126	14.0437	11.0246	8.55145	12.9082	10.6569	10.3101	14.0149	9.15352	10.5597	11.0938	12.1803	12.6471	14.9755	9.99271	10.9051	13.0312	10.7766	9.98973	8.96012	11.1311	11.2999	10.6087	8.84352	9.37088	9.05332	9.45658
Patient_184	JRD-16	Patient_184-1	NA	iMCD	TRUE	Placebo + BSC	Cycle1_Day1	11.7072	11.1709	10.1719	10.6241	11.0449	9.92139	10.3315	9.00647	9.92555	12.3163	12.4324	10.5333	11.4106	8.78953	11.2324	9.52003	14.4629	11.1844	8.48905	13.9422	12.1276	10.2912	13.7979	9.60604	10.0539	9.93074	14.7644	14.8821	15.313	9.70494	10.8113	12.6307	10.6674	10.1224	8.99407	11.5016	11.2816	11.1246	7.8194	9.58703	9.0634	9.04139
Patient_185	JRD-16	Patient_185-1	NA	iMCD	TRUE	Siltuximab + BSC	Cycle1_Day1	11.3828	10.6294	9.37156	10.2774	10.7833	9.76934	9.83668	9.28007	10.2005	12.0815	12.5662	11.8418	11.228	9.03397	10.3776	9.21408	13.4894	10.5376	8.48824	11.1511	11.579	10.2223	13.4957	9.45389	10.2517	10.2788	13.621	12.9187	15.0042	9.62132	10.731	11.4567	10.5038	10.2088	9.24627	10.7782	11.0872	10.7822	8.33896	9.39703	9.17916	8.96376
Patient_185	JRD-16	Patient_185-2	NA	iMCD	TRUE	Siltuximab + BSC	Cycle1_Day8	11.8768	10.8107	10.225	10.522	11.0705	10.127	10.008	9.47492	10.6804	12.5636	13.4194	11.9602	11.5264	9.17941	10.9385	9.4814	13.7529	10.9641	8.50224	12.7241	11.5782	10.2937	13.6523	9.60084	10.5539	10.7505	13.7312	13.7259	15.2075	9.79165	10.9105	12.0397	10.6433	10.1367	9.39853	11.3107	11.2779	10.7704	8.61618	9.36392	9.30629	9.17966
Patient_186	JRD-16	Patient_186-1	NA	iMCD	TRUE	Siltuximab + BSC	Cycle1_Day1	10.4708	10.9876	11.0133	10.6536	11.0725	9.20799	9.94691	8.75936	9.91857	12.6882	13.8066	11.9141	11.9395	8.70529	10.7968	9.4731	14.5691	11.0703	8.6319	13.9422	11.2406	10.3215	13.5815	9.25385	10.784	12.3181	16.0839	14.8586	15.0402	9.57478	10.6202	13.1022	10.9305	9.67913	8.98328	12.7084	11.354	10.9168	9.04576	9.59917	8.84298	9.98114
Patient_187	JRD-16	Patient_187-1	Rep 1	iMCD	TRUE	Placebo + BSC	Cycle1_Day1	10.0222	10.9688	10.058	10.2827	10.7541	9.82623	10.4407	9.83905	10.2132	12.3159	12.9185	12.6969	12.5666	9.00815	11.8889	9.71785	13.8086	11.2759	9.08348	11.9356	12.1661	10.1072	13.5147	9.37851	10.2784	11.7636	15.7505	13.7683	14.5001	9.91019	11.1984	12.248	11.6924	9.82161	8.87805	11.5485	11.5341	10.7745	8.47897	9.52845	9.22882	9.40578
Patient_187	JRD-17	Patient_187-2	Rep 2	iMCD	TRUE	Placebo + BSC	Cycle1_Day1	10.123	10.9507	9.97215	10.5452	10.7314	9.71452	10.5384	9.59616	10.068	12.2129	12.8086	12.7486	12.4658	8.95255	11.8668	9.66103	13.781	11.2926	8.82201	13.042	12.1849	10.0755	13.4887	9.30975	10.2299	11.189	15.7328	13.7272	14.4807	9.8177	11.3097	12.3046	11.2306	9.85782	8.83611	11.6224	11.5584	10.6966	8.48456	9.55681	9.19944	9.34729
Patient_186	JRD-16	Patient_186-2	NA	iMCD	TRUE	Siltuximab + BSC	Cycle1_Day8	9.8173	10.7062	9.98982	10.1161	10.9016	8.94134	10.1482	8.77545	9.81154	12.1827	12.0099	12.1399	12.294	8.74416	10.7105	9.21965	14.4055	10.5799	8.66924	13.2918	11.3012	10.2746	13.4664	9.17418	10.6722	12.3181	16.1052	13.584	14.7699	9.47756	10.7127	13.5048	10.8489	10.049	8.73539	11.1057	11.2157	10.5248	9.0326	9.65159	8.91648	9.31492
Patient_187	JRD-16	Patient_187-3	NA	iMCD	TRUE	Placebo + BSC	Cycle1_Day8	9.87974	10.9431	10.5592	10.5318	10.7023	9.54786	10.6181	9.42438	10.0761	12.0231	12.2543	12.7887	12.1982	9.05447	11.5992	9.37308	13.5409	11.1372	8.91946	12.976	12.1498	9.85393	13.4272	9.24935	10.2646	11.325	15.112	14.0352	14.5509	9.71493	11.0629	13.2891	10.9736	10.002	8.7046	10.814	11.3665	10.5277	8.30515	9.60103	9.072	8.9571
Patient_149	JRD-16	Patient_149-3	NA	iMCD	TRUE	Placebo + BSC	Cycle4_Day1	9.45527	10.9493	9.50522	10.6502	10.9954	9.42438	9.95521	9.0561	10.1708	12.5447	12.6004	10.9118	11.3335	8.79734	10.304	9.40472	13.8584	10.7422	8.63662	11.5081	12.3283	10.2892	13.3858	9.61875	10.3546	10.0326	15.4171	12.9578	14.9882	9.78431	10.6223	11.3077	10.807	10.0997	9.19894	11.3621	11.3895	10.8671	8.31606	9.57516	8.70943	9.0728
Patient_188	JRD-16	Patient_188-3	NA	iMCD	TRUE	Siltuximab + BSC	Cycle4_Day1	9.74735	10.8431	9.66427	10.1635	10.724	9.69192	11.6512	8.8558	9.78774	11.4645	11.6199	12.7347	12.8842	8.6987	11.3866	9.17617	13.9171	12.4747	8.23506	11.2613	10.7848	10.0417	13.5297	8.86109	10.6984	9.97685	16.1614	13.8835	14.8558	9.34961	10.9657	12.5688	10.6453	9.77116	8.33539	11.3911	11.1795	11.3461	9.16993	9.49985	9.16466	8.94193
Patient_150	JRD-16	Patient_150-3	NA	iMCD	TRUE	Siltuximab + BSC	Cycle4_Day1	9.49546	11.1347	9.26749	10.3579	10.8078	9.81346	10.1555	9.01709	9.80445	11.9613	11.8098	11.1457	12.0461	8.62717	11.0234	9.18809	13.7628	10.4088	8.50779	11.758	11.0939	10.1059	13.8037	8.85829	10.4296	9.70753	12.8824	13.5625	14.6159	11.6382	10.6304	12.246	10.582	10.0353	8.69	11.4282	11.2945	10.8862	9.63681	9.41659	8.87036	9.01318
Patient_151	JRD-16	Patient_151-3	NA	iMCD	TRUE	Placebo + BSC	Cycle4_Day1	9.62187	11.1062	9.05257	10.5704	10.8113	9.42375	10.0364	9.74483	10.3916	12.537	12.9964	12.2342	11.5766	8.93103	11.4015	9.17767	13.2704	10.8111	8.57667	11.8503	11.9071	10.1798	13.6242	9.15	10.2434	10.4497	14.9875	12.8454	15.1474	9.60881	10.5048	12.0717	10.6231	10.1339	8.9629	10.9855	11.2484	10.548	8.32373	9.49925	9.38909	8.81664
Patient_111	JRD-16	Patient_111-3	NA	iMCD	TRUE	Siltuximab + BSC	Cycle4_Day1	10.1473	10.3904	9.0143	9.92225	10.6192	9.2293	10.5868	8.88844	9.65857	11.3709	12.2977	13.1731	12.0458	8.60251	10.5976	9.14517	13.6659	11.0522	8.27053	12.3783	11.0294	10.3349	13.2528	9.05501	11.8552	10.2966	16.9107	12.5734	13.749	9.36216	11.6421	13.8548	10.3474	10.1508	8.54882	11.121	12.0982	11.2689	10.8036	10.84	9.59488	10.6453
Patient_189	JRD-16	Patient_189-1	NA	iMCD	TRUE	Siltuximab + BSC	Cycle1_Day1	9.45527	10.8062	9.34452	10.3465	10.7044	9.70252	10.1141	9.47594	10.0504	12.1918	12.6402	11.0846	11.228	9.89739	10.3502	9.37808	13.1701	10.7872	8.5932	10.6714	10.5796	10.332	13.2717	9.15507	10.3832	9.84987	14.029	13.0411	14.8998	9.75372	10.6422	11.344	10.554	10.6634	9.38003	10.9824	11.1926	10.4916	8.59059	9.59861	9.09908	8.98641
Patient_102	JRD-16	Patient_102-1	NA	iMCD	TRUE	Siltuximab + BSC	Cycle1_Day1	11.7102	11.0784	9.56643	10.9005	11.1053	10.1211	10.2235	9.43484	10.2286	12.6339	13.0324	11.3124	12.736	9.31243	10.9894	9.49845	13.7798	11.1864	9.19943	10.6714	11.6776	10.2946	13.3036	9.2484	10.1313	10.0638	14.8611	13.645	14.6976	9.77281	11.1611	12.0311	10.7555	9.96622	9.20237	11.4023	11.4524	11.3406	9.08108	9.41806	9.06797	9.53935
Patient_102	JRD-16	Patient_102-2	NA	iMCD	TRUE	Siltuximab + BSC	Cycle1_Day8	11.4503	11.373	9.44501	11.1986	10.9564	10.6144	10.2319	9.68387	10.1513	12.5102	13.5154	11.7208	12.8591	9.19106	11.8923	9.59021	13.7836	11.1018	9.31877	11.0146	11.9785	10.3648	13.3865	9.05501	10.2232	10.3023	15.2165	14.0454	14.6348	9.77462	11.1255	12.4533	10.8248	10.0161	9.03342	11.3699	11.422	11.7003	8.3336	9.44398	9.10198	9.57724
Patient_190	JRD-16	Patient_190-1	NA	iMCD	TRUE	Siltuximab + BSC	Cycle1_Day1	10.0852	10.9872	10.1326	10.3574	10.9165	9.68492	10.1056	9.1393	9.26492	12.5356	12.7071	11.7253	11.228	9.22521	11.1246	9.70373	14.5803	11.9542	8.86357	11.3999	12.3348	10.081	13.0921	9.16767	9.82929	10.0543	12.5574	13.9934	14.0243	9.34873	10.7448	10.9575	10.8234	9.98128	9.34541	12.256	11.4847	10.5196	8.07253	9.25857	8.76188	9.04385
Patient_82	JRD-16	Patient_82-1	NA	iMCD	TRUE	Siltuximab + BSC	Cycle1_Day1	11.8768	10.4861	10.4738	9.92225	10.8432	9.50581	9.67287	10.1659	9.57611	12.6229	13.6776	11.2242	11.5655	8.63408	11.136	9.9935	13.9341	11.6612	8.77017	12.0345	12.6225	10.1901	13.0117	9.09249	9.84721	10.0638	13.7044	14.847	15.0935	10.066	10.603	10.9575	10.3815	9.60992	9.14109	13.43	11.2949	10.4916	9.16667	9.09751	9.14568	9.29554
Patient_82	JRD-16	Patient_82-2	NA	iMCD	TRUE	Siltuximab + BSC	Cycle1_Day8	11.8768	10.3904	9.86481	9.92225	10.9493	9.13263	9.78709	10.2088	10.046	12.375	11.451	11.6792	11.7578	9.00253	10.2919	9.74803	14.0396	12.0196	8.91379	11.8825	12.5796	10.3133	13.4184	9.43817	10.1552	9.68018	13.4316	13.2662	15.2684	10.1964	10.898	11.8384	10.4522	9.72996	9.22545	10.8256	11.1992	10.504	9.65714	9.09751	9.52376	9.36172
Patient_190	JRD-16	Patient_190-2	NA	iMCD	TRUE	Siltuximab + BSC	Cycle1_Day8	10.8004	11.2334	9.35689	10.6917	10.9424	9.29462	10.3869	9.07601	9.71956	12.283	12.6471	12.4114	11.6681	9.65464	10.8597	9.42122	14.5126	11.7007	9.31198	11.5279	12.1614	10.3443	13.5173	9.53955	10.114	10.4228	12.9999	13.2528	14.2237	9.7502	10.7836	12.1134	10.9212	10.0503	8.8392	10.872	11.1956	10.9602	8.07253	9.51767	8.85922	8.97384
Patient_191	JRD-16	Patient_191-1	NA	iMCD	TRUE	Siltuximab + BSC	Cycle1_Day1	11.8768	10.6715	9.89254	10.3351	11.2772	9.15911	10.6058	9.18933	9.97857	11.605	11.8045	11.7858	11.2506	11.0147	10.0974	9.20799	13.8534	11.9961	8.41659	12.0396	13.5112	9.96535	13.3258	10.0348	10.1584	9.73132	12.4935	13.1832	14.7006	9.72503	10.5285	11.5627	10.9571	9.9935	8.69801	11.3168	11.2322	11.8849	8.95623	10.3587	9.3336	8.99887
Patient_191	JRD-16	Patient_191-2	NA	iMCD	TRUE	Siltuximab + BSC	Cycle1_Day8	11.8768	10.9775	10.1551	10.5472	11.2772	9.33494	10.4371	9.36435	10.214	12.165	12.2397	11.973	11.3291	11.0147	10.666	9.50383	14.2112	11.9417	8.69697	13.5075	13.1952	10.3183	13.6293	9.9491	10.2764	10.0312	12.3972	14.2026	14.7881	9.88371	10.8034	12.1398	11.0809	10.3372	9.10748	10.9953	11.2982	11.4902	8.67525	10.3743	9.10014	9.13391
Patient_192	JRD-16	Patient_192-1	NA	iMCD	TRUE	Siltuximab + BSC	Cycle1_Day1	9.78054	11.1179	9.69627	11.3192	11.0727	9.6077	10.0114	9.04193	10.5356	12.9239	13.0661	12.0213	11.5818	9.13057	10.3252	9.38759	13.3646	10.8999	8.66249	12.3068	10.9998	10.2262	13.3183	9.75889	10.0512	10.8792	14.2951	12.9094	15.282	9.83131	10.6823	12.5637	11.6924	9.97197	9.37439	11.1036	11.4116	11.1167	8.16289	9.70529	8.63154	9.62772
Patient_192	JRD-16	Patient_192-2	NA	iMCD	TRUE	Siltuximab + BSC	Cycle1_Day8	9.87452	11.0688	10.0839	10.6721	11.0571	9.3672	10.1602	9.15684	10.5631	12.7062	12.4426	12.3537	11.9484	9.25148	10.3367	9.39038	13.2634	10.8385	8.57061	12.3291	10.9135	10.2616	13.5707	9.4816	10.3919	10.6316	15.5634	13.3223	15.4491	9.76703	10.9753	13.3395	11.4918	9.94837	9.34052	10.9046	11.3964	11.0333	8.81826	9.44419	8.99322	9.58534
Patient_142	JRD-16	Patient_142-3	NA	iMCD	TRUE	Siltuximab + BSC	Cycle4_Day1	9.62114	10.9404	8.99407	10.1097	10.8197	9.39103	10.2768	9.22062	9.50859	12.3206	11.7532	12.1791	11.8655	8.47127	11.8056	9.23002	13.2857	10.3516	8.38241	13.7008	11.7012	10.1122	13.5842	8.97241	10.7299	10.0144	14.235	13.4373	14.6855	9.45327	10.8395	13.9973	10.724	9.93531	8.72007	10.807	11.6088	10.831	9.87667	9.33204	9.32733	9.27286
Patient_189	JRD-16	Patient_189-2	NA	iMCD	TRUE	Siltuximab + BSC	Cycle1_Day8	9.91648	10.9736	9.48744	10.7076	10.78	9.75071	10.3439	10.4573	9.97671	12.2283	12.1852	11.9037	11.449	9.89194	12.3991	9.58139	13.2511	11.1362	8.6268	11.2902	10.5796	10.2383	13.8043	9.15937	10.7421	9.54303	14.1258	13.4704	15.289	9.90614	11.1687	12.5715	10.6198	10.6569	9.13776	11.4567	11.4403	10.5069	8.66356	9.54148	9.43734	9.27798
Patient_193	JRD-16	Patient_193-1	NA	iMCD	TRUE	Siltuximab + BSC	Cycle1_Day1	10.851	11.1642	9.32418	11.3192	10.8649	9.49265	10.5338	8.80219	9.77775	11.9748	12.5709	13.1794	11.7075	8.74281	11.6871	9.724	14.1087	13.0282	8.51215	11.9919	11.9621	10.4468	13.2163	9.58026	10.3518	10.2286	13.6026	13.0977	14.5547	9.81618	11.0779	12.1004	10.8657	9.99138	8.85237	12.5442	11.5103	10.8581	9.19967	9.75756	8.89875	9.13545
Patient_193	JRD-16	Patient_193-2	NA	iMCD	TRUE	Siltuximab + BSC	Cycle1_Day8	10.6252	10.9522	10.0222	11.3192	10.7226	8.94808	10.3063	8.75936	9.77231	12.2183	12.4673	13.0775	11.735	8.67207	11.0709	9.55401	13.9962	13.0282	8.36413	12.3515	11.8586	10.3014	12.6489	9.54071	10.2691	9.8756	13.3168	13.5301	14.7731	9.54574	10.8728	11.8887	10.7311	10.019	8.84109	11.532	11.5174	10.6118	8.38586	9.50422	8.79604	9.22159
Patient_193	JRD-16	Patient_193-3	NA	iMCD	TRUE	Siltuximab + BSC	Cycle4_Day1	10.973	11.1539	9.63009	11.3192	10.8315	9.48018	10.2831	8.83826	9.93384	12.1909	12.7304	13.1794	11.9512	8.65678	11.7289	9.76835	14.1694	13.0282	8.37721	12.3263	11.9277	10.5032	13.0526	9.68808	10.4703	10.4101	13.3589	13.3939	14.4779	9.77923	10.8887	12.5728	10.8124	9.75071	8.91349	11.9358	11.5623	10.7273	8.27146	9.5411	8.7252	9.35843
Patient_194	JRD-16	Patient_194-1	NA	iMCD	TRUE	Siltuximab + BSC	Cycle1_Day1	9.48744	11.0047	9.53002	11.2523	11.1922	9.14364	10.1988	9.41278	10.5326	11.9198	11.2616	11.1623	11.2567	9.29989	9.97732	9.23218	14.1519	11.5582	9.16214	11.7865	12.0861	10.3957	13.9001	9.44791	11.0849	9.99563	14.5127	13.1341	15.1387	9.84078	10.9415	11.6173	10.788	10.211	9.01235	11.3789	11.4081	11.0637	8.02126	9.92452	9.11764	10.0345
Patient_195	JRD-16	Patient_195-1	NA	iMCD	TRUE	Placebo + BSC	Cycle1_Day1	10.299	10.9784	9.92437	10.4179	10.9604	9.67066	10.0629	9.11868	9.98968	12.1701	12.3019	11.429	12.0312	8.86697	10.8901	9.33606	13.8899	10.8508	8.55919	12.6114	11.8051	10.2165	13.9233	9.14644	11.3072	10.1547	12.9916	13.9452	15.0937	9.69923	11.3163	13.5143	10.857	10.1724	8.88661	11.1727	11.3884	10.6787	9.06905	9.61213	9.05094	9.34385
Patient_194	JRD-16	Patient_194-2	NA	iMCD	TRUE	Siltuximab + BSC	Cycle1_Day8	9.45527	10.7941	9.32957	10.4458	10.8596	8.93876	10.0577	9.14746	10.3446	11.664	11.2675	11.3535	11.6536	9.12903	10.1818	9.16942	14.055	11.2822	8.96145	11.6341	11.6678	10.3082	13.8409	9.30561	10.9391	9.83463	14.056	12.9503	15.2053	9.63499	10.8036	11.7256	10.8298	10.0545	8.93192	10.8833	11.131	10.6117	8.60066	9.6077	8.87897	10.0992
Patient_195	JRD-16	Patient_195-2	NA	iMCD	TRUE	Placebo + BSC	Cycle1_Day8	10.2232	10.7977	9.20188	10.1536	10.8384	9.74248	10.0541	8.87805	9.75338	12.0298	12.7671	11.2873	11.9211	8.66711	11.1935	9.20799	13.7276	10.6119	8.30287	12.4515	11.6211	10.0084	13.5916	8.98613	11.3198	10.3246	12.2706	13.7604	15.0459	9.46209	10.8867	13.8164	10.677	10.0564	8.6388	11.0907	11.25	10.6064	8.77215	9.47411	8.91886	9.13057
Patient_146	JRD-16	Patient_146-1	NA	iMCD	TRUE	Placebo + BSC	Cycle1_Day1	11.0635	11.4787	9.81842	10.7173	11.0613	10.415	10.2379	9.81346	9.72588	12.3129	13.445	11.2255	13.3324	8.25931	11.922	9.52199	14.4696	11.1797	8.51373	11.7318	12.5951	10.5436	13.4028	9.49645	11.8552	10.8234	13.2379	14.6312	15.1079	9.67754	10.9518	13.4428	10.8404	9.55781	8.86078	11.4059	11.5554	11.2529	9.8505	9.46291	9.17866	10.6453
Patient_146	JRD-16	Patient_146-2	NA	iMCD	TRUE	Placebo + BSC	Cycle1_Day8	10.5048	11.4722	8.91931	10.5812	10.9037	9.58327	10.3529	9.59861	9.41447	11.8619	12.5098	11.3846	13.0703	8.31515	11.234	9.08028	14.2325	10.8539	8.38802	11.6101	12.5828	10.2646	13.5028	9.53216	11.5026	9.99053	13.0896	13.7175	15.1226	9.58871	10.8813	12.8087	10.7954	9.55781	8.27617	11.0763	11.6184	11.2268	10.0086	9.53021	9.31877	10.6453
Patient_100	JRD-16	Patient_100-1	NA	iMCD	TRUE	Placebo + BSC	Cycle1_Day1	9.93029	11.2199	9.49205	10.4584	10.9717	10.0575	10.1978	9.20775	10.0067	12.4787	13.5623	10.9019	12.112	8.58233	11.2476	9.47614	14.24	10.7216	8.69314	11.7461	11.0294	10.2861	12.8737	11.0323	10.1654	11.3278	12.2706	13.3645	15.4949	9.58834	11.132	12.8943	10.8155	9.95986	8.98214	11.5957	11.4243	10.6609	9.04084	9.46679	9.10931	9.04275
Patient_99	JRD-16	Patient_99-1	NA	iMCD	TRUE	Siltuximab + BSC	Cycle1_Day1	9.5074	11.6664	9.08428	10.2589	10.6634	10.5391	10.8793	9.31606	9.89451	11.7682	12.6023	10.6295	12.0598	8.70217	11.0564	9.44481	12.9218	11.1452	9.73224	10.8281	11.2713	10.0072	13.0873	8.73815	10.1591	9.80574	14.9172	13.6385	14.8881	9.29163	10.9773	12.4456	10.3045	10.6403	9.06205	11.5321	11.224	10.8043	8.70805	9.26068	8.70563	9.64854
Patient_101	JRD-16	Patient_101-1	NA	iMCD	TRUE	Siltuximab + BSC	Cycle1_Day1	9.95143	11.7426	9.1982	11.2374	10.9702	9.75138	10.2441	9.50561	11.3191	13.0116	12.3301	10.8833	11.6584	9.24698	10.8563	9.43838	13.7495	10.5787	8.92095	12.0658	13.0606	10.8581	13.6722	9.05148	11.3344	10.1582	14.0137	12.6687	14.8927	9.71253	11.1026	13.9973	11.2331	10.4849	9.29944	11.0823	11.6944	10.9546	8.92125	9.79766	8.90539	10.5253
Patient_101	JRD-16	Patient_101-2	NA	iMCD	TRUE	Siltuximab + BSC	Cycle1_Day8	9.94031	11.2594	9.38543	10.6643	11.0966	9.76305	10.2183	9.42815	11.3191	12.5667	12.2267	10.9381	11.8924	9.39532	11.4355	9.45327	13.7024	10.6211	8.45327	12.6608	12.4665	10.7318	13.9098	9.06474	11.2589	10.0338	13.2098	13.0617	15.3456	9.51235	11.0909	13.2007	11.1186	10.1241	9.10748	11.4631	11.6838	10.7922	9.59973	9.40259	8.93929	10.5981
Patient_100	JRD-16	Patient_100-2	NA	iMCD	TRUE	Placebo + BSC	Cycle1_Day8	9.86635	11.0016	9.44874	10.5641	11.0009	9.93929	10.194	9.09064	9.93177	12.2022	12.717	11.0497	11.9056	8.80896	10.8057	9.25337	14.074	10.4664	8.82845	11.5543	11.1621	10.2084	12.9219	11.0449	10.3383	10.9114	12.2706	13.0243	15.4832	9.62498	11.455	12.8966	10.6227	10.1054	8.89815	11.9161	11.2466	10.7022	8.65678	9.56929	9.32643	8.90328
Patient_103	JRD-16	Patient_103-1	NA	iMCD	TRUE	Siltuximab + BSC	Cycle1_Day1	10.0116	11.4244	8.91931	10.1161	10.7817	10.069	10.1972	8.75936	9.26492	11.778	12.7714	10.1856	13.6408	8.25931	11.4196	9.17418	14.1959	11.2649	8.16591	12.8549	12.3561	10.0855	13.2258	8.90569	10.948	9.44141	12.9091	13.6198	14.0239	9.14781	11.0492	13.2288	10.4973	9.59171	8.27617	11.3268	11.3091	10.4916	9.61121	9.54612	9.52454	8.81664
Patient_103	JRD-16	Patient_103-2	NA	iMCD	TRUE	Siltuximab + BSC	Cycle1_Day8	10.0978	10.8234	9.58064	10.1075	10.8364	9.85643	9.75205	9.22858	9.42354	11.9796	12.2982	10.1856	12.8733	8.25931	11.9798	9.37764	14.2891	11.4068	8.08905	13.0378	12.3154	10.0795	13.3597	8.73815	10.9796	9.44141	13.0079	13.7446	13.8794	9.21043	11.0359	13.0914	10.6278	9.57856	8.58496	11.5982	11.4843	10.4916	9.37482	9.10931	9.61692	9.07762
Patient_196	JRD-16	Patient_196-1	NA	iMCD	TRUE	Siltuximab + BSC	Cycle1_Day1	10.0924	11.3748	9.76338	11.1819	11.0505	8.93876	10.1628	8.85425	9.7286	12.3568	11.7125	11.2491	13.1933	8.54959	10.8486	9.25974	14.2873	10.4548	8.53877	12.1891	12.3314	10.4414	14.1568	9.43338	10.867	9.74467	13.7565	13.0866	14.3283	9.97985	11.1424	13.9523	11.0208	9.7733	8.74483	11.2536	11.5396	11.6274	9.84015	9.5409	9.38888	9.96087
Patient_196	JRD-16	Patient_196-2	NA	iMCD	TRUE	Siltuximab + BSC	Cycle1_Day8	10.0576	11.0518	10.2971	10.8893	10.869	8.93876	10.0091	8.82177	9.26492	12.6324	13.7762	11.3914	12.9928	8.27891	11.1144	9.29508	14.1013	10.4414	8.19131	11.9656	12.2188	10.0433	13.5176	8.94105	10.5114	9.44141	13.5863	14.5116	14.2266	9.47715	10.8838	13.4691	10.7536	9.80041	8.84925	13.43	11.4604	11.0314	9.22231	9.09751	9.17168	9.68422
Patient_196	JRD-16	Patient_196-3	NA	iMCD	TRUE	Siltuximab + BSC	Cycle4_Day1	10.1635	11.3425	9.69714	11.1016	11.0411	8.93876	10.0406	8.75936	9.61268	12.6954	12.8794	11.7887	12.9406	8.59432	10.988	9.28332	14.2181	10.5506	8.54805	13.4479	11.9574	10.3791	13.5794	9.32035	10.6693	9.81137	12.9351	13.1137	14.3879	9.79669	10.8516	13.4613	10.9867	10.0272	8.96492	11.3859	11.4324	11.4334	9.26327	9.48281	9.05853	9.6616
Patient_148	JRD-16	Patient_148-1	NA	iMCD	TRUE	Siltuximab + BSC	Cycle1_Day1	9.7077	11.4456	9.3672	10.5673	10.9063	9.79344	10.4275	8.87866	9.82464	12.515	13.2676	10.4684	11.7715	8.53955	10.8681	9.41743	13.8744	10.9119	8.64205	11.346	11.1424	10.3883	13.164	9.43024	9.9691	10.6909	14.1643	13.5175	15.1617	9.90959	10.5187	13.1211	10.8024	10.1486	9.0326	11.1483	11.1922	11.1191	7.94778	9.42752	9.13597	8.96347
Patient_148	JRD-16	Patient_148-2	NA	iMCD	TRUE	Siltuximab + BSC	Cycle1_Day8	9.55363	11.0449	9.17717	10.4261	10.8347	9.44936	10.3567	8.81634	9.61875	12.0119	12.4236	11.0274	11.7976	8.60733	10.7485	9.03122	13.9491	10.8844	8.36894	12.2499	11.152	10.1747	13.7051	9.59526	10.1029	10.491	14.0422	13.3393	15.4129	10.0342	10.558	12.121	10.6624	9.99209	8.56682	11.2396	11.194	10.7305	8.23601	9.29278	9.12954	8.90388
Patient_195	JRD-16	Patient_195-3	NA	iMCD	TRUE	Placebo + BSC	Cycle4_Day1	10.4312	10.8401	9.41743	10.3336	11.0644	9.62571	10.12	9.08082	10.0236	12.1517	12.113	11.918	11.96	8.84862	10.8781	9.27146	13.9416	10.8908	8.59171	12.7072	11.7991	10.2343	13.927	9.09856	11.3138	10.2567	12.7319	13.6376	15.0222	9.62845	11.1694	13.9973	10.882	10.1496	8.90779	11.0902	11.5477	10.8443	9.14619	9.67048	9.12799	9.31447
Patient_147	JRD-16	Patient_147-3	NA	iMCD	TRUE	Siltuximab + BSC	Cycle4_Day1	10.4404	10.8679	9.6575	10.3334	10.7357	9.72195	10.1353	9.05066	9.77066	12.1721	12.2038	12.2598	12.5246	8.70425	10.9783	9.17542	13.0998	11.1192	8.48382	13.2263	11.8672	10.5764	12.7567	10.9257	10.7476	10.5721	15.0455	13.9145	14.7135	9.42396	10.9635	13.9868	10.5094	10.0129	8.76321	10.9836	11.3161	10.839	8.29232	9.51944	10.3	9.38003
Patient_80	JRD-16	Patient_80-1	NA	iMCD	TRUE	Placebo + BSC	Cycle1_Day1	9.92541	11.8216	9.80639	11.145	11.1182	9.84094	10.6287	8.90629	10.2663	13.0724	12.7685	10.1856	12.1045	9.91618	10.5963	9.79442	14.2669	11.112	8.62388	13.2264	12.54	11.3018	13.3577	9.81266	10.5122	11.4968	15.5187	14.2475	14.809	9.76288	10.7703	11.5733	11.4973	10.0294	9.4824	11.4502	11.6503	10.9944	8.65642	9.50799	9.06905	9.49265
Patient_81	JRD-16	Patient_81-1	NA	iMCD	TRUE	Siltuximab + BSC	Cycle1_Day1	11.157	11.9211	9.3936	11.2441	10.9037	9.69296	10.189	9.01151	10.2776	12.8778	13.0241	11.8182	11.5713	9.04685	10.5662	9.4735	13.9718	11.4604	8.74685	11.9436	12.8023	10.9362	13.1756	9.30902	10.6114	9.99732	16.6759	13.4725	14.846	9.8759	11.0198	11.6012	10.953	10.1389	9.40429	11.4345	11.6876	11.6079	9.61839	9.73454	9.19599	9.90569
Patient_81	JRD-16	Patient_81-2	NA	iMCD	TRUE	Siltuximab + BSC	Cycle1_Day8	10.8966	11.5065	8.91931	10.586	10.9369	9.05094	10.2503	9.00871	9.98014	11.866	11.3753	12.5932	11.44	8.92035	10.1828	8.96029	13.6478	11.4288	8.4545	11.843	12.6676	10.7356	13.7243	9.26045	11.3005	9.44141	16.4259	12.5721	15.0478	9.70943	11.2814	12.8036	10.6471	9.8165	8.81025	10.7753	11.6231	11.7304	9.53275	9.77742	9.42522	10.1655
Patient_80	JRD-16	Patient_80-2	NA	iMCD	TRUE	Placebo + BSC	Cycle1_Day8	9.51333	11.3893	9.06985	10.6039	10.9248	9.85206	10.8562	8.95099	9.99407	12.2842	12.0428	10.5865	11.9055	10.0384	10.5049	9.28633	13.8519	10.629	8.53411	11.8581	12.5929	11.3018	13.6943	9.85362	10.6573	9.63118	15.7324	13.3452	14.7262	9.80332	10.665	12.1471	11.1458	10.025	8.80961	11.2544	11.376	11.1649	8.59134	9.6616	9.49745	9.28748
Patient_191	JRD-16	Patient_191-3	NA	iMCD	TRUE	Siltuximab + BSC	Cycle4_Day1	11.8768	11.1264	9.73843	10.9622	11.158	9.54245	10.3342	9.22038	10.2674	12.388	12.7116	11.7028	11.5144	10.0247	10.7616	9.52689	14.4015	11.6105	8.54342	12.0145	13.0263	10.4494	13.6619	10.6153	9.83083	10.2796	12.4059	13.334	14.9932	9.84878	10.8513	12.0701	11.2081	9.97126	9.08799	11.1792	11.2691	11.4616	9.06663	10.5419	8.87989	9.11582
Patient_189	JRD-16	Patient_189-3	NA	iMCD	TRUE	Siltuximab + BSC	Cycle4_Day1	9.70061	11.0558	10.0504	10.3631	10.7716	9.55708	10.1956	9.3733	9.92881	11.9295	11.9001	11.2391	11.5256	9.28077	10.7699	9.48341	13.1295	10.8282	8.59021	11.1859	10.5796	10.2367	13.6046	9.07334	10.6293	9.46761	14.1453	14.0714	15.0889	9.74332	10.9077	12.0078	10.4681	10.4445	8.99746	10.8026	11.2392	10.4916	8.71562	9.60752	9.27146	9.037
Patient_190	JRD-16	Patient_190-3	NA	iMCD	TRUE	Siltuximab + BSC	Cycle4_Day1	11.0088	10.8713	9.42962	10.2062	10.9134	9.15406	9.98171	9.67825	9.79944	12.2048	11.7015	12.3953	11.7375	8.87252	11.5409	9.37308	14.4407	10.8688	9.13006	12.056	11.8853	10.2002	13.3046	9.26655	10.4285	9.61967	13.0708	13.4406	14.7029	9.54767	10.8262	12.7961	10.7713	9.99209	8.78267	11.0106	11.2198	11.1672	8.49586	9.71046	8.87498	8.98271
Patient_152	JRD-16	Patient_152-1	Rep 1	iMCD	TRUE	Placebo + BSC	Cycle1_Day1	10.2819	11.4676	9.41003	11.0761	11.0475	10.1657	10.3572	9.23122	10.2544	12.8734	13.9576	12.137	11.5865	9.04056	12.0747	9.60214	14.0574	10.9217	8.51412	11.1742	12.5495	10.4279	13.5507	9.51806	10.3923	10.7518	14.5795	13.8561	15.249	9.63916	10.7581	12.3497	10.8191	10.1415	9.19525	12.1197	11.4803	11.075	8.37417	9.45162	8.73268	9.05718
Patient_152	JRD-17	Patient_152-2	Rep 2	iMCD	TRUE	Placebo + BSC	Cycle1_Day1	10.0098	11.3155	9.16616	10.7731	10.8458	10.1742	10.1633	9.13673	10.0343	12.6587	13.7589	11.9721	11.3887	8.92092	11.8105	9.45296	13.9259	10.7335	8.50877	10.6446	12.7071	10.2581	13.4246	9.27967	10.279	10.9289	14.4272	13.7736	15.0996	9.56442	10.5873	12.2296	10.7454	10.2269	9.01469	11.9255	11.316	11.0256	8.21052	9.49837	8.66092	8.91618
Patient_152	JRD-16	Patient_152-3	NA	iMCD	TRUE	Placebo + BSC	Cycle1_Day8	10.3227	11.4873	9.41806	11.1394	11.1193	10.0445	10.3748	9.37439	10.3376	12.6565	12.5467	12.3366	11.5615	9.15861	12.4834	9.57781	14.06	10.895	8.50859	11.1369	12.6789	10.4396	13.7608	9.59227	10.4978	9.9257	14.9641	13.6414	15.3605	9.6837	10.8628	12.3426	10.8542	9.89512	9.1876	11.3092	11.5032	11.1657	8.24982	9.53916	8.77314	9.09408
Patient_197	JRD-16	Patient_197-1	NA	iMCD	TRUE	Placebo + BSC	Cycle1_Day1	9.89254	10.3904	10.2789	9.92225	11.0304	9.62242	9.67287	9.35359	10.2082	11.8939	11.1789	13.1794	11.5938	9.27263	10.8603	9.98271	14.5803	11.2725	8.57818	11.8942	11.4035	10.326	12.7747	9.40195	10.6353	9.56758	14.5458	13.4308	14.5262	10.4451	10.9098	11.5838	10.6309	9.95056	9.3423	10.9684	11.5834	10.4916	8.63045	9.41172	8.69139	9.55171
Patient_197	JRD-16	Patient_197-2	NA	iMCD	TRUE	Placebo + BSC	Cycle1_Day8	9.48684	10.3904	9.89815	10.0053	10.965	9.56472	9.67287	9.09408	9.98712	11.8058	11.3255	12.9816	11.228	8.95187	11.5488	9.88661	14.5803	10.9554	8.3403	11.5508	11.3431	10.1162	12.8447	9.13031	10.2289	10.1421	14.5288	13.2734	14.4658	10.0312	10.4864	11.2969	10.3264	9.81842	9.21796	11.5773	11.2825	10.4916	8.39403	9.09751	8.53187	9.19081
Patient_185	JRD-16	Patient_185-3	NA	iMCD	TRUE	Siltuximab + BSC	Cycle4_Day1	11.59	10.6064	9.40195	10.0703	10.7218	9.97169	9.87606	9.29163	10.131	12.1483	13.1143	11.9601	11.3551	8.95913	11.1558	9.31922	13.497	10.5451	8.41574	11.6714	11.3953	10.2014	13.4052	9.27752	10.3029	10.7328	13.2974	13.4262	14.9663	9.61912	10.691	12.7572	10.3811	10.2343	9.20433	11.169	11.056	10.7162	8.44667	9.27053	9.08215	8.93281
Patient_92	JRD-16	Patient_92-1	NA	iMCD	TRUE	Siltuximab + BSC	Cycle1_Day1	10.1113	10.6958	10.0137	10.598	10.8107	10.3839	10.2636	8.94837	9.5889	12.74	14.2993	11.9281	11.4153	8.71287	11.4582	9.81218	13.4497	12.5238	8.23793	11.4042	12.7406	10.1855	13.0377	9.02459	11.0607	10.7836	13.9781	14.4256	14.4449	9.30492	10.4572	11.3471	10.4283	9.85269	8.75154	13.43	11.5066	10.9549	10.5387	9.31198	9.07494	9.93737
Patient_87	JRD-16	Patient_87-1	NA	iMCD	TRUE	Siltuximab + BSC	Cycle1_Day1	9.64782	10.6116	9.46005	10.2343	10.8098	9.47188	10.0378	9.75205	10.0731	11.8527	12.6691	11.9857	11.228	9.65267	10.8383	9.39703	13.3642	10.4424	8.45902	10.7502	13.3096	10.3686	13.5394	9.40599	10.4116	10.0775	15.867	12.8986	14.7549	9.54071	10.6329	11.6199	10.3629	10.5874	9.22906	11.1828	11.4738	11.8794	8.94339	10.8028	9.24484	8.81664
Patient_92	JRD-16	Patient_92-2	NA	iMCD	TRUE	Siltuximab + BSC	Cycle1_Day8	10.3244	10.9309	9.62571	10.4832	10.6587	10.4316	10.1949	8.83542	9.64241	12.8925	14.2993	11.6814	11.4421	8.66924	11.8604	9.89769	13.5539	12.2672	8.3637	11.6512	12.3108	10.1514	13.1162	8.88753	10.5415	10.6353	13.8934	14.2842	14.5029	9.39403	10.4572	11.9394	10.5484	10.0063	8.77347	13.2649	11.2507	10.9759	9.1634	9.37547	8.90418	9.95536
Patient_87	JRD-16	Patient_87-2	NA	iMCD	TRUE	Siltuximab + BSC	Cycle1_Day8	10.4028	10.8552	9.59544	10.6109	10.9622	9.77281	10.0764	10.0052	10.3375	12.3831	13.1786	12.2793	11.7354	9.55574	11.7421	9.56033	13.685	10.7152	8.46516	11.847	12.9451	10.42	13.6398	9.68264	10.3929	10.098	17.1665	13.3361	15.1649	9.62498	11.0176	12.5008	10.6766	10.2538	9.20628	11.112	11.3304	11.4851	8.63445	10.84	9.37786	8.91079
Patient_192	JRD-16	Patient_192-3	NA	iMCD	TRUE	Siltuximab + BSC	Cycle4_Day1	9.47411	10.8926	9.62077	10.0865	10.7172	9.4271	10.0893	8.79507	9.78431	12.2748	12.3742	12.5873	12.2535	8.69418	11.0631	9.15709	13.2375	10.6528	8.45697	11.6339	10.5796	9.99661	13.254	9.15785	10.4076	10.8148	13.9361	13.2871	15.1284	9.41088	10.9205	12.8763	10.8108	9.97082	8.76288	10.9123	11.7133	10.9276	9.70131	9.59096	8.69592	9.34563
Patient_90	JRD-16	Patient_90-1	NA	iMCD	TRUE	Siltuximab + BSC	Cycle1_Day1	10.5974	10.8285	9.7487	10.9667	11.2068	9.59731	10.4609	9.95652	11.3191	12.1826	12.1032	10.9371	11.8822	9.75455	9.97732	9.37069	13.8103	10.8341	8.61471	11.6807	12.8095	10.466	14.026	9.76719	11.461	11.2003	14.9177	12.7066	15.4602	9.72639	10.9588	11.6577	10.9038	9.91871	9.19081	11.3851	11.2899	11.2393	8.8558	9.68229	9.27659	9.90509
Patient_83	JRD-16	Patient_83-2	NA	iMCD	TRUE	Siltuximab + BSC	Cycle1_Day8	9.86419	11.0407	9.41827	10.1119	10.8797	10.509	10.7809	9.48059	9.74635	11.3186	12.7058	10.9049	12.4357	8.6489	12.9139	9.29898	13.7722	10.3516	8.35226	11.8632	13.0665	10.258	14.3485	9.0917	11.5967	10.2978	14.7612	14.0418	14.9497	9.52062	11.1241	13.3132	10.4348	9.63988	8.27617	11.5963	11.7442	11.0239	10.3989	9.30788	9.08932	9.04111
Patient_90	JRD-16	Patient_90-2	NA	iMCD	TRUE	Siltuximab + BSC	Cycle1_Day8	10.7879	10.9472	9.71785	10.8567	11.1683	9.23266	10.2536	9.94574	11.057	12.1195	11.7306	11.3119	11.9894	9.75956	9.97732	9.31016	13.8705	10.8604	8.54959	11.8716	12.6593	10.545	14.0421	9.63445	11.6978	11.0065	14.711	12.6112	15.5972	9.74298	10.8835	12.393	10.8502	9.8205	9.04111	11.3661	11.3545	10.9877	8.37851	9.56262	9.40109	10.001
Patient_88	JRD-16	Patient_88-2	NA	iMCD	TRUE	Placebo + BSC	Cycle1_Day8	9.81778	10.987	9.06958	10.4992	10.7558	9.36326	10.4311	9.0642	9.8679	12.143	11.8177	13.1794	12.0595	9.22183	11.7538	9.09408	13.1582	11.1635	8.34696	11.2966	11.7018	10.065	13.8044	8.94632	11.7575	10.0185	15.44	13.0577	14.7219	9.49165	10.8772	12.4621	10.8233	10.0848	8.77083	11.2031	11.5657	11.4301	9.43233	9.48281	9.0864	9.75338
Patient_186	JRD-16	Patient_186-3	NA	iMCD	TRUE	Siltuximab + BSC	Cycle4_Day1	10.3579	10.9604	9.97928	10.5065	11.0828	9.0728	9.99393	8.86357	10.1717	12.381	12.2081	12.1378	12.338	8.87713	10.4001	9.31334	14.5803	10.8191	8.57289	12.6545	11.3887	10.4109	13.8588	9.26866	11.0398	12.3181	16.0155	13.2164	14.9721	9.71888	10.8925	13.9736	10.8833	9.86898	8.84925	11.4757	11.2787	10.8223	9.48018	9.74803	9.09091	9.86434
Patient_194	JRD-16	Patient_194-3	NA	iMCD	TRUE	Siltuximab + BSC	Cycle4_Day1	9.77923	10.8962	9.70563	10.522	10.8325	9.09856	10.0351	9.06985	10.0447	11.6974	12.0225	11.3052	11.6796	8.85269	10.2446	9.23864	13.9922	10.9831	8.71973	12.0803	11.6242	10.1907	13.8055	9.17368	10.6414	9.82925	14.0366	13.6562	15.2588	9.50978	10.6658	11.7688	10.5965	9.8759	8.65105	12.2194	11.0028	10.7341	8.38759	9.46291	8.68825	10.116
Patient_75	JRD-16	Patient_75-1	NA	iMCD	TRUE	Siltuximab + BSC	Cycle1_Day1	10.4506	11.4696	9.37829	10.8704	11.0874	10.691	10.4268	10.8045	11.1312	12.6421	13.7101	11.1657	11.2706	8.6279	12.1684	9.87191	14.292	10.9872	8.88081	12.049	12.3114	10.4877	13.484	9.44253	10.4427	10.461	14.9447	14.3107	15.4368	9.76072	10.864	11.4683	11.6924	9.90388	9.05365	12.3982	11.5345	10.9963	8.6359	9.39917	9.39189	9.39703
Patient_88	JRD-16	Patient_88-1	NA	iMCD	TRUE	Placebo + BSC	Cycle1_Day1	9.7738	11.5579	9.77512	10.804	10.7461	9.93884	10.2524	8.837	9.26492	12.9409	13.3763	12.8414	11.8252	8.55689	12.9139	9.68545	13.6157	11.3213	8.34119	12.0039	11.5242	10.1198	13.0253	8.75355	11.2977	10.3478	14.6128	14.3184	14.522	9.27961	10.6559	12.3075	11.06	10.3514	9.14134	12.0995	11.713	11.4539	9.38457	9.42038	8.92689	9.61692
Patient_75	JRD-16	Patient_75-2	NA	iMCD	TRUE	Siltuximab + BSC	Cycle1_Day8	10.2497	10.9914	8.98185	10.4878	10.8431	9.47431	10.2684	9.66942	11.0126	11.8329	12.0111	11.5876	11.432	8.61581	11.0502	9.50005	14.2105	10.477	8.88631	12.9379	12.0232	10.5602	13.8356	9.22062	11.0316	9.8351	15.7096	13.184	15.3709	9.63717	10.9193	13.3476	11.6924	10.0333	8.55382	11.2179	11.2634	10.7928	8.83857	9.48059	9.54998	9.41616
Patient_188	JRD-16	Patient_188-1	NA	iMCD	TRUE	Siltuximab + BSC	Cycle1_Day1	9.76188	11.0294	9.48039	10.5723	11.0448	10.0647	11.6512	9.03562	9.94339	12.091	12.3928	12.6901	12.7831	8.64926	11.9315	9.41743	14.3723	12.038	8.41405	11.4127	10.5796	10.5534	13.8159	9.1393	10.161	10.0449	15.7549	13.857	14.9458	9.47634	11.0144	13.0043	10.767	9.95128	8.70839	11.4755	11.3604	11.3087	8.87467	9.73437	9.21941	8.96232
Patient_188	JRD-16	Patient_188-2	NA	iMCD	TRUE	Siltuximab + BSC	Cycle1_Day8	10.1718	10.7729	9.73013	10.1782	10.822	9.83336	11.6512	9.04958	9.97928	11.3232	11.7074	13.1794	13.1014	8.61287	11.9263	9.03205	13.8269	12.7088	8.15987	11.7459	10.9202	10.3124	13.3085	8.9472	10.8162	10.4514	16.1052	14.0311	15.2569	9.43296	11.4665	13.7643	10.9039	9.55781	8.27617	11.6464	11.3819	11.6272	9.20604	9.72656	9.73944	9.16516
Patient_198	JRD-16	Patient_198-1	NA	iMCD	TRUE	Siltuximab + BSC	Cycle1_Day1	10.0429	11.4505	9.29852	10.9873	10.9221	10.2085	10.6553	9.06905	9.49526	12.5327	12.836	12.8993	12.1674	8.52239	12.1028	9.92303	13.6232	11.7426	9.00028	12.7805	12.101	10.3099	13.5588	9.35491	10.5259	10.1611	13.3516	13.9526	14.8075	9.51175	10.8802	12.1362	11.2784	10.1322	9.07762	11.7786	11.7956	11.5184	8.80252	9.4475	8.53187	9.44253
Patient_198	JRD-16	Patient_198-2	NA	iMCD	TRUE	Siltuximab + BSC	Cycle1_Day8	10.0425	11.4411	9.27473	11.18	10.8191	10.3873	11.4886	8.93546	9.26492	12.6027	11.8891	11.9815	12.5873	8.604	12.484	9.80058	13.6078	11.6326	9.19795	10.9213	11.679	10.3111	13.3208	9.35535	9.82929	9.90162	13.6017	13.919	14.9376	9.48281	11.5846	12.0336	11.2141	10.3744	9.07307	11.1007	12.0982	11.1942	8.64782	9.43817	8.53187	9.14873
[truncated: 1,136 more columns]

## Sheet: Target_Information
SeqId	SomaId	TargetFullName	Target	UniProt	EntrezGeneID	EntrezGeneSymbol	Organism	Type
10336-3_3	SL019100	E3 ubiquitin-protein ligase CHIP	CHIP	Q9UNE7	10273	STUB1	Human	Protein
10337-83_3	SL007136	CCAAT/enhancer-binding protein beta	CEBPB	P17676	1051	CEBPB	Human	Protein
10339-48_3	SL001731	Gamma-enolase	NSE	P09104	2026	ENO2	Human	Protein
10342-55_3	SL019096	E3 SUMO-protein ligase PIAS4	PIAS4	Q8N2W9	51588	PIAS4	Human	Protein
10344-334_3	SL005173	Interleukin-10 receptor subunit alpha	IL-10 Ra	Q13651	3587	IL10RA	Human	Protein
10346-5_3	SL007221	Signal transducer and activator of transcription 3	STAT3	P40763	6774	STAT3	Human	Protein
10358-33_3	SL003755	Induced myeloid leukemia cell differentiation protein Mcl-1	Mcl-1	Q07820	4170	MCL1	Human	Protein
10361-25_3	SL014684	2'-5'-oligoadenylate synthase 1	OAS1	P00973	4938	OAS1	Human	Protein
10362-35_3	SL002565	Myc proto-oncogene protein	c-Myc	P01106	4609	MYC	Human	Protein
10363-13_3	SL004097	Mothers against decapentaplegic homolog 3	SMAD3	P84022	4088	SMAD3	Human	Protein
10364-6_3	SL004101	Mothers against decapentaplegic homolog 2	SMAD2	Q15796	4087	SMAD2	Human	Protein
10365-132_3	SL005184	Interleukin-23	IL-23	P29460; Q9NPF7	3593 51561	IL12B IL23A	Human	Protein
10366-11_3	SL001728	Platelet-derived growth factor receptor alpha	PDGFRA	P16234	5156	PDGFRA	Human	Protein
10367-62_3	SL001716	Interleukin-12	IL-12	P29459; P29460	3592 3593	IL12A IL12B	Human	Protein
10370-21_3	SL004396	Signal transducer and activator of transcription 1-alpha/beta	STAT1	P42224	6772	STAT1	Human	Protein
10372-18_3	SL007229	Signal transducer and activator of transcription 6	STAT6	P42226	6778	STAT6	Human	Protein
10990-21_3	SL017128	Leucine-rich repeat serine/threonine-protein kinase 2	LRRK2	Q5S007	NA	LRRK2	Human	Protein
11067-13_3	SL001791	Osteocalcin	Osteocalcin	P02818	632	BGLAP	Human	Protein
11071-1_3	SL000481	Interleukin-5	IL-5	P05113	3567	IL5	Human	Protein
11081-1_3	SL007151	Glycerol-3-phosphate dehydrogenase [NAD(+)]; cytoplasmic	GPDA	P21695	2819	GPD1	Human	Protein
11089-7_3	SL000459	Immunoglobulin A	IgA	P01876 P01877	3493 3494	IGHA1 IGHA2	Human	Protein
11094-104_3	SL007361	Galectin-10	LPPL	Q05315	1178	CLC	Human	Protein
11096-57_3	SL018921	HemK methyltransferase family member 2	HEMK2	Q9Y5N5	29104	N6AMT1	Human	Protein
11101-18_3	SL004489	Toll-like receptor 4	TLR4	O00206	7099	TLR4	Human	Protein
11102-22_3	SL012561	Regenerating islet-derived protein 4	REG4	Q9BYZ8	83998	REG4	Human	Protein
11103-24_3	SL000448	Heat shock protein beta-1	HSP 27	P04792	3315	HSPB1	Human	Protein
11104-13_3	SL003340	Chitinase-3-like protein 1	YKL-40	P36222	1116	CHI3L1	Human	Protein
11105-171_3	SL003650	Alpha-enolase	Alpha enolase	P06733	2023	ENO1	Human	Protein
11510-31_3	SL005699	Apolipoprotein L1	Apo L1	O14791	8542	APOL1	Human	Protein
11513-92_3	SL002722	ADP-ribosyl cyclase/cyclic ADP-ribose hydrolase 1	CD38	P28907	952	CD38	Human	Protein
11514-196_3	SL004557	CD59 glycoprotein	CD59	P13987	966	CD59	Human	Protein
11516-7_3	SL006131	Fatty acid-binding protein; liver	FABPL	P07148	2168	FABP1	Human	Protein
12060-28_3	SL004345	Growth/differentiation factor 11	GDF-11	O95390	10220	GDF11	Human	Protein
13088-397_3	SL000137	Betacellulin	BTC	P35070	685	BTC	Human	Protein
13089-6_3	SL003349	Hypoxia-inducible factor 1-alpha	HIF-1a	Q16665	3091	HIF1A	Human	Protein
13090-17_3	SL004827	Protein S100-A6	S100A6	P06703	6277	S100A6	Human	Protein
13093-6_3	SL005430	Secreted and transmembrane protein 1	SECTM1	Q8WVN6	6398	SECTM1	Human	Protein
13094-75_3	SL018509	R-spondin-3	RSPO3	Q9BXY4	84870	RSPO3	Human	Protein
13095-51_3	SL005357	Lithostathine-1-alpha	PSP	P05451	5967	REG1A	Human	Protein
13097-11_3	SL003774	Bcl-2-like protein 2	Apoptosis regulator Bcl-W	Q92843	599	BCL2L2	Human	Protein
13098-93_3	SL003320	Vascular endothelial growth factor D	VEGF-D	O43915	2277	FIGF	Human	Protein
13102-1_3	SL012769	Protein FAM3D	FAM3D	Q96BQ1	131177	FAM3D	Human	Protein
13103-125_3	SL009328	Chorionic somatomammotropin hormone	CSH	P0DML2 P0DML3	1442 1443	CSH1 CSH2	Human	Protein
13104-32_3	SL008614	Ephrin-B1	EFNB1	P98172	1947	EFNB1	Human	Protein
13105-7_3	SL007311	Synaptosomal-associated protein 25	SNP25	P60880	6616	SNAP25	Human	Protein
13107-9_3	SL008402	Ly6/PLAUR domain-containing protein 3	LYPD3	O95274	27076	LYPD3	Human	Protein
13109-82_3	SL008810	Neuronal growth regulator 1	NEGR1	Q7Z3B1	257194	NEGR1	Human	Protein
13111-79_3	SL007223	B-cell lymphoma 6 protein	BCL6	P41182	604	BCL6	Human	Protein
13112-179_3	SL009349	Follistatin-related protein 1	FSTL1	Q12841	11167	FSTL1	Human	Protein
13113-7_3	SL002688	Osteopontin	Osteopontin	P10451	6696	SPP1	Human	Protein
13114-50_3	SL006230	Lumican	Lumican	P51884	4060	LUM	Human	Protein
13117-232_3	SL018256	Choline/ethanolamine kinase	CHKB	Q9Y259	1120	CHKB	Human	Protein
13118-5_3	SL011888	SPARC-related modular calcium-binding protein 1	SMOC1	Q9H4F8	64093	SMOC1	Human	Protein
13119-26_3	SL004467	Protein Z-dependent protease inhibitor	protein Z inhibitor	Q9UK55	51156	SERPINA10	Human	Protein
13122-19_3	SL008360	Leucine-rich repeat transmembrane protein FLRT2	FLRT2	O43155	23768	FLRT2	Human	Protein
13123-3_3	SL008372	Leucine-rich repeat transmembrane protein FLRT3	FLRT3	Q9NZU0	23767	FLRT3	Human	Protein
13124-20_3	SL018587	Immunoglobulin superfamily containing leucine-rich repeat protein 2	ISLR2	Q6UXK2	57611	ISLR2	Human	Protein
13125-45_3	SL000616	Vitronectin	Vitronectin	P04004	7448	VTN	Human	Protein
13126-52_3	SL008631	Desmocollin-2	DSC2	Q02487	1824	DSC2	Human	Protein
13130-150_3	SL007272	Hexokinase-2	HXK2	P52789	3099	HK2	Human	Protein
13131-5_3	SL011180	Hexokinase-1	HXK1	P19367	3098	HK1	Human	Protein
13132-14_3	SL008522	Semaphorin-5A	SEM5A	Q13591	9037	SEMA5A	Human	Protein
13133-73_3	SL007033	Latent-transforming growth factor beta-binding protein 4	LTBP4	Q8N2S1	8425	LTBP4	Human	Protein
14114-18_3	SL019019	PILR alpha-associated neural protein	PIANP	Q8IYJ0	196500	PIANP	Human	Protein
14115-34_3	SL002782	Adrenomedullin	Adrenomedullin	P35318	133	ADM	Human	Protein
14116-129_3	SL004821	Protein S100-A4	S100A4	P26447	6275	S100A4	Human	Protein
14120-2_3	SL018629	E3 ubiquitin-protein ligase RNF43	RNF43	Q68DV7	54894	RNF43	Human	Protein
14121-24_3	SL004159	Tumor necrosis factor receptor superfamily member 10D	TRAIL R4	Q9UBN6	8793	TNFRSF10D	Human	Protein
14122-132_3	SL018971	E3 ubiquitin-protein ligase ZNRF3	ZNRF3	Q9ULT6	84133	ZNRF3	Human	Protein
14123-34_3	SL017424	Platelet receptor Gi24	GI24	Q9H7M9	NA	C10orf54	Human	Protein
14124-6_3	SL004843	Ephrin-A2	Ephrin-A2	O43921	1943	EFNA2	Human	Protein
14125-5_3	SL004747	Apolipoprotein M	ApoM	O95445	55937	APOM	Human	Protein
14127-240_3	SL001880	Interferon beta	IFN-b	P01574	3456	IFNB1	Human	Protein
14128-121_3	SL017106	Interferon alpha-10	IFN10	P01566	3446	IFNA10	Human	Protein
14129-1_3	SL019978	Interferon alpha-7	IFNA7	P01567	NA	IFNA7	Human	Protein
14131-37_3	SL007274	Ephrin-B2	EFNB2	P52799	1948	EFNB2	Human	Protein
14132-21_3	SL020171	HERV-H LTR-associating protein 2	HHLA2	Q9UM44	NA	HHLA2	Human	Protein
14133-93_3	SL000145	Interleukin-1 receptor type 2	IL-1 sRII	P27930	7850	IL1R2	Human	Protein
14134-49_3	SL015046	Amphoterin-induced protein 2	AMGO2	Q86SJ2	347902	AMIGO2	Human	Protein
14135-3_3	SL020172	Relaxin receptor 1	RXFP1	Q9HBX9	NA	RXFP1	Human	Protein
14136-234_3	SL007696	Complement component C1q receptor	C1QR1	Q9NPY3	22918	CD93	Human	Protein
14139-16_3	SL007828	Neuregulin-4	NRG4	Q8WWG1	145957	NRG4	Human	Protein
14143-8_3	SL014983	Histone H2B type 2-E	H2B2E	Q16778	8349	HIST2H2BE	Human	Protein
14144-3_3	SL019979	Histone H2A type 3	H2A3	Q7L7L0	NA	HIST3H2A	Human	Protein
14146-92_3	SL008158	Histone H3.1	H31	P68431	8350	HIST1H3A	Human	Protein
14147-50_3	SL001802	Interferon gamma	IFN-g	P01579	3458	IFNG	Human	Protein
14149-9_3	SL005179	Interleukin-36 beta	IL-1F8	Q9NZH7	27177	IL36B	Human	Protein
14150-7_3	SL005177	Interleukin-36 alpha	IL-1F6	Q9UHA7	27179	IL36A	Human	Protein
14151-4_3	SL015510	Ubiquitin-like protein ISG15	UCRP	P05161	9636	ISG15	Human	Protein
14153-8_3	SL004139	Ephrin-A3	Ephrin-A3	P52797	1944	EFNA3	Human	Protein
14156-33_3	SL004815	14-3-3 protein beta/alpha	14-3-3 protein beta/alpha	P31946	7529	YWHAB	Human	Protein
14158-17_3	SL003848	Annexin A5	Annexin V	P08758	308	ANXA5	Human	Protein
2182-54_1	SL000318	Complement C4b	C4b	P0C0L4 P0C0L5	720 721	C4A C4B	Human	Protein
2190-55_1	SL002662	Coagulation Factor XI	Coagulation Factor XI	P03951	2160	F11	Human	Protein
2192-63_10	SL003168	C-C motif chemokine 27	CTACK	Q9Y4X3	10850	CCL27	Human	Protein
2201-17_6	SL000403	Endostatin	Endostatin	P39060	80781	COL18A1	Human	Protein
2212-69_1	SL000053	Tissue-type plasminogen activator	tPA	P00750	5327	PLAT	Human	Protein
2247-20_11	SL004332	Prokineticin-1	EG-VEGF	P58294	84432	PROK1	Human	Protein
2278-61_4	SL000592	Metalloproteinase inhibitor 2	TIMP-2	P16035	7077	TIMP2	Human	Protein
2333-72_1	SL000584	Transforming growth factor beta-1	TGF-b1	P01137	7040	TGFB1	Human	Protein
2358-19_2	SL003322	Vascular endothelial growth factor receptor 3	VEGF sR3	P35916	2324	FLT4	Human	Protein
2381-52_4	SL000319	Complement C5	C5	P01031	727	C5	Human	Protein
2418-55_9	SL000276	Apolipoprotein E	Apo E	P02649	348	APOE	Human	Protein
2421-7_3	SL003951	Brain-derived neurotrophic factor	BDNF	P23560	627	BDNF	Human	Protein
2429-27_4	SL000324	Complement component C8	C8	P07357;P07358;P07360	731 732 733	C8A C8B C8G	Human	Protein
2436-49_4	SL004016	C-X-C motif chemokine 16	CXCL16; soluble	Q9H2A7	58191	CXCL16	Human	Protein
2441-2_4	SL004333	Fibroblast growth factor 10	FGF-10	O15520	2255	FGF10	Human	Protein
2443-10_4	SL004342	Fibroblast growth factor 8 isoform B	FGF-8B	P55075	2253	FGF8	Human	Protein
2447-7_4	SL004066	Group IIE secretory phospholipase A2	GIIE	Q9NZK7	30814	PLA2G2E	Human	Protein
2449-1_4	SL004182	Calcium-dependent phospholipase A2	GV	P39877	5322	PLA2G5	Human	Protein
2468-62_3	SL000133	C-C motif chemokine 20	MIP-3a	P78556	6364	CCL20	Human	Protein
2474-54_5	SL000573	Serum amyloid P-component	SAP	P02743	325	APCS	Human	Protein
2475-1_3	SL004010	Mast/stem cell growth factor receptor Kit	SCF sR	P10721	3815	KIT	Human	Protein
2480-58_3	SL003043	Metalloproteinase inhibitor 3	TIMP-3	P35625	7078	TIMP3	Human	Protein
2501-51_3	SL000055	Cadherin-1	Cadherin E	P12830	999	CDH1	Human	Protein
2505-49_3	SL004144	GDNF family receptor alpha-3	GFRa-3	O60609	2676	GFRA3	Human	Protein
2514-65_3	SL004142	Ephrin-B3	Ephrin-B3	Q15768	1949	EFNB3	Human	Protein
2515-14_3	SL004143	GDNF family receptor alpha-2	GFRa-2	O00451	2675	GFRA2	Human	Protein
2516-57_3	SL003193	C-C motif chemokine 21	6Ckine	O00585	6366	CCL21	Human	Protein
2524-56_3	SL003280	High mobility group protein B1	HMG-1	P09429	3146	HMGB1	Human	Protein
2526-53_3	SL002539	Tumor necrosis factor receptor superfamily member 11B	OPG	O00300	4982	TNFRSF11B	Human	Protein
2558-51_3	SL000300	Beta-endorphin	b-Endorphin	P01189	5443	POMC	Human	Protein
2567-5_6	SL003328	Complement factor I	Factor I	P05156	3426	CFI	Human	Protein
2571-12_3	SL000045	Insulin-like growth factor-binding protein 3	IGFBP-3	P17936	3486	IGFBP3	Human	Protein
2578-67_2	SL000038	C-C motif chemokine 2	MCP-1	P13500	6347	CCL2	Human	Protein
2579-17_5	SL000527	Matrix metalloproteinase-9	MMP-9	P14780	4318	MMP9	Human	Protein
2580-83_2	SL001796	Myeloperoxidase	Myeloperoxidase	P05164	4353	MPO	Human	Protein
2585-2_5	SL000546	Prolactin	PRL	P01236	5617	PRL	Human	Protein
2597-8_3	SL000002	Vascular endothelial growth factor A	VEGF	P15692	7422	VEGFA	Human	Protein
2598-9_3	SL004126	Tumor necrosis factor receptor superfamily member 9	4-1BB	Q07011	3604	TNFRSF9	Human	Protein
2599-51_2	SL003735	Tumor necrosis factor ligand superfamily member 9	4-1BB ligand	P41273	8744	TNFSF9	Human	Protein
2602-2_2	SL001996	Angiopoietin-2	Angiopoietin-2	O15123	285	ANGPT2	Human	Protein
2603-61_2	SL003738	T-lymphocyte activation antigen CD80	B7	P33681	941	CD80	Human	Protein
2605-49_2	SL004180	Tumor necrosis factor receptor superfamily member 8	CD30	P28908	943	TNFRSF8	Human	Protein
2607-54_2	SL004692	Cytokine receptor-like factor 1:Cardiotrophin-like cytokine factor 1 Complex	CLF-1/CLC Complex	O75462 Q9UBD9	9244 23529	CRLF1 CLCF1	Human	Protein
2609-59_2	SL001777	Cystatin-C	Cystatin C	P01034	1471	CST3	Human	Protein
2611-72_2	SL004136	Tyrosine-protein kinase receptor TYRO3	Dtk	Q06418	7301	TYRO3	Human	Protein
2612-5_2	SL004759	Eukaryotic translation initiation factor 5	eIF-5	P55010	1983	EIF5	Human	Protein
2614-28_2	SL004140	Ephrin-A4	Ephrin-A4	P52798	1945	EFNA4	Human	Protein
2615-60_2	SL004141	Ephrin-A5	Ephrin-A5	P52803	1946	EFNA5	Human	Protein
2616-23_18	SL000009	Receptor tyrosine-protein kinase erbB-2	ERBB2	P04626	2064	ERBB2	Human	Protein
2617-56_35	SL002519	Receptor tyrosine-protein kinase erbB-3	ERBB3	P21860	2065	ERBB3	Human	Protein
2618-10_2	SL003803	Receptor tyrosine-protein kinase erbB-4	ERBB4	Q15303	2066	ERBB4	Human	Protein
2619-72_2	SL001890	Tumor-associated calcium signal transducer 2	GA733-1 protein	P09758	4070	TACSTD2	Human	Protein
2620-4_2	SL003872	Interleukin-6 receptor subunit beta	gp130; soluble	P40189	3572	IL6ST	Human	Protein
2622-18_1	SL004751	Heme oxygenase 2	HO-2	P30519	3163	HMOX2	Human	Protein
2624-31_2	SL004698	Protein E7_HPV18	HPV E7 Type18	P06788	1489089	Human-virus	Human papillomavirus type 18	Protein
2625-53_4	SL017612	Heat shock protein HSP 90-alpha/beta	HSP 90a/b	P07900 P08238	NA	HSP90AA1 HSP90AB1	Human	Protein
2630-12_2	SL004588	Interleukin-1 Receptor accessory protein	IL-1 R AcP	Q9NPH3	3556	IL1RAP	Human	Protein
2631-50_2	SL004147	Interleukin-10 receptor subunit beta	IL-10 Rb	Q08334	3588	IL10RB	Human	Protein
2632-5_2	SL004148	Interleukin-12 receptor subunit beta-1	IL-12 Rb1	P42701	3594	IL12RB1	Human	Protein
2633-52_2	SL004149	Interleukin-13 receptor subunit alpha-1	IL-13 Ra1	P78552	3597	IL13RA1	Human	Protein
2634-2_2	SL003307	Cytokine receptor common subunit gamma	IL-2 sRg	P31785	3561	IL2RG	Human	Protein
2635-61_2	SL004646	Layilin	Layilin	Q6UX15	143903	LAYN	Human	Protein
2636-10_2	SL000509	Tumor necrosis factor receptor superfamily member 3	Lymphotoxin b R	P36941	4055	LTBR	Human	Protein
2637-77_2	SL004579	Macrophage mannose receptor 1	Macrophage mannose receptor	P22897	4360	MRC1	Human	Protein
2638-12_2	SL004153	Macrophage colony-stimulating factor 1 receptor	M-CSF R	P07333	1436	CSF1R	Human	Protein
2640-3_2	SL004637	Macrophage-stimulating protein receptor	MSP R	Q04912	4486	MST1R	Human	Protein
2642-4_1	SL004760	Platelet-activating factor acetylhydrolase IB subunit beta	PAFAH beta subunit	P68402	5049	PAFAH1B2	Human	Protein
2643-57_2	SL004183	Cadherin-3	P-Cadherin	P22223	1001	CDH3	Human	Protein
2644-11_2	SL000551	Protein kinase C alpha type	PKC-A	P17252	5578	PRKCA	Human	Protein
2647-66_2	SL003648	Rab GDP dissociation inhibitor beta	Rab GDP dissociation inhibitor beta	P50395	2665	GDI2	Human	Protein
2649-77_2	SL003178	Intercellular adhesion molecule 3	sICAM-3	P32942	3385	ICAM3	Human	Protein
2652-15_1	SL002506	Urokinase plasminogen activator surface receptor	suPAR	Q03405	5329	PLAUR	Human	Protein
2654-19_1	SL001992	Tumor necrosis factor receptor superfamily member 1A	TNF sR-I	P19438	7132	TNFRSF1A	Human	Protein
2658-27_1	SL004639	NT-3 growth factor receptor	TrkC	Q16288	4916	NTRK3	Human	Protein
2665-26_2	SL004672	Tumor necrosis factor receptor superfamily member 17	BCMA	Q02223	608	TNFRSF17	Human	Protein
2666-53_2	SL004081	Decorin	Bone proteoglycan II	P07585	1634	DCN	Human	Protein
2668-70_2	SL000337	Calpain I	Calpain I	P07384 P04632	823 826	CAPN1 CAPNS1	Human	Protein
2670-67_4	SL000383	Creatine kinase M-type	CK-MM	P06732	1158	CKM	Human	Protein
2677-1_1	SL002644	Epidermal growth factor receptor	ERBB1	P00533	1956	EGFR	Human	Protein
2681-23_2	SL000441	Hepatocyte growth factor	HGF	P14210	3082	HGF	Human	Protein
2682-68_1	SL000450	60 kDa heat shock protein; mitochondrial	HSP 60	P10809	3329	HSPD1	Human	Protein
2683-1_2	SL000456	Complement C3b; inactivated	iC3b	P01024	718	C3	Human	Protein
2685-21_2	SL004676	Insulin-like growth factor-binding protein 5	IGFBP-5	P24593	3488	IGFBP5	Human	Protein
2686-67_2	SL005172	Insulin-like growth factor-binding protein 6	IGFBP-6	P24592	3489	IGFBP6	Human	Protein
2687-2_1	SL001947	Melanoma-derived growth regulatory protein	MIA	Q16674	8190	MIA	Human	Protein
2692-74_2	SL002528	Phospholipase A2; membrane associated	NPS-PLA2	P14555	5320	PLA2G2A	Human	Protein
2693-20_3	SL000530	Oncostatin-M	OSM	P13725	5008	OSM	Human	Protein
2695-25_1	SL001721	Platelet endothelial cell adhesion molecule	PECAM-1	P16284	5175	PECAM1	Human	Protein
2696-87_2	SL004685	Persephin	Persephin	O60542	5623	PSPN	Human	Protein
2700-56_2	SL000049	Vitamin K-dependent protein S	Protein S	P07225	5627	PROS1	Human	Protein
2704-74_1	SL004364	Tumor necrosis factor receptor superfamily member 13B	TACI	O14836	23495	TNFRSF13B	Human	Protein
2705-5_2	SL003197	C-C motif chemokine 25	TECK	O15444	6370	CCL25	Human	Protein
2706-69_2	SL000590	Thyroxine-binding globulin	Thyroxine-Binding Globulin	P05543	6906	SERPINA7	Human	Protein
2708-54_2	SL004326	Tumor necrosis factor ligand superfamily member 18	TNFSF18	Q9UNG2	8995	TNFSF18	Human	Protein
2711-6_2	SL005153	Ciliary neurotrophic factor receptor subunit alpha	CNTFR alpha	P26992	1271	CNTFR	Human	Protein
2714-78_2	SL003334	Endothelial monocyte-activating polypeptide 2	EMAP-2	Q12904	9255	AIMP1	Human	Protein
2715-25_2	SL005159	Erythropoietin receptor	EPO-R	P19235	2057	EPOR	Human	Protein
2723-9_2	SL005178	Interleukin-37	IL-1F7	Q9NZH6	27178	IL37	Human	Protein
2728-62_2	SL000497	Laminin	Laminin	P25391; P07942; P11047	284217 3912 3915	LAMA1 LAMB1 LAMC1	Human	Protein
2730-58_2	SL005199	MHC class I polypeptide-related sequence A	MICA	Q29983	4276	MICA	Human	Protein
2731-29_2	SL000528	NADPH--cytochrome P450 reductase	NADPH-P450 Oxidoreductase	P16435	5447	POR	Human	Protein
2732-58_3	SL005235	Homeobox protein NANOG	NANOG	Q9H9S0	79923	NANOG	Human	Protein
2737-22_2	SL005236	Protein NOV homolog	NovH	P48745	4856	NOV	Human	Protein
2741-22_2	SL005217	Sialic acid-binding Ig-like lectin 6	Siglec-6	O43699	946	SIGLEC6	Human	Protein
2742-68_2	SL005218	Sialic acid-binding Ig-like lectin 7	Siglec-7	Q9Y286	27036	SIGLEC7	Human	Protein
2743-5_2	SL005220	Sonic hedgehog protein	Sonic Hedgehog	Q15465	6469	SHH	Human	Protein
2746-56_1	SL005226	Cytokine receptor-like factor 2	TSLP R	Q9HC73	64109	CRLF2	Human	Protein
2747-3_2	SL005229	NKG2D ligand 3	ULBP-3	Q9BZM4	79465	ULBP3	Human	Protein
2748-3_2	SL001938	Inhibin beta A chain	Activin A	P08476	3624	INHBA	Human	Protein
2750-3_2	SL000019	Apolipoprotein A-I	Apo A-I	P02647	335	APOA1	Human	Protein
2751-16_2	SL004589	Azurocidin	Azurocidin	P20160	566	AZU1	Human	Protein
2753-2_2	SL000309	Complement C1q subcomponent	C1q	P02745 P02746 P02747	712 713 714	C1QA C1QB C1QC	Human	Protein
2755-8_2	SL003220	C3a anaphylatoxin des Arginine	C3adesArg	P01024	718	C3	Human	Protein
2760-2_2	SL004752	Protein FAM107A	DRR1	O95990	11170	FAM107A	Human	Protein
2762-30_2	SL004337	Fibroblast growth factor 19	FGF-19	O95750	9965	FGF19	Human	Protein
2763-66_2	SL004338	Fibroblast growth factor 20	FGF-20	Q9NP95	26281	FGF20	Human	Protein
2765-4_3	SL021043	Growth/differentiation factor 11/8	GDF-11/8	O95390 O14793	NA	GDF11 MSTN	Human	Protein
2768-56_2	SL000440	Hemopexin	Hemopexin	P02790	3263	HPX	Human	Protein
2769-3_2	SL000445	Protein Rev_HV2BE	HIV-2 Rev	P18093	1724716	Human-virus	isolate BEN	Protein
2770-51_2	SL003176	C-C motif chemokine 1	I-309	P22362	6346	CCL1	Human	Protein
2771-35_2	SL000462	Insulin-like growth factor-binding protein 1	IGFBP-1	P08833	3484	IGFBP1	Human	Protein
2773-50_2	SL001717	Interleukin-10	IL-10	P22301	3586	IL10	Human	Protein
2774-10_3	SL000474	Interleukin-16	IL-16	Q14005	3603	IL16	Human	Protein
2775-54_2	SL004352	Interleukin-17F	IL-17F	Q96PD4	112744	IL17F	Human	Protein
2780-35_2	SL000496	Lactotransferrin	Lactoferrin	P02788	4057	LTF	Human	Protein
2781-63_2	SL004356	C-C motif chemokine 4-like	LAG-1	Q8NHW4	388372	CCL4L1	Human	Protein
2783-18_2	SL004355	C-C motif chemokine 3-like 1	LD78-beta	P16619	414062	CCL3L1	Human	Protein
2785-15_2	SL000515	C-C motif chemokine 8	MCP-2	P80075	6355	CCL8	Human	Protein
2788-55_1	SL000524	Stromelysin-1	MMP-3	P08254	4314	MMP3	Human	Protein
2789-26_2	SL000525	Matrilysin	MMP-7	P09237	4316	MMP7	Human	Protein
2790-54_2	SL003191	Neutrophil-activating peptide 2	NAP-2	P02775	5473	PPBP	Human	Protein
2794-60_2	SL000581	Superoxide dismutase [Cu-Zn]	SOD	P00441	6647	SOD1	Human	Protein
2796-62_2	SL000424	Fibrinogen	Fibrinogen	P02671 P02675 P02679	2243 2244 2266	FGA FGB FGG	Human	Protein
2797-56_2	SL000020	Apolipoprotein B	Apo B	P04114	338	APOB	Human	Protein
2806-49_2	SL004128	Activin receptor type-1B	Activin RIB	P36896	91	ACVR1B	Human	Protein
2809-25_2	SL004625	A disintegrin and metalloproteinase with thrombospondin motifs 4	ADAMTS-4	O75173	9507	ADAMTS4	Human	Protein
2811-27_1	SL001995	Angiopoietin-1	Angiopoietin-1	Q15389	284	ANGPT1	Human	Protein
2813-11_2	SL006924	Agouti-related protein	ART	O00253	181	AGRP	Human	Protein
2816-50_2	SL001902	Basal Cell Adhesion Molecule	BCAM	P50895	4059	BCAM	Human	Protein
2819-23_2	SL002081	Cadherin-5	Cadherin-5	P33151	1003	CDH5	Human	Protein
2823-7_1	SL004704	COMM domain-containing protein 7	COMMD7	Q86VX2	149951	COMMD7	Human	Protein
2826-53_2	SL004644	Ectodysplasin-A; secreted form	EDA	Q92838	1896	EDA	Human	Protein
2827-23_2	SL000427	Fractalkine	Fractalkine/CX3CL-1	P78423	6376	CX3CL1	Human	Protein
2828-82_2	SL004645	Kunitz-type protease inhibitor 1	HAI-1	O43278	6692	SPINT1	Human	Protein
2829-19_2	SL006915	Interleukin-27	IL-27	Q8NEV9 Q14213	246778 10148	IL27 EBI3	Human	Protein
2831-29_1	SL002763	Kallikrein-11	Kallikrein 11	Q9UBX7	11012	KLK11	Human	Protein
2833-20_1	SL003800	Kallikrein-4	Kallikrein 4	Q9Y5K2	9622	KLK4	Human	Protein
2834-54_1	SL003915	Kallikrein-8	kallikrein 8	O60259	11202	KLK8	Human	Protein
2835-1_4	SL004301	X-ray repair cross-complementing protein 6	Ku70	P12956	2547	XRCC6	Human	Protein
2837-3_2	SL000134	Hepatocyte growth factor receptor	Met	P08581	4233	MET	Human	Protein
2838-53_1	SL003332	Matrix metalloproteinase-17	MMP-17	Q9ULZ9	4326	MMP17	Human	Protein
2839-2_1	SL004649	Tumor necrosis factor ligand superfamily member 4	OX40 Ligand	P23510	7292	TNFSF4	Human	Protein
2841-13_2	SL004650	Secreted frizzled-related protein 3	sFRP-3	Q92765	2487	FRZB	Human	Protein
2843-13_2	SL001897	Kunitz-type protease inhibitor 2	SPINT2	O43291	10653	SPINT2	Human	Protein
2844-53_2	SL003199	Tyrosine-protein kinase receptor Tie-1; soluble	sTie-1	P35590	7075	TIE1	Human	Protein
2846-24_2	SL000605	Ubiquitin+1; truncated mutation for UbB	Ubiquitin+1	P62979	6233	RPS27A	Human	Protein
2848-2_2	SL004652	Wnt inhibitory factor 1	WIF-1	Q9Y5W5	11197	WIF1	Human	Protein
2849-49_1	SL004768	Allograft inflammatory factor 1	AIF1	P55008	199	AIF1	Human	Protein
2853-68_2	SL006911	Serine/threonine-protein kinase Chk1	CHK1	O14757	1111	CHEK1	Human	Protein
2855-49_2	SL000409	Mitogen-activated protein kinase 3	ERK-1	P27361	5595	MAPK3	Human	Protein
2858-29_2	SL004725	Histone acetyltransferase type B catalytic subunit	Hat1	O14929	8520	HAT1	Human	Protein
2859-69_2	SL004723	Histone deacetylase 8	HDAC8	Q9BY41	55869	HDAC8	Human	Protein
2860-19_2	SL004718	Importin subunit alpha-1	Karyopherin-a2	P52292	3838	KPNA2	Human	Protein
2864-2_3	SL003793	Dual specificity mitogen-activated protein kinase kinase 1	MEK1	Q02750	5604	MAP2K1	Human	Protein
2865-77_2	SL004724	Histone acetyltransferase KAT6A	MOZ	Q92794	7994	KAT6A	Human	Protein
2869-68_3	SL000554	Protein kinase C delta type	PKC-D	Q05655	5580	PRKCD	Human	Protein
2870-29_2	SL004009	Ras-related C3 botulinum toxin substrate 1	RAC1	P63000	5879	RAC1	Human	Protein
2871-73_2	SL006922	DNA repair protein RAD51 homolog 1	RAD51	Q06609	5888	RAD51	Human	Protein
2875-15_2	SL006923	TATA-box-binding protein	TBP	P20226	6908	TBP	Human	Protein
2876-74_2	SL004305	DNA topoisomerase 1	Topoisomerase I	P11387	7150	TOP1	Human	Protein
2877-3_1	SL004306	SUMO-conjugating enzyme UBC9	UBC9	P63279	7329	UBE2I	Human	Protein
2878-66_2	SL006372	Tyrosine-protein kinase Yes	YES	P07947	7525	YES1	Human	Protein
2879-9_2	SL000248	Alpha-1-antichymotrypsin	a1-Antichymotrypsin	P01011	12	SERPINA3	Human	Protein
2888-49_2	SL000323	Complement component C7	C7	P10643	730	C7	Human	Protein
2889-37_2	SL002783	Cardiotrophin-1	Cardiotrophin-1	Q16619	1489	CTF1	Human	Protein
2890-59_2	SL003303	C-C motif chemokine 28	CCL28	Q9NRJ3	56477	CCL28	Human	Protein
2891-1_3	SL004330	B-cell receptor CD22	CD22	P20273	933	CD22	Human	Protein
2900-53_3	SL003329	C-C motif chemokine 14	HCC-1	Q16627	6358	CCL14	Human	Protein
2906-55_3	SL000480	Interleukin-4	IL-4	P05112	3565	IL4	Human	Protein
2911-27_2	SL002621	Midkine	Midkine	P21741	4192	MDK	Human	Protein
2913-1_2	SL003302	C-C motif chemokine 23	MPIF-1	P55773	6368	CCL23	Human	Protein
2915-6_2	SL000131	Proliferating cell nuclear antigen	PCNA	P12004	5111	PCNA	Human	Protein
2917-3_2	SL002541	Tumor necrosis factor ligand superfamily member 11	sRANKL	O14788	8600	TNFSF11	Human	Protein
2925-9_1	SL000006	Plasminogen activator inhibitor 1	PAI-1	P05121	5054	SERPINE1	Human	Protein
2937-10_2	SL004668	Apolipoprotein E (isoform E3)	Apo E3	P02649	348	APOE	Human	Protein
2939-10_2	SL004670	Artemin	Artemin	Q5T4W7	9048	ARTN	Human	Protein
2942-50_2	SL000396	Cytochrome c	Cytochrome c	P99999	54205	CYCS	Human	Protein
2943-5_2	SL000398	Cytochrome P450 3A4	Cytochrome P450 3A4	P08684	1576	CYP3A4	Human	Protein
2944-66_2	SL005156	Neuroblastoma suppressor of tumorigenicity 1	DAN	P41271	4681	NBL1	Human	Protein
2945-25_1	SL000007	Estrogen receptor	ER	P03372	2099	ESR1	Human	Protein
2946-52_2	SL003327	Complement factor D	Factor D	P00746	1675	CFD	Human	Protein
2948-58_2	SL005168	Growth hormone receptor	Growth hormone receptor	P10912	2690	GHR	Human	Protein
2949-6_2	SL004067	Group 10 secretory phospholipase A2	GX	O15496	8399	PLA2G10	Human	Protein
2950-57_2	SL005171	Insulin-like growth factor-binding protein 4	IGFBP-4	P22692	3487	IGFBP4	Human	Protein
2952-75_2	SL000047	Insulin-like growth factor I	IGF-I	P05019	3479	IGF1	Human	Protein
2953-31_2	SL000506	Luteinizing hormone	Luteinizing hormone	P01215; P01229	1081 3972	CGA LHB	Human	Protein
2960-66_2	SL003192	Properdin	Properdin	P27918	5199	CFP	Human	Protein
2961-1_2	SL000048	Vitamin K-dependent protein C	Protein C	P04070	5624	PROC	Human	Protein
2962-50_2	SL002561	Parathyroid hormone-related protein	PTHrP	P12272	5744	PTHLH	Human	Protein
2966-65_2	SL004362	Stem Cell Growth Factor-beta	SCGF-beta	Q9Y240	6320	CLEC11A	Human	Protein
2967-8_1	SL001720	Vascular cell adhesion protein 1	VCAM-1	P19320	7412	VCAM1	Human	Protein
2968-61_1	SL004686	Tumor necrosis factor ligand superfamily member 15	TNFSF15	O95150	9966	TNFSF15	Human	Protein
2969-11_1	SL004851	Serine/threonine-protein kinase receptor R3	ALK-1	P37023	94	ACVRL1	Human	Protein
2970-60_2	SL000136	Amphiregulin	AREG	P15514	374	AREG	Human	Protein
2972-57_2	SL004078	Bone morphogenetic protein 7	BMP-7	P18075	655	BMP7	Human	Protein
2973-15_2	SL000668	Platelet glycoprotein 4	CD36 ANTIGEN	P16671	948	CD36	Human	Protein
2974-61_2	SL004855	Contactin-1	contactin-1	Q12860	1272	CNTN1	Human	Protein
2975-19_2	SL002655	Connective tissue growth factor	CTGF	P29279	1490	CTGF	Human	Protein
2976-58_2	SL004856	Desmoglein-1	Desmoglein-1	Q02413	1828	DSG1	Human	Protein
2977-7_2	SL004872	Tumor necrosis factor receptor superfamily member EDAR	EDAR	Q9UNE0	10913	EDAR	Human	Protein
2979-8_2	SL003169	C-X-C motif chemokine 5	ENA-78	P42830	6374	CXCL5	Human	Protein
2981-9_3	SL005160	Endothelial cell-selective adhesion molecule	ESAM	Q96AP7	90952	ESAM	Human	Protein
2982-82_2	SL005165	Galectin-4	Galectin-4	P56470	3960	LGALS4	Human	Protein
2985-35_1	SL003173	Growth-regulated alpha protein	Gro-a	P09341	2919	CXCL1	Human	Protein
2986-49_2	SL017610	Gro-beta/gamma	Gro-b/g	P19876 P19875	NA	CXCL3 CXCL2	Human	Protein
2988-57_2	SL005170	Inducible T-cell costimulator	ICOS	Q9Y6W8	29851	ICOS	Human	Protein
2991-9_2	SL001997	Interleukin-1 receptor type 1	IL-1 sRI	P14778	3554	IL1R1	Human	Protein
2992-59_2	SL004850	Interleukin-17 receptor A	IL-17 sR	Q96F46	23765	IL17RA	Human	Protein
2993-1_2	SL004861	Interleukin-18 receptor accessory protein	IL-18 Rb	O95256	8807	IL18RAP	Human	Protein
2994-71_2	SL004875	Interleukin-1 receptor-like 2	IL-1Rrp2	Q9HB29	8808	IL1RL2	Human	Protein
2997-8_1	SL005193	Junctional adhesion molecule B	JAM-B	P57087	58494	JAM2	Human	Protein
2998-53_2	SL005194	Junctional adhesion molecule C	JAM-C	Q9BX67	83700	JAM3	Human	Protein
2999-6_2	SL005196	Limbic system-associated membrane protein	LSAMP	Q13449	4045	LSAMP	Human	Protein
3000-66_1	SL004516	Mannose-binding protein C	MBL	P11226	4153	MBL2	Human	Protein
3003-29_2	SL005205	Natural cytotoxicity triggering receptor 3	NKp30	O14931	259197	NCR3	Human	Protein
3004-67_2	SL004862	Programmed cell death 1 ligand 2	PD-L2	Q9BQ51	80380	PDCD1LG2	Human	Protein
3005-5_2	SL004939	Tyrosine-protein phosphatase non-receptor type 1	PTP-1B	P18031	5770	PTPN1	Human	Protein
3007-7_2	SL005219	Sialic acid-binding Ig-like lectin 9	Siglec-9	Q9Y336	27180	SIGLEC9	Human	Protein
3009-3_2	SL005059	Transforming growth factor beta receptor type 3	TGF-b R III	Q03167	7049	TGFBR3	Human	Protein
3010-53_2	SL004687	Thymic stromal lymphopoietin	TSLP	Q969D9	85480	TSLP	Human	Protein
3022-4_2	SL000384	Cytotoxic T-lymphocyte protein 4	CTLA-4	P16410	1493	CTLA4	Human	Protein
3024-18_2	SL000250	Alpha-2-antiplasmin	a2-Antiplasmin	P08697	5345	SERPINF2	Human	Protein
3025-50_1	SL000004	Fibroblast growth factor 2	bFGF	P09038	2247	FGF2	Human	Protein
3026-5_2	SL000338	Calpastatin	Calpastatin	P20810	831	CAST	Human	Protein
3028-36_2	SL003301	Ck-beta-8-1	Ck-b-8-1	P55773	6368	CCL23	Human	Protein
3029-52_2	SL005157	CD209 antigen	DC-SIGN	Q9NNX6	30835	CD209	Human	Protein
3030-3_2	SL005158	C-type lectin domain family 4 member M	DC-SIGNR	Q9H2X3	10332	CLEC4M	Human	Protein
3032-11_2	SL000428	Follicle stimulating hormone	FSH	P01215; P01225	1081 2488	CGA FSHB	Human	Protein
3033-57_1	SL005164	Galectin-2	Galectin-2	P05162	3957	LGALS2	Human	Protein
3034-1_2	SL004271	Glial fibrillary acidic protein	GFAP	P14136	2670	GFAP	Human	Protein
3035-80_2	SL004354	Interleukin-19	IL-19	Q9UHD0	29949	IL19	Human	Protein
3037-62_1	SL001795	Interleukin-1 beta	IL-1b	P01584	3553	IL1B	Human	Protein
3038-9_2	SL003326	C-X-C motif chemokine 11	I-TAC	O14625	6373	CXCL11	Human	Protein
3040-59_1	SL000519	C-C motif chemokine 3	MIP-1a	P10147	6348	CCL3	Human	Protein
3041-55_2	SL008416	C-type mannose receptor 2	MRC2	Q9UBG0	9902	MRC2	Human	Protein
3042-7_2	SL000164	Myoglobin	Myoglobin	P02144	4151	MB	Human	Protein
3043-49_2	SL000532	SPARC	ON	P09486	6678	SPARC	Human	Protein
3044-3_2	SL003323	C-C motif chemokine 18	PARC	P55774	6362	CCL18	Human	Protein
3045-72_2	SL002704	Pleiotrophin	PTN	P21246	5764	PTN	Human	Protein
3046-31_1	SL004260	Resistin	resistin	Q9HD89	56729	RETN	Human	Protein
3049-61_2	SL000603	Trypsin-1	Trypsin	P07477	5644	PRSS1	Human	Protein
3052-8_2	SL000633	Tumor necrosis factor ligand superfamily member 6; soluble form	Fas ligand; soluble	P48023	356	FASLG	Human	Protein
3053-49_2	SL004343	Fms-related tyrosine kinase 3 ligand	Flt3 ligand	P49771	2323	FLT3LG	Human	Protein
3054-3_2	SL000437	Haptoglobin	Haptoglobin; Mixed Type	P00738	3240	HP	Human	Protein
3055-54_2	SL003308	Interleukin-4 receptor subunit alpha	IL-4 sR	P24394	3566	IL4R	Human	Protein
3056-11_1	SL005204	NKG2-D type II integral membrane protein	NKG2D	P26718	22914	KLRK1	Human	Protein
3057-55_1	SL004689	WNT1-inducible-signaling pathway protein 1	WISP-1	O95388	8840	WISP1	Human	Protein
3060-43_2	SL000325	Complement component C9	C9	P02748	735	C9	Human	Protein
3061-61_2	SL000343	Cathepsin B	Cathepsin B	P07858	1508	CTSB	Human	Protein
3065-65_1	SL004339	Fibroblast growth factor 5	FGF-5	P12034	2250	FGF5	Human	Protein
3066-12_1	SL003744	Galectin-3	Galectin-3	P17931	3958	LGALS3	Human	Protein
3067-67_1	SL005234	Growth/differentiation factor 9	GDF-9	O60383	2661	GDF9	Human	Protein
3069-52_3	SL000468	Immunoglobulin M	IgM	P01871	3507 3512 50802 3535	IGHM IGJ IGK@ IGL@	Human	Protein
3070-1_2	SL000478	Interleukin-2	IL-2	P60568	3558	IL2	Human	Protein
3072-4_2	SL001718	Interleukin-13	IL-13	P35225	3596	IL13	Human	Protein
3073-51_2	SL002508	Interleukin-18-binding protein	IL-18 BPa	O95998	10068	IL18BP	Human	Protein
3074-6_2	SL003309	Lipopolysaccharide-binding protein	LBP	P18428	3929	LBP	Human	Protein
3077-66_2	SL003324	Coagulation factor Xa	Coagulation Factor Xa	P00742	2159	F10	Human	Protein
3078-1_2	SL002640	Placenta growth factor	PlGF	P49763	5228	PGF	Human	Protein
3079-62_2	SL005152	Retinoic acid receptor responder protein 2	TIG2	Q99969	5919	RARRES2	Human	Protein
3081-70_2	SL005227	NKG2D ligand 1	ULBP-1	Q9BZM6	80329	ULBP1	Human	Protein
3082-9_2	SL005228	NKG2D ligand 2	ULBP-2	Q9BZM5	80328	ULBP2	Human	Protein
3083-71_1	SL005233	Tumor necrosis factor receptor superfamily member 27	XEDAR	Q9HAV5	60401	EDA2R	Human	Protein
3091-70_2	SL004771	Aurora kinase A	Aurora kinase A	O14965	6790	AURKA	Human	Protein
3115-64_2	SL006918	Mitogen-activated protein kinase 1	MK01	P28482	5594	MAPK1	Human	Protein
3122-6_2	SL003733	Diablo homolog; mitochondrial	SMAC	Q9NR28	56616	DIABLO	Human	Protein
3132-1_1	SL004486	Vascular endothelial growth factor C	VEGF-C	P49767	7424	VEGFC	Human	Protein
3143-3_1	SL002524	T-cell surface glycoprotein CD4	sCD4	P01730	920	CD4	Human	Protein
3151-6_1	SL003305	Interleukin-2 receptor subunit alpha	IL-2 sRa	P01589	3559	IL2RA	Human	Protein
3152-57_1	SL001800	Tumor necrosis factor receptor superfamily member 1B	TNF sR-II	P20333	7133	TNFRSF1B	Human	Protein
3166-92_1	SL005215	Myeloid cell surface antigen CD33	Siglec-3	P20138	945	CD33	Human	Protein
3168-8_2	SL004626	A disintegrin and metalloproteinase with thrombospondin motifs 5	ADAMTS-5	Q9UNA0	11096	ADAMTS5	Human	Protein
3169-70_2	SL010368	Alpha-L-iduronidase	IDUA	P35475	3425	IDUA	Human	Protein
3170-6_1	SL007261	Methionine aminopeptidase 2	AMPM2	P50579	10988	METAP2	Human	Protein
3171-57_2	SL004469	Amyloid beta A4 protein	amyloid precursor protein	P05067	351	APP	Human	Protein
3172-28_2	SL008956	Arylsulfatase B	ARSB	P15848	411	ARSB	Human	Protein
3173-49_2	SL008611	N-acylethanolamine-hydrolyzing acid amidase	ASAHL	Q02083	27163	NAAA	Human	Protein
3174-2_1	SL008421	A disintegrin and metalloproteinase with thrombospondin motifs 1	ATS1	Q9UHI8	9510	ADAMTS1	Human	Protein
3175-51_5	SL006610	A disintegrin and metalloproteinase with thrombospondin motifs 13	ATS13	Q76LX8	11093	ADAMTS13	Human	Protein
3178-5_2	SL007280	Dipeptidyl peptidase 1	CATC	P53634	1075	CTSC	Human	Protein
3179-51_2	SL009213	Lysosomal protective protein	Cathepsin A	P10619	5476	CTSA	Human	Protein
3181-50_2	SL004673	Cathepsin S	Cathepsin S	P25774	1520	CTSS	Human	Protein
3182-38_2	SL010371	Ectonucleoside triphosphate diphosphohydrolase 1	CD39	P49961	953	ENTPD1	Human	Protein
3184-25_2	SL000358	Coagulation factor VII	Coagulation Factor VII	P08709	2155	F7	Human	Protein
3186-2_2	SL002525	Complement C2	C2	P06681	717	C2	Human	Protein
3187-52_2	SL007284	Cysteine-rich secretory protein 3	CRIS3	P54108	10321	CRISP3	Human	Protein
3191-50_2	SL012783	WAP; kazal; immunoglobulin; kunitz and NTR domain-containing protein 1	WFKN1	Q96NZ8	117166	WFIKKN1	Human	Protein
3194-36_2	SL008759	Platelet glycoprotein VI	GPVI	Q9HCN6	51206	GP6	Human	Protein
3195-50_2	SL000678	Granulysin	Granulysin	P22749	10578	GNLY	Human	Protein
3196-6_2	SL008023	Hyaluronan and proteoglycan link protein 1	HPLN1	P10915	1404	HAPLN1	Human	Protein
3197-70_2	SL007122	Insulin-degrading enzyme	IDE	P14735	3416	IDE	Human	Protein
3198-4_1	SL008639	Iduronate 2-sulfatase	IDS	P22304	3423	IDS	Human	Protein
3199-54_2	SL003916	Kallikrein-12	kallikrein 12	Q9UKR0	43849	KLK12	Human	Protein
3200-49_2	SL003918	Kallikrein-13	kallikrein 13	Q9UKR3	26085	KLK13	Human	Protein
3201-49_2	SL003863	Kallikrein-5	kallikrein 5	Q9Y337	25818	KLK5	Human	Protein
3202-28_2	SL010393	Kremen protein 2	KREM2	Q8NCW0	79412	KREMEN2	Human	Protein
3208-2_4	SL006992	Matrilin-3	MATN3	O15232	4148	MATN3	Human	Protein
3209-69_1	SL005437	Matrix extracellular phosphoglycoprotein	MEPE	Q9NQ76	56955	MEPE	Human	Protein
3210-1_2	SL010374	Methionine aminopeptidase 1	METAP1	P53582	23173	METAP1	Human	Protein
3212-30_3	SL010375	Neutral ceramidase	ASAH2	Q9NR71	56624	ASAH2	Human	Protein
3213-65_2	SL000640	Nidogen-1	Nidogen	P14543	4811	NID1	Human	Protein
3216-2_2	SL005797	Polymeric immunoglobulin receptor	PIGR	P01833	5284	PIGR	Human	Protein
3217-74_2	SL004457	Glia-derived nexin	Protease nexin I	P07093	5270	SERPINE2	Human	Protein
3220-40_2	SL010378	Proto-oncogene tyrosine-protein kinase receptor Ret	RET	P07949	5979	RET	Human	Protein
3221-54_1	SL003770	Secreted frizzled-related protein 1	SARP-2	Q8N474	6422	SFRP1	Human	Protein
3222-11_2	SL010379	Semaphorin-3A	Semaphorin 3A	Q14563	10371	SEMA3A	Human	Protein
3232-28_2	SL004118	Tartrate-resistant acid phosphatase type 5	TrATPase	P13686	54	ACP5	Human	Protein
3234-23_2	SL010390	Coiled-coil domain-containing protein 80	URB	Q76M96	151887	CCDC80	Human	Protein
3235-50_2	SL010391	WAP; Kazal; immunoglobulin; Kunitz and NTR domain-containing protein 2	WFKN2	Q8TEU8	124857	WFIKKN2	Human	Protein
3281-19_1	SL006803	Angiopoietin-related protein 3	ANGL3	Q9Y5C1	27329	ANGPTL3	Human	Protein
3283-21_1	SL006544	Transforming growth factor-beta-induced protein ig-h3	BGH3	Q15582	7045	TGFBI	Human	Protein
3284-75_1	SL007804	Biglycan	BGN	P21810	633	BGN	Human	Protein
3285-23_2	SL000310	Complement C1r subcomponent	C1r	P00736	715	C1R	Human	Protein
3289-19_2	SL010449	Carbonic anhydrase-related protein 10	Carbonic Anhydrase X	Q9NS85	56934	CA10	Human	Protein
3290-50_2	SL008773	CD109 antigen	CD109	Q6YHK3	135228	CD109	Human	Protein
3291-30_2	SL002706	Low affinity immunoglobulin epsilon Fc receptor	CD23	P06734	2208	FCER2	Human	Protein
3292-75_1	SL010450	CD48 antigen	CD48	P09326	962	CD48	Human	Protein
3293-2_4	SL006108	CD5 antigen-like	CD5L	O43866	922	CD5L	Human	Protein
3294-55_2	SL010451	Cryptic protein	CFC1	P0CG37	55997	CFC1	Human	Protein
3296-92_2	SL008623	Contactin-2	CNTN2	Q02246	6900	CNTN2	Human	Protein
3298-52_2	SL010454	Contactin-4	Contactin-4	Q8IWV2	152330	CNTN4	Human	Protein
3299-29_2	SL010455	Contactin-5	Contactin-5	O94779	53942	CNTN5	Human	Protein
3302-58_1	SL007049	Cystatin-F	CYTF	O76096	8530	CST7	Human	Protein
3303-23_2	SL004438	Cystatin-M	Cystatin M	Q15828	1474	CST6	Human	Protein
3305-6_1	SL010457	Delta-like protein 4	DLL4	Q9NR61	54567	DLL4	Human	Protein
3309-2_2	SL010459	Low affinity immunoglobulin gamma Fc region receptor II-a	FCG2A	P12318	2212	FCGR2A	Human	Protein
3310-62_1	SL010460	Low affinity immunoglobulin gamma Fc region receptor II-b	FCG2B	P31994	2213	FCGR2B	Human	Protein
3311-27_1	SL008609	Low affinity immunoglobulin gamma Fc region receptor III-B	FCG3B	O75015	2215	FCGR3B	Human	Protein
3312-64_1	SL010461	High affinity immunoglobulin gamma Fc receptor I	FCGR1	P12314	2209	FCGR1A	Human	Protein
3314-74_2	SL004858	GDNF family receptor alpha-1	GFRa-1	P56159	2674	GFRA1	Human	Protein
3315-15_1	SL010463	Glypican-2	GPC2	Q8N158	221914	GPC2	Human	Protein
3316-58_1	SL004466	Heparin cofactor 2	Heparin cofactor II	P05546	3053	SERPIND1	Human	Protein
3317-33_1	SL004860	Serine protease HTRA2; mitochondrial	HTRA2	O43464	27429	HTRA2	Human	Protein
3320-49_2	SL005087	Insulin-like growth factor-binding protein 7	IGFBP-7	Q16270	3490	IGFBP7	Human	Protein
3321-2_2	SL007385	Interleukin-24	IL24	Q13007	11009	IL24	Human	Protein
3322-52_2	SL010464	Leucine-rich repeats and immunoglobulin-like domains protein 3	LRIG3	Q6UXM1	121227	LRIG3	Human	Protein
3323-37_1	SL004610	Low-density lipoprotein receptor-related protein 8	LRP8	Q14114	7804	LRP8	Human	Protein
3324-51_1	SL007674	T-lymphocyte surface antigen Ly-9	LY9	Q9HBG7	4063	LY9	Human	Protein
3325-2_2	SL010465	Matrilin-2	MATN2	O00339	4147	MATN2	Human	Protein
3327-27_1	SL007673	Netrin-4	NET4	Q9HB63	59277	NTN4	Human	Protein
3329-14_2	SL004515	Peptidoglycan recognition protein 1	PGRP-S	O75594	8993	PGLYRP1	Human	Protein
3331-8_1	SL010468	RGM domain family member B	RGMB	Q6NW40	285704	RGMB	Human	Protein
3332-57_1	SL010469	Hemojuvelin	RGM-C	Q6ZVN8	148738	HFE2	Human	Protein
3336-50_1	SL001998	Tissue factor pathway inhibitor	TFPI	P10646	7035	TFPI	Human	Protein
3339-33_1	SL007206	Thrombospondin-2	TSP2	P35442	7058	THBS2	Human	Protein
3340-53_1	SL007207	Thrombospondin-4	TSP4	P35443	7060	THBS4	Human	Protein
3341-33_4	SL006892	Tyrosine-protein kinase ABL1	ABL1	P00519	25	ABL1	Human	Protein
3343-1_4	SL005574	Aminoacylase-1	Aminoacylase-1	Q03154	95	ACY1	Human	Protein
3344-60_4	SL000272	Antithrombin-III	Antithrombin III	P01008	462	SERPINC1	Human	Protein
3346-72_2	SL010520	Aurora kinase B	AURKB	Q96GD4	9212	AURKB	Human	Protein
3347-9_2	SL002792	beta-adrenergic receptor kinase 1	BARK1	P25098	156	ADRBK1	Human	Protein
3348-49_2	SL003994	Bone morphogenetic protein 1	BMP-1	P13497	649	BMP1	Human	Protein
3350-53_2	SL010491	Calcium/calmodulin-dependent protein kinase type II subunit alpha	CAMK2A	Q9UQM7	815	CAMK2A	Human	Protein
3351-1_1	SL010492	Calcium/calmodulin-dependent protein kinase type II subunit beta	CAMK2B	Q13554	816	CAMK2B	Human	Protein
3352-80_3	SL010288	Carbonic anhydrase 6	Carbonic anhydrase 6	P23280	765	CA6	Human	Protein
3356-50_1	SL004868	Carbonic anhydrase 7	Carbonic anhydrase VII	P43166	766	CA7	Human	Protein
3357-67_2	SL010495	Cyclin-dependent kinase 2:Cyclin-A2 complex	CDK2/cyclin A	P24941 P20248	1017 890	CDK2 CCNA2	Human	Protein
3358-51_2	SL010496	Cyclin-dependent kinase 5:Cyclin-dependent kinase 5 activator 1 complex	CDK5/p35	Q00535 Q15078	1020 8851	CDK5 CDK5R1	Human	Protein
3359-11_2	SL010522	Cyclin-dependent kinase 8:Cyclin-C complex	CDK8/cyclin C	P49336 P24863	1024 892	CDK8 CCNC	Human	Protein
3360-50_4	SL003726	Serine/threonine-protein kinase Chk2	Chk2	O96017	11200	CHEK2	Human	Protein
3361-26_2	SL010610	C-type lectin domain family 4 member K	CLC4K	Q9UJ71	50489	CD207	Human	Protein
3362-61_2	SL009400	Chordin-like protein 1	CRDL1	Q9BU40	91851	CHRDL1	Human	Protein
3363-31_4	SL004781	Tyrosine-protein kinase CSK	CSK	P41240	1445	CSK	Human	Protein
3364-76_2	SL006910	Cathepsin L2	Cathepsin V	O60911	1515	CTSV	Human	Protein
3365-7_2	SL010612	Dickkopf-related protein 4	Dkk-4	Q9UBT3	27121	DKK4	Human	Protein
3366-51_2	SL006550	Extracellular matrix protein 1	ECM1	Q16610	1893	ECM1	Human	Protein
3367-8_3	SL006777	Fetuin-B	FETUB	Q9UGM5	26998	FETUB	Human	Protein
3373-5_2	SL004654	Granzyme H	Granzyme H	P20718	2999	GZMH	Human	Protein
3376-49_2	SL010613	Interleukin-17 receptor D	IL-17 RD	Q8NFM7	54756	IL17RD	Human	Protein
3378-49_2	SL000064	Kallikrein-7	Kallikrein 7	P49862	5650	KLK7	Human	Protein
3379-29_1	SL007228	Protein kinase C iota type	KPCI	P41743	5584	PRKCI	Human	Protein
3381-24_2	SL010500	Tyrosine-protein kinase Lyn; isoform B	LYNB	P07948	4067	LYN	Human	Protein
3387-1_2	SL010508	Serine/threonine-protein kinase PAK 3	PAK3	O75914	5063	PAK3	Human	Protein
3388-58_2	SL010510	Serine/threonine-protein kinase PAK 7	PAK7	Q9P286	57144	PAK7	Human	Protein
3390-72_2	SL010512	PIK3CA/PIK3R1	PIK3CA/PIK3R1	P42336 P27986	5290 5295	PIK3CA PIK3R1	Human	Protein
3391-10_2	SL007250	Phosphatidylinositol 4;5-bisphosphate 3-kinase catalytic subunit gamma isoform	PK3CG	P48736	5294	PIK3CG	Human	Protein
3392-68_2	SL017614	RAC-alpha/beta/gamma serine/threonine-protein kinase	PKB a/b/g	P31749 P31751 Q9Y243	207 208 10000	AKT1 AKT2 AKT3	Human	Protein
3394-81_2	SL005258	Serine/threonine-protein kinase PLK1	PLK-1	P53350	5347	PLK1	Human	Protein
3396-54_2	SL000565	Renin	Renin	P00797	5972	REN	Human	Protein
3397-7_4	SL010616	Tyrosine-protein phosphatase non-receptor type 11	SHP-2	Q06124	5781	PTPN11	Human	Protein
3399-31_2	SL007560	Stabilin-2	STAB2	Q8WWQ8	55576	STAB2	Human	Protein
3401-8_2	SL005261	Tyrosine-protein phosphatase non-receptor type 2	TCPTP	P17706	5771	PTPN2	Human	Protein
3403-1_2	SL010617	Tryptase beta-2	TPSB2	P20231	64499	TPSB2	Human	Protein
3404-51_2	SL010619	Tryptase gamma	TPSG1	Q9NRR2	25823	TPSG1	Human	Protein
3412-7_1	SL000104	Apoptosis regulator Bcl-2	Bcl-2	P10415	596	BCL2	Human	Protein
3413-50_2	SL003703	Bcl-2-related protein A1	BFL1	Q16548	597	BCL2A1	Human	Protein
3414-40_2	SL006374	Cytoplasmic tyrosine-protein kinase BMX	BMX	P51813	660	BMX	Human	Protein
3415-61_2	SL004660	Bone sialoprotein 2	BSP	P21815	3381	IBSP	Human	Protein
3416-2_2	SL010521	Tyrosine-protein kinase BTK	BTK	Q06187	695	BTK	Human	Protein
3418-12_2	SL010490	Calcium/calmodulin-dependent protein kinase type 1D	CAMK1D	Q8IU85	57118	CAMK1D	Human	Protein
3419-49_2	SL010493	Calcium/calmodulin-dependent protein kinase type II subunit delta	CAMK2D	Q13557	817	CAMK2D	Human	Protein
3420-21_2	SL004869	Carbonic anhydrase 13	Carbonic anhydrase XIII	Q8N1Q1	377677	CA13	Human	Protein
3421-54_2	SL004635	Tumor necrosis factor ligand superfamily member 8	CD30 Ligand	P32971	944	TNFSF8	Human	Protein
3423-59_2	SL005250	Chymase	Chymase	P23946	1215	CMA1	Human	Protein
3427-63_2	SL007324	Casein kinase II subunit alpha	CSK21	P68400	1457	CSNK2A1	Human	Protein
3432-21_2	SL010498	Ephrin type-A receptor 3	EPHA3	P29320	2042	EPHA3	Human	Protein
3434-34_1	SL010349	Fibronectin Fragment 3	FN1.3	P02751	2335	FN1	Human	Protein
3435-53_2	SL010348	Fibronectin Fragment 4	FN1.4	P02751	2335	FN1	Human	Protein
3437-80_3	SL004636	Receptor-type tyrosine-protein kinase FLT3	Flt-3	P36888	2322	FLT3	Human	Protein
3438-10_2	SL009324	Follistatin-related protein 3	FSTL3	O95633	10272	FSTL3	Human	Protein
3440-7_2	SL004298	Granzyme A	granzyme A	P12544	3001	GZMA	Human	Protein
3441-64_2	SL017188	Glycogen synthase kinase-3 alpha/beta	GSK-3 alpha/beta	P49840 P49841	2931 2932	GSK3A GSK3B	Human	Protein
3443-61_2	SL010523	Homeodomain-interacting protein kinase 3	HIPK3	Q9H422	10114	HIPK3	Human	Protein
3445-53_2	SL004151	Interleukin-15 receptor subunit alpha	IL-15 Ra	Q13261	3601	IL15RA	Human	Protein
3446-7_2	SL004152	Interleukin-18 receptor 1	IL-18 Ra	Q13478	8809	IL18R1	Human	Protein
3447-64_2	SL000039	Interleukin-8	IL-8	P10145	3576	CXCL8	Human	Protein
3448-13_2	SL004125	Insulin receptor	IR	P06213	3643	INSR	Human	Protein
3449-58_2	SL004876	Kallistatin	Kallistatin	P29622	5267	SERPINA4	Human	Protein
3450-4_2	SL001797	Kallikrein-6	Kallikrein 6	Q92876	5653	KLK6	Human	Protein
3452-17_2	SL006916	Tyrosine-protein kinase Lck	LCK	P06239	3932	LCK	Human	Protein
3453-87_2	SL006917	Tyrosine-protein kinase Lyn	LYN	P07948	4067	LYN	Human	Protein
3457-57_1	SL005084	Periostin	Periostin	Q15063	10631	POSTN	Human	Protein
3461-58_1	SL009089	Brevican core protein	PGCB	Q96GW7	63827	BCAN	Human	Protein
3466-8_2	SL010513	cAMP-dependent protein kinase catalytic subunit alpha	PRKACA	P17612	5566	PRKACA	Human	Protein
3470-1_2	SL001945	E-selectin	sE-Selectin	P16581	6401	SELE	Human	Protein
3471-49_1	SL010517	Serine/threonine-protein kinase 16	STK16	O75716	8576	STK16	Human	Protein
3472-40_2	SL000582	Baculoviral IAP repeat-containing protein 5	Survivin	O15392	332	BIRC5	Human	Protein
3477-63_2	SL005225	High affinity nerve growth factor receptor	TrkA	P04629	4914	NTRK1	Human	Protein
3479-71_2	SL006480	Trypsin-3	TRY3	P35030	5646	PRSS3	Human	Protein
3481-87_1	SL011073	Xaa-Pro aminopeptidase 1	XPNPEP1	Q9NQW7	7511	XPNPEP1	Human	Protein
3484-60_2	SL000271	Angiotensinogen	Angiotensinogen	P01019	183	AGT	Human	Protein
3485-28_2	SL000283	Beta-2-microglobulin	b2-Microglobulin	P61769	567	B2M	Human	Protein
3486-58_2	SL000299	Fibroblast growth factor 1	b-ECGF	P05230	2246	FGF1	Human	Protein
3487-32_2	SL003167	C-X-C motif chemokine 13	BLC	O43927	10563	CXCL13	Human	Protein
3488-64_2	SL000342	Catalase	Catalase	P04040	847	CAT	Human	Protein
3489-9_2	SL004331	Ciliary neurotrophic factor	CNTF	P26441	1270	CNTF	Human	Protein
3494-71_3	SL004335	Fibroblast growth factor 17	FGF-17	O60258	8822	FGF17	Human	Protein
3497-13_2	SL002075	Interferon alpha-2	IFN-aA	P01563	3440	IFNA2	Human	Protein
3499-77_2	SL004350	Interleukin-17B	IL-17B	Q9UHF5	27190	IL17B	Human	Protein
3503-4_2	SL003179	Integrin alpha-I: beta-1 complex	Integrin a1b1	P56199; P05556	3672 3688	ITGA1 ITGB1	Human	Protein
3504-58_2	SL004536	Hepcidin	LEAP-1	P81172	57817	HAMP	Human	Protein
3506-49_1	SL000508	Lymphotoxin alpha2:beta1	Lymphotoxin a2/b1	P01374; Q06643	4049 4050	LTA LTB	Human	Protein
3508-78_3	SL003187	C-C motif chemokine 22	MDC	O00626	6367	CCL22	Human	Protein
3509-1_1	SL003190	C-C motif chemokine 15	MIP-5	Q16663	6359	CCL15	Human	Protein
3514-49_2	SL004008	Myeloblastin	Proteinase-3	P24158	5657	PRTN3	Human	Protein
3516-60_2	SL004712	Stromal cell-derived factor 1	SDF-1	P48061	6387	CXCL12	Human	Protein
3518-54_2	SL004015	Carboxypeptidase B2	TAFI	Q96IY4	1361	CPB2	Human	Protein
3519-3_2	SL003196	C-C motif chemokine 17	TARC	Q92583	6361	CCL17	Human	Protein
3520-58_1	SL000089	Transforming growth factor beta-3	TGF-b3	P10600	7043	TGFB3	Human	Protein
3521-16_2	SL000589	Thyroid Stimulating Hormone	TSH	P01215 P01222	1081 12372	CGA TSHB	Human	Protein
3522-57_1	SL000615	Vasoactive Intestinal Peptide	Vasoactive Intestinal Peptide	P01282	7432	VIP	Human	Protein
3534-14_2	SL003862	CD40 ligand	CD40 ligand; soluble	P29965	959	CD40LG	Human	Protein
3535-84_1	SL004367	Dickkopf-related protein 1	DKK1	O94907	22943	DKK1	Human	Protein
3538-26_1	SL009216	Aromatic-L-amino-acid decarboxylase	dopa decarboxylase	P20711	1644	DDC	Human	Protein
3554-24_1	SL004258	Adiponectin	Adiponectin	Q15848	9370	ADIPOQ	Human	Protein
3580-25_8	SL000249	Alpha-1-antitrypsin	a1-Antitrypsin	P01009	5265	SERPINA1	Human	Protein
3581-53_3	SL000251	Alpha-2-HS-glycoprotein	a2-HS-Glycoprotein	P02765	197	AHSG	Human	Protein
3583-54_4	SL005392	Arylsulfatase A	Arylsulfatase A	P15289	410	ARSA	Human	Protein
3585-54_4	SL009341	Basigin	BASI	P35613	682	BSG	Human	Protein
3587-53_2	SL007056	Bone morphogenetic protein 10	BMP10	O95393	27302	BMP10	Human	Protein
3592-4_3	SL010489	Calcium/calmodulin-dependent protein kinase type 1	CAMK1	Q14012	8536	CAMK1	Human	Protein
3593-72_3	SL003711	Caspase-3	Caspase-3	P42574	836	CASP3	Human	Protein
3600-2_3	SL006029	Chitotriosidase-1	Chitotriosidase-1	Q13231	1118	CHIT1	Human	Protein
3601-54_3	SL008936	Neural cell adhesion molecule L1-like protein	CHL1	O00533	10752	CHL1	Human	Protein
3603-60_5	SL007640	C-type lectin domain family 7 member A	CLC7A	Q9BXN2	64581	CLEC7A	Human	Protein
3607-71_1	SL009412	Dickkopf-related protein 3	DKK3	Q9UBP4	27122	DKK3	Human	Protein
3611-70_4	SL004060	Endothelin-converting enzyme 1	Endothelin-converting enzyme 1	P42892	1889	ECE1	Human	Protein
3612-6_4	SL004845	Ephrin type-B receptor 4	EphB4	P54760	2050	EPHB4	Human	Protein
3616-3_5	SL008504	N-acetylglucosamine-6-sulfatase	GNS	P15586	2799	GNS	Human	Protein
3617-80_4	SL006512	Hepatocyte growth factor activator	HGFA	Q04756	3083	HGFAC	Human	Protein
3620-67_2	SL007806	Interleukin-22 receptor subunit alpha-1	IL22RA1	Q8N6P7	58985	IL22RA1	Human	Protein
3622-33_4	SL008909	Legumain	LGMN	Q99538	5641	LGMN	Human	Protein
3623-84_4	SL007059	Lymphocyte antigen 86	LY86	O95711	9450	LY86	Human	Protein
3624-3_4	SL011069	Serine protease 27	Marapsin	Q9BQR3	83886	PRSS27	Human	Protein
3627-71_4	SL010376	Membrane metallo-endopeptidase-like 1	MMEL2	Q495T6	79258	MMEL1	Human	Protein
3628-3_4	SL010501	Dual specificity mitogen-activated protein kinase kinase 2	MP2K2	P36507	5605	MAP2K2	Human	Protein
3629-60_4	SL006805	Serine/threonine-protein kinase MRCK beta	MRCKB	Q9Y5S2	9578	CDC42BPB	Human	Protein
3630-27_4	SL004804	Cell adhesion molecule 3	Nectin-like protein 1	Q8N126	57863	CADM3	Human	Protein
3633-70_5	SL008193	Nidogen-2	NID2	Q14112	22795	NID2	Human	Protein
3634-5_4	SL005491	Opioid-binding protein/cell adhesion molecule	OBCAM	Q14982	4978	OPCML	Human	Protein
3635-76_4	SL010530	OCIA domain-containing protein 1	OCAD1	Q9NX40	54940	OCIAD1	Human	Protein
3636-37_4	SL007327	Oxidized low-density lipoprotein receptor 1	OLR1	P78380	4973	OLR1	Human	Protein
3640-14_3	SL005263	alpha-2-macroglobulin receptor-associated protein	RAP	P30533	4043	LRPAP1	Human	Protein
3643-90_2	SL008760	SLIT and NTRK-like protein 1	SLIK1	Q96PX8	114798	SLITRK1	Human	Protein
3644-5_4	SL010381	Dickkopf-like protein 1	Soggy-1	Q9UK85	27120	DKKL1	Human	Protein
3646-7_4	SL010518	Tyrosine-protein kinase Tec	TEC	P42680	7006	TEC	Human	Protein
3651-50_5	SL003201	Vascular endothelial growth factor receptor 2	VEGF sR2	P35968	3791	KDR	Human	Protein
3654-27_5	SL007531	BMP-binding endothelial regulator protein	BMPER	Q8N8U9	168667	BMPER	Human	Protein
3656-9_1	SL004864	Cadherin-12	Cadherin-12	P55289	1010	CDH12	Human	Protein
3657-74_3	SL004720	Calcineurin subunit B type 1	Calcineurin B a	P63098	5534	PPP3R1	Human	Protein
3666-17_4	SL006830	Complement factor H-related protein 5	complement factor H-related 5	Q9BXR6	81494	CFHR5	Human	Protein
3676-15_3	SL003679	Cation-independent mannose-6-phosphate receptor	IGF-II receptor	P11717	3482	IGF2R	Human	Protein
3681-87_3	SL003919	Kallikrein-14	kallikrein 14	Q9P0G3	43847	KLK14	Human	Protein
3684-78_3	SL004580	Macrophage scavenger receptor types I and II	Macrophage scavenger receptor	P21757	4481	MSR1	Human	Protein
3685-53_1	SL010466	Membrane frizzled-related protein	MFRP	Q9BY79	83552	MFRP	Human	Protein
3707-12_2	SL000254	Serum albumin	Albumin	P02768	213	ALB	Human	Protein
3708-62_1	SL000252	Alpha-2-macroglobulin	a2-Macroglobulin	P01023	2	A2M	Human	Protein
3709-4_2	SL000617	Alanine aminotransferase 1	ALT	P24298	2875	GPT	Human	Protein
3710-49_2	SL000268	Angiostatin	Angiostatin	P00747	5340	PLG	Human	Protein
3714-49_2	SL000382	Creatine kinase M-type:Creatine kinase B-type heterodimer	CK-MB	P12277 P06732	1152 1158	CKB CKM	Human	Protein
3719-2_2	SL000076	Cyclin-dependent kinase inhibitor 1B	p27Kip1	P46527	1027	CDKN1B	Human	Protein
3723-1_2	SL000306	Brain natriuretic peptide 32	BNP-32	P16860	4879	NPPB	Human	Protein
3727-35_1	SL011509	Peptide YY	PYY	P10082	5697	PYY	Human	Protein
3728-52_2	SL000570	Secretin	Secretin	P09683	6343	SCT	Human	Protein
3758-68_3	SL003974	Activated Protein C	Activated Protein C	P04070	5624	PROC	Human	Protein
3761-4_2	SL000027	Prostaglandin G/H synthase 2	COX-2	P35354	5743	PTGS2	Human	Protein
3766-51_4	SL004304	Syntaxin-1A	STX1a	Q16623	6804	STX1A	Human	Protein
3773-15_4	SL003200	Angiopoietin-1 receptor; soluble	sTie-2	Q02763	7010	TEK	Human	Protein
3795-6_2	SL004642	Disintegrin and metalloproteinase domain-containing protein 9	ADAM 9	Q13443	8754	ADAM9	Human	Protein
3796-79_2	SL007642	Angiopoietin-related protein 4	ANGL4	Q9BY76	51129	ANGPTL4	Human	Protein
3797-1_1	SL000638	Cadherin-2	Cadherin-2	P19022	1000	CDH2	Human	Protein
3798-71_1	SL005508	Carbonic anhydrase 9	Carbonic anhydrase 9	Q16790	768	CA9	Human	Protein
3800-71_2	SL000377	Creatine kinase B-type	CK-BB	P12277	1152	CKB	Human	Protein
3802-50_1	SL007888	Cystatin-S	Cystatin-S	P01036	1472	CST4	Human	Protein
3803-10_2	SL008382	Cystatin-D	CYTD	P28325	1473	CST5	Human	Protein
3805-16_2	SL010458	Endothelial cell-specific molecule 1	Endocan	Q9NQ30	11082	ESM1	Human	Protein
3806-55_1	SL004844	Ephrin type-A receptor 5	EphA5	P54756	2044	EPHA5	Human	Protein
3807-1_2	SL007651	Fibroblast growth factor 23	FGF23	Q9GZV9	8074	FGF23	Human	Protein
3808-76_2	SL003990	Fibroblast growth factor receptor 2	FGFR-2	P21802	2263	FGFR2	Human	Protein
3809-1_2	SL004063	Fibroblast growth factor receptor 3	FGFR-3	P22607	2261	FGFR3	Human	Protein
3810-50_2	SL006912	Tyrosine-protein kinase Fgr	FGR	P09769	2268	FGR	Human	Protein
3813-3_2	SL006913	Tyrosine-protein kinase Fyn	FYN	P06241	2534	FYN	Human	Protein
3815-14_1	SL007620	Interleukin-12 receptor subunit beta-2	IL-12 RB2	Q99665	3595	IL12RB2	Human	Protein
3817-18_1	SL007358	Protein kinase C theta type	KPCT	Q04759	5588	PRKCQ	Human	Protein
3820-68_2	SL010503	MAP kinase-activated protein kinase 2	MAPK2	P49137	9261	MAPKAPK2	Human	Protein
3821-28_1	SL010504	MAP kinase-activated protein kinase 5	MAPK5	Q8IW41	8550	MAPKAPK5	Human	Protein
3822-54_2	SL004765	MAP kinase-activated protein kinase 3	MAPKAPK3	Q16644	7867	MAPKAPK3	Human	Protein
3823-9_1	SL010505	Megakaryocyte-associated tyrosine-protein kinase	MATK	P42679	4145	MATK	Human	Protein
3825-18_2	SL010502	Mitogen-activated protein kinase 8	MK08	P45983	5599	MAPK8	Human	Protein
3827-22_1	SL010509	Serine/threonine-protein kinase PAK 6	PAK6	Q9NQU5	56924	PAK6	Human	Protein
3828-54_2	SL011071	Platelet-derived growth factor C	PDGF-CC	Q9NRA1	56034	PDGFC	Human	Protein
3831-21_1	SL003761	Phosphatidylinositol 3;4;5-trisphosphate 3-phosphatase and dual-specificity protein phosphatase PTEN	pTEN	P60484	5728	PTEN	Human	Protein
3832-51_1	SL010514	Protein-tyrosine kinase 6	PTK6	Q13882	5753	PTK6	Human	Protein
3835-11_2	SL004492	Toll-like receptor 2	TLR2	O60603	7097	TLR2	Human	Protein
3836-51_2	SL010528	Ubiquitin-fold modifier 1	UFM1	P61960	51569	UFM1	Human	Protein
3839-60_2	SL011629	AH receptor-interacting protein	AIP	O00170	9049	AIP	Human	Protein
3844-2_1	SL004823	Peptidyl-prolyl cis-trans isomerase A	Cyclophilin A	P62937	5478	PPIA	Human	Protein
3845-51_2	SL011530	Dynein light chain roadblock-type 1	DLRB1	Q9NP97	83658	DYNLRB1	Human	Protein
3847-56_2	SL011532	Persulfide dioxygenase ETHE1; mitochondrial	ETHE1	O95571	23474	ETHE1	Human	Protein
3848-14_2	SL003785	Glyceraldehyde-3-phosphate dehydrogenase	GAPDH; liver	P04406	2597	GAPDH	Human	Protein
3852-19_2	SL000449	DnaJ homolog subfamily B member 1	HSP 40	P25685	3337	DNAJB1	Human	Protein
3853-56_1	SL008102	Malate dehydrogenase; cytoplasmic	MDHC	P40925	4190	MDH1	Human	Protein
3855-56_1	SL004919	Peroxiredoxin-1	Peroxiredoxin-1	Q06830	5052	PRDX1	Human	Protein
3858-5_1	SL008063	Low molecular weight phosphotyrosine protein phosphatase	PPAC	P24666	52	ACP1	Human	Protein
3859-50_2	SL010973	Proteasome subunit alpha type-1	PSA1	P25786	5682	PSMA1	Human	Protein
3860-7_2	SL005630	Proteasome subunit alpha type-6	PSA6	P60900	5687	PSMA6	Human	Protein
3864-5_2	SL011528	40S ribosomal protein S7	RS7	P62081	6201	RPS7	Human	Protein
3865-53_1	SL006919	Ribosomal protein S6 kinase alpha-5	RSK-like protein kinase	O75582	9252	RPS6KA5	Human	Protein
3866-7_2	SL011529	Ribosome maturation protein SBDS	SBDS	Q9Y3A5	51119	SBDS	Human	Protein
3868-8_1	SL011533	Small glutamine-rich tetratricopeptide repeat-containing protein alpha	SGTA	O43765	6449	SGTA	Human	Protein
3872-2_1	SL005679	Translationally-controlled tumor protein	TCTP	P13693	7178	TPT1	Human	Protein
3873-51_2	SL000588	Thyroid peroxidase	TMA	P07202	7173	TPO	Human	Protein
3874-8_1	SL008157	Ubiquitin-conjugating enzyme E2 L3	UB2L3	P68036	7332	UBE2L3	Human	Protein
3875-62_1	SL011549	AT-rich interactive domain-containing protein 3A	ARI3A	Q99856	1820	ARID3A	Human	Protein
3877-67_2	SL004938	Calcium/calmodulin-dependent protein kinase kinase 1	CaMKK alpha	Q8N5S9	84254	CAMKK1	Human	Protein
3879-50_1	SL011232	Hsp90 co-chaperone Cdc37	CDC37	Q16543	11140	CDC37	Human	Protein
3881-49_2	SL003753	Dynein light chain 1; cytoplasmic	DLC8	P63167	8655	DYNLL1	Human	Protein
3887-90_2	SL010927	Importin subunit beta-1	IMB1	Q14974	3837	KPNB1	Human	Protein
3889-64_2	SL006132	Lamin-B1	Lamin-B1	P20700	4001	LMNB1	Human	Protein
3890-8_2	SL000493	L-lactate dehydrogenase B chain	LDH-H 1	P07195	3945	LDHB	Human	Protein
3891-56_1	SL009629	Methyl-CpG-binding domain protein 4	MBD4	O95243	8930	MBD4	Human	Protein
3893-64_1	SL001905	Mesothelin	Mesothelin	Q13421	10232	MSLN	Human	Protein
3894-15_2	SL005629	N-acetyl-D-glucosamine kinase	NAGK	Q9UJ70	55577	NAGK	Human	Protein
3896-5_2	SL004820	Phosphoglycerate mutase 1	Phosphoglycerate mutase 1	P18669	5223	PGAM1	Human	Protein
3897-61_1	SL011709	Pyridoxal phosphate phosphatase	PLPP	Q96GD0	57026	PDXP	Human	Protein
3898-5_2	SL007266	26S proteasome non-ATPase regulatory subunit 7	PSD7	P51665	5713	PSMD7	Human	Protein
3903-49_2	SL005372	Sorting nexin-4	Sorting nexin 4	O95219	8723	SNX4	Human	Protein
3905-62_1	SL008143	Ubiquitin-conjugating enzyme E2 N	UBE2N	P61088	7334	UBE2N	Human	Protein
4122-12_2	SL004119	Epithelial discoidin domain-containing receptor 1	discoidin domain receptor 1	Q08345	780	DDR1	Human	Protein
4123-60_2	SL003171	Fibroblast growth factor 4	FGF-4	P08620	2249	FGF4	Human	Protein
4124-24_2	SL000451	Heat shock 70 kDa protein 1A	HSP 70	P0DMV8	3303	HSPA1A	Human	Protein
4125-52_2	SL003680	Advanced glycosylation end product-specific receptor; soluble	sRAGE	Q15109	177	AGER	Human	Protein
4126-22_1	SL004511	Bactericidal permeability-increasing protein	BPI	P17213	671	BPI	Human	Protein
4127-75_1	SL000322	Complement component C6	C6	P13671	729	C6	Human	Protein
4128-27_2	SL003104	C-C motif chemokine 24	Eotaxin-2	O00175	6369	CCL24	Human	Protein
4129-72_1	SL000414	Complement factor B	Factor B	P00751	629	CFB	Human	Protein
4130-71_1	SL004340	Fibroblast growth factor 6	FGF-6	P10767	2251	FGF6	Human	Protein
4131-72_2	SL000426	Fibronectin	Fibronectin	P02751	2335	FN1	Human	Protein
4132-27_2	SL000674	Follistatin	FST	P19883	10468	FST	Human	Protein
4133-54_2	SL004068	Granzyme B	Granzyme B	P10144	3002	GZMB	Human	Protein
4135-84_2	SL000461	Immunoglobulin E	IgE	P01854	3497 50802 3535	IGHE IGK@ IGL@	Human	Protein
4136-40_2	SL004353	Interleukin-17D	IL-17D	Q8TAD2	53342	IL17D	Human	Protein
4137-57_2	SL004351	Interleukin-25	IL-17E	Q9H293	64806	IL25	Human	Protein
4138-25_2	SL004346	Interleukin-20	IL-20	Q9NYY1	50604	IL20	Human	Protein
4139-71_2	SL001943	Interleukin-6 receptor subunit alpha	IL-6 sRa	P08887	3570	IL6R	Human	Protein
4140-3_2	SL000483	Interleukin-7	IL-7	P13232	3574	IL7	Human	Protein
4141-79_1	SL003183	C-X-C motif chemokine 10	IP-10	P02778	3627	CXCL10	Human	Protein
4143-74_2	SL003186	Lymphotactin	Lymphotactin	P47992	6375	XCL1	Human	Protein
4144-13_1	SL000517	C-C motif chemokine 13	MCP-4	Q99616	6357	CCL13	Human	Protein
4146-58_2	SL004360	Neurotrophin-4	Neurotrophin-5	P34130	4909	NTF4	Human	Protein
4148-49_2	SL002755	Pappalysin-1	PAPP-A	Q13219	5069	PAPPA	Human	Protein
4149-8_2	SL000537	Platelet-derived growth factor subunit B	PDGF-BB	P01127	5155	PDGFB	Human	Protein
4150-75_2	SL000540	Plasmin	Plasmin	P00747	5340	PLG	Human	Protein
4151-6_2	SL000541	Plasminogen	Plasminogen	P00747	5340	PLG	Human	Protein
4152-58_2	SL000545	Plasma kallikrein	Prekallikrein	P03952	3818	KLKB1	Human	Protein
4153-11_2	SL018548	Alpha-1-antichymotrypsin complex	alpha-1-antichymotrypsin complex	P01011	NA	SERPINA3	Human	Protein
4154-57_2	SL000560	P-selectin	P-Selectin	P16109	6403	SELP	Human	Protein
4155-3_2	SL003198	Tenascin	Tenascin	P24821	3371	TNC	Human	Protein
4156-74_1	SL000088	Transforming growth factor beta-2	TGF-b2	P61812	7042	TGFB2	Human	Protein
4157-2_1	SL000586	Thrombin	Thrombin	P00734	2147	F2	Human	Protein
4158-54_2	SL000613	Urokinase-type plasminogen activator	uPA	P00749	5328	PLAU	Human	Protein
4159-130_1	SL000415	Complement factor H	Factor H	P08603	3075	CFH	Human	Protein
4160-49_1	SL000124	72 kDa type IV collagenase	MMP-2	P08253	4313	MMP2	Human	Protein
4162-54_2	SL000601	Serotransferrin	Transferrin	P02787	7018	TF	Human	Protein
4163-5_2	SL002093	Histone H2A.z	Histone H2A.z	P0C0S5	3015	H2AFZ	Human	Protein
4165-2_1	SL000587	Thyroglobulin	Thyroglobulin	P01266	7038	TG	Human	Protein
4179-57_3	SL017611	14-3-3 protein family	14-3-3	P31946; P62258; P61981; Q04917; P27348; P63104; P31947	7529; 7531; 7532; 7533; 10971; 7534; 2810	YWHAB;YWHAE;YWHAG;YWHAH;YWHAQ;YWHAZ;SFN	Human	Protein
4188-1_2	SL003658	Aflatoxin B1 aldehyde reductase member 2	Aflatoxin B1 aldehyde reductase	O43488	8574	AKR7A2	Human	Protein
4192-10_2	SL008039	Alcohol dehydrogenase [NADP(+)]	AK1A1	P14550	10327	AKR1A1	Human	Protein
4194-26_3	SL011769	Acidic leucine-rich nuclear phosphoprotein 32 family member B	AN32B	Q92688	10541	ANP32B	Human	Protein
4203-50_2	SL004920	Cofilin-1	Cofilin-1	P23528	1072	CFL1	Human	Protein
4209-60_2	SL004757	Vacuolar protein sorting-associated protein VTA1 homolog	DRG-1	Q9NP79	51534	VTA1	Human	Protein
4212-5_3	SL012188	Epidermal growth factor receptor substrate 15-like 1	EP15R	Q9UBC2	58513	EPS15L1	Human	Protein
4217-49_3	SL004795	3-hydroxyacyl-CoA dehydrogenase type-2	ERAB	Q99714	3028	HSD17B10	Human	Protein
4220-39_2	SL005588	Tyrosine-protein kinase Fer	FER	P16591	2241	FER	Human	Protein
4224-7_2	SL007022	Heterogeneous nuclear ribonucleoprotein Q	HNRPQ	O60506	10492	SYNCRIP	Human	Protein
4230-1_2	SL011211	Eukaryotic translation initiation factor 4 gamma 2	IF4G2	P78344	1982	EIF4G2	Human	Protein
4232-19_2	SL003304	Insulin-like growth factor 1 receptor	IGF-I sR	P08069	3480	IGF1R	Human	Protein
4234-8_2	SL004146	Interleukin-1 receptor-like 1	IL-1 R4	Q01638	9173	IL1RL1	Human	Protein
4237-70_3	SL011770	Leucine carboxyl methyltransferase 1	LCMT1	Q9UIC8	51451	LCMT1	Human	Protein
4238-4_2	SL012168	Protein lin-7 homolog B	LIN7B	Q9HAP6	64130	LIN7B	Human	Protein
4240-31_2	SL002650	Pyruvate kinase PKM	M2-PK	P14618	5315	PKM2	Human	Protein
4245-80_2	SL001999	E3 ubiquitin-protein ligase Mdm2	MDM2	Q00987	4193	MDM2	Human	Protein
4246-40_2	SL004154	Neural cell adhesion molecule L1	NCAM-L1	P32004	3897	L1CAM	Human	Protein
4249-64_2	SL004921	Nucleoside diphosphate kinase B	NDP kinase B	P22392	4831	NME2	Human	Protein
4250-23_3	SL006268	NSFL1 cofactor p47	NSF1C	Q9UNZ2	55968	NSFL1C	Human	Protein
4254-6_2	SL011768	NudC domain-containing protein 3	NUDC3	Q8IVD9	23386	NUDCD3	Human	Protein
4258-15_2	SL008331	Proliferation-associated protein 2G4	PA2G4	Q9UQ80	5036	PA2G4	Human	Protein
4261-55_2	SL005493	Serum paraoxonase/arylesterase 1	paraoxonase 1	P27169	5444	PON1	Human	Protein
4267-81_3	SL011772	Pescadillo homolog	PESC	O00541	23481	PES1	Human	Protein
4271-75_2	SL006705	Prefoldin subunit 5	PFD5	Q99471	5204	PFDN5	Human	Protein
4272-46_2	SL000539	Glucose-6-phosphate isomerase	PHI	P06744	2821	GPI	Human	Protein
4276-10_2	SL005358	Phosphatidylethanolamine-binding protein 1	prostatic binding protein	P30086	5037	PEBP1	Human	Protein
4278-14_3	SL004901	Protein disulfide-isomerase	Protein disulfide-isomerase	P07237	5034	P4HB	Human	Protein
4280-47_2	SL008865	Proteasome subunit alpha type-2	PSA2	P25787	5683	PSMA2	Human	Protein
4282-3_2	SL005034	GTP-binding nuclear protein Ran	RAN	P62826	5901	RAN	Human	Protein
4284-18_3	SL011535	RNA-binding protein 39	RBM39	Q14498	9584	RBM39	Human	Protein
4292-5_3	SL011202	Alpha-soluble NSF attachment protein	SNAA	P54920	8775	NAPA	Human	Protein
4294-16_2	SL006088	Sphingosine kinase 1	Sphingosine kinase 1	Q9NYA1	8877	SPHK1	Human	Protein
4297-62_3	SL005115	Spondin-1	Spondin-1	Q9HCB6	10418	SPON1	Human	Protein
4301-58_2	SL000057	Thymidine kinase; cytosolic	Thymidine kinase	P04183	7083	TK1	Human	Protein
4304-18_2	SL006698	Ligand-dependent nuclear receptor corepressor-like protein	transcription factor MLR1; isoform CRA_b	Q8N3X6	254251	LCORL	Human	Protein
4306-4_2	SL003655	Transketolase	Transketolase	P29401	7086	TKT	Human	Protein
4309-59_3	SL004812	Triosephosphate isomerase	Triosephosphate isomerase	P60174	7167	TPI1	Human	Protein
4314-12_2	SL011809	dCTP pyrophosphatase 1	XTP3A	Q9H773	79077	DCTPP1	Human	Protein
4318-12_3	SL004940	Tyrosine-protein phosphatase non-receptor type 6	PTP-1C	P29350	5777	PTPN6	Human	Protein
4322-28_3	SL013489	Protein amnionless	AMNLS	Q9BXJ7	81693	AMN	Human	Protein
4324-33_2	SL008516	Cystatin-SA	CYTT	P09228	1470	CST2	Human	Protein
4328-2_2	SL013490	Brother of CDO	BOC	Q9BWV1	91653	BOC	Human	Protein
4332-6_2	SL013488	C-type lectin domain family 1 member B	CLC1B	Q9P126	51266	CLEC1B	Human	Protein
4336-2_1	SL000572	Serum amyloid A-1 protein	SAA	P0DJI8	6288	SAA1	Human	Protein
4342-10_3	SL002922	Intercellular adhesion molecule 1	sICAM-1	P05362	3383	ICAM1	Human	Protein
4355-13_1	SL007752	Death-associated protein kinase 2	DAPK2	Q9UIK4	23604	DAPK2	Human	Protein
4359-87_1	SL013570	Dual specificity tyrosine-phosphorylation-regulated kinase 3	DYRK3	O43781	8444	DYRK3	Human	Protein
4374-45_2	SL003869	Growth/differentiation factor 15	MIC-1	Q99988	9518	GDF15	Human	Protein
4389-2_1	SL007003	Desert hedgehog protein N-product	DHH	O43323	50846	DHH	Human	Protein
4392-54_2	SL005161	Fibroblast growth factor 12	FGF-12	P61328	2257	FGF12	Human	Protein
4393-3_1	SL004334	Fibroblast growth factor 16	FGF-16	O43320	8823	FGF16	Human	Protein
4394-71_2	SL014308	Fibroblast growth factor 8 isoform A	FGF-8A	P55075	2253	FGF8	Human	Protein
4396-54_1	SL004348	Interferon lambda-1	IFN-lambda 1	Q8IU54	282618	IFNL1	Human	Protein
4397-26_2	SL004349	Interferon lambda-2	IFN-lambda 2	Q8IZJ0	282616	IFNL2	Human	Protein
4407-10_1	SL005202	Hepatocyte growth factor-like protein	MSP	P26927	4485	MST1	Human	Protein
4413-3_2	SL001888	Antileukoproteinase	SLPI	P03973	6590	SLPI	Human	Protein
4420-7_2	SL009988	Disintegrin and metalloproteinase domain-containing protein 12	ADAM12	O43184	8038	ADAM12	Human	Protein
4423-77_2	SL003674	Bcl-2-like protein 1	BCL2-like 1 protein	Q07817	598	BCL2L1	Human	Protein
4428-1_2	SL013988	Carbohydrate sulfotransferase 2	CHST2	Q9Y4C5	9435	CHST2	Human	Protein
4429-51_2	SL014130	Carbohydrate sulfotransferase 6	CHST6	Q9GZX3	4166	CHST6	Human	Protein
4430-44_3	SL006713	Collectin-11	Collectin Kidney 1	Q9BWP8	78989	COLEC11	Human	Protein
4435-66_2	SL009045	Ectonucleotide pyrophosphatase/phosphodiesterase family member 7	ENPP7	Q6UWV6	339221	ENPP7	Human	Protein
4436-1_2	SL014093	Ectonucleoside triphosphate diphosphohydrolase 3	ENTP3	O75355	956	ENTPD3	Human	Protein
4437-56_3	SL014028	Ectonucleoside triphosphate diphosphohydrolase 5	ENTP5	O75356	957	ENTPD5	Human	Protein
4440-15_2	SL014088	Fc receptor-like protein 3	FCRL3	Q96P31	115352	FCRL3	Human	Protein
4450-26_2	SL009791	Heterogeneous nuclear ribonucleoprotein A/B	hnRNP A/B	Q99729	3182	HNRNPAB	Human	Protein
4452-9_2	SL014096	Leucine-rich repeat transmembrane neuronal protein 1	LRRT1	Q86UE6	347730	LRRTM1	Human	Protein
4453-83_3	SL014108	Leucine-rich repeat transmembrane neuronal protein 3	LRRT3	Q86VH5	347731	LRRTM3	Human	Protein
4455-89_2	SL006523	Lactadherin	MFGM	Q08431	4240	MFGE8	Human	Protein
4459-68_2	SL014069	Proprotein convertase subtilisin/kexin type 7	PCSK7	Q16549	9159	PCSK7	Human	Protein
4464-10_2	SL001753	Sialoadhesin	Sialoadhesin	Q9BZZ2	6614	SIGLEC1	Human	Protein
4467-49_2	SL005488	SPARC-like protein 1	SPARCL1	Q14515	8404	SPARCL1	Human	Protein
4468-21_2	SL014029	Sphingosine kinase 2	SPHK2	Q9NRA0	56848	SPHK2	Human	Protein
4469-78_2	SL007502	Carbohydrate sulfotransferase 15	ST4S6	Q7LFX5	51363	CHST15	Human	Protein
4471-50_2	SL008945	Protein-glutamine gamma-glutamyltransferase E	TGM3	Q08188	7053	TGM3	Human	Protein
4472-5_2	SL004908	Tropomyosin beta chain	Tropomyosin 2	P07951	7169	TPM2	Human	Protein
4474-19_2	SL004070	Ubiquitin	Ubiquitin	P62979	6233	RPS27A	Human	Protein
4476-22_2	SL010519	Tyrosine-protein kinase ZAP-70	ZAP70	P43403	7535	ZAP70	Human	Protein
4479-14_2	SL000308	Plasma protease C1 inhibitor	C1-Esterase Inhibitor	P05155	710	SERPING1	Human	Protein
4481-34_2	SL000316	Complement C4	C4	P0C0L4; P0C0L5	720 721	C4A C4B	Human	Protein
4482-66_2	SL000321	Complement C5b-C6 complex	C5b; 6 Complex	P01031;P13671	727 729	C5 C6	Human	Protein
4487-1_1	SL001691	Fibroblast growth factor 7	FGF7	P21781	2252	FGF7	Human	Protein
4491-4_2	SL005188	Interleukin-5 receptor subunit alpha	IL-5 Ra	Q01344	3568	IL5RA	Human	Protein
4493-92_1	SL000470	Interleukin-11	IL-11	P20809	3589	IL11	Human	Protein
4495-33_2	SL017189	Kininogen-1	Kininogen; HMW	P01042	3827	KNG1	Human	Protein
4496-60_2	SL000522	Macrophage metalloelastase	MMP-12	P39900	4321	MMP12	Human	Protein
4498-62_2	SL003764	Neural cell adhesion molecule 1; 120 kDa isoform	NCAM-120	P13591	4684	NCAM1	Human	Protein
4499-21_1	SL000535	Platelet-derived growth factor subunit A	PDGF-AA	P04085	5154	PDGFA	Human	Protein
4500-50_2	SL004363	Stem cell growth factor-alpha	SCGF-alpha	Q9Y240	6320	CLEC11A	Human	Protein
4533-76_2	SL012740	A disintegrin and metalloproteinase with thrombospondin motifs 15	ATS15	Q8TE58	170689	ADAMTS15	Human	Protein
4534-10_2	SL012822	Brain-specific serine protease 4	BSSP4	Q9GZN4	64063	PRSS22	Human	Protein
4535-50_2	SL008644	ADP-ribosyl cyclase/cyclic ADP-ribose hydrolase 2	BST1	Q10588	683	BST1	Human	Protein
4540-11_2	SL009768	Chromobox protein homolog 5	CBX5	P45973	23468	CBX5	Human	Protein
4541-49_2	SL014092	Cell adhesion molecule-related/down-regulated by oncogenes	CDON	Q4KMG0	50937	CDON	Human	Protein
4542-24_2	SL001896	Clusterin	Clusterin	P10909	1191	CLU	Human	Protein
4543-65_2	SL014048	Collagen alpha-1(XXIII) chain	CONA1	Q86Y22	91522	COL23A1	Human	Protein
4544-4_3	SL004708	Connective tissue-activating peptide III	CTAP-III	P02775	5473	PPBP	Human	Protein
4545-53_3	SL006197	Mitochondrial import inner membrane translocase subunit TIM14	DnaJ homolog	Q96DA6	131118	DNAJC19	Human	Protein
4546-27_3	SL008822	Adhesion G protein-coupled receptor E2	EMR2	Q9UHX3	30817	ADGRE2	Human	Protein
4547-59_2	SL014071	Leucine-rich repeat transmembrane protein FLRT1	FLRT1	Q9NZU1	23769	FLRT1	Human	Protein
4548-4_2	SL005575	Galactoside 3(4)-L-fucosyltransferase	Fucosyltransferase 3	P21217	2525	FUT3	Human	Protein
4549-78_2	SL014008	Alpha-(1;3)-fucosyltransferase 5	FUT5	Q11128	2527	FUT5	Human	Protein
4551-72_3	SL014094	Adhesion G-protein coupled receptor G5	GP114	Q8IZF4	221188	ADGRG5	Human	Protein
4553-65_3	SL014009	Hepatoma-derived growth factor-related protein 2	HDGR2	Q7Z4V5	84717	HDGFRP2	Human	Protein
4557-61_2	SL014111	Kin of IRRE-like protein 3	KIRR3	Q8IZU9	84623	KIRREL3	Human	Protein
4559-64_2	SL013969	Kynureninase	KYNU	Q16719	8942	KYNU	Human	Protein
4561-65_2	SL004299	Baculoviral IAP repeat-containing protein 7 Isoform beta	Livin B	Q96CA5	79444	BIRC7	Human	Protein
4562-1_2	SL012457	Neurexophilin-1	NXPH1	P58417	30010	NXPH1	Human	Protein
4564-2_2	SL006406	Plexin-C1	PLXC1	O60486	10154	PLXNC1	Human	Protein
4566-24_3	SL013989	R-spondin-2	RSPO2	Q6UXX9	340419	RSPO2	Human	Protein
4568-17_2	SL014070	SLIT and NTRK-like protein 5	SLIK5	O94991	26050	SLITRK5	Human	Protein
4569-52_2	SL014091	VPS10 domain-containing receptor SorCS2	SORC2	Q96PQ0	57537	SORCS2	Human	Protein
4588-1_2	SL011499	Pancreatic hormone	PH	P01298	5539	PPY	Human	Protein
4673-13_2	SL000087	Interleukin-6	IL-6	P05231	3569	IL6	Human	Protein
4693-72_2	SL008085	3-hydroxyisobutyrate dehydrogenase; mitochondrial	3HIDH	P31937	11112	HIBADH	Human	Protein
4697-59_2	SL001726	Granulocyte-macrophage colony-stimulating factor	GM-CSF	P04141	1437	CSF2	Human	Protein
4703-87_2	SL000597	Lymphotoxin-alpha	TNF-b	P01374	4049	LTA	Human	Protein
4706-17_2	SL010830	Protein 4.1	41	P11171	2035	EPB41	Human	Protein
4712-28_2	SL005361	Apolipoprotein D	Apo D	P05090	347	APOD	Human	Protein
4717-55_2	SL000479	Interleukin-3	IL-3	P08700	3562	IL3	Human	Protein
4718-5_2	SL007869	Peptidyl-prolyl cis-trans isomerase B	PPIB	P23284	5479	PPIB	Human	Protein
4719-58_2	SL003524	Protein disulfide-isomerase A3	Protein disulfide isomerase A3	P30101	2923	PDIA3	Human	Protein
4721-54_2	SL006119	Trefoil factor 3	TFF3	Q07654	7033	TFF3	Human	Protein
4763-31_3	SL004742	Afamin	Afamin	P43652	173	AFM	Human	Protein
4771-10_3	SL012754	Acid sphingomyelinase-like phosphodiesterase 3a	ASM3A	Q92484	10924	SMPDL3A	Human	Protein
4774-62_3	SL016129	Protein FAM107B	FAM107B	Q9H098	83641	FAM107B	Human	Protein
4775-34_3	SL005572	Gelsolin	Gelsolin	P06396	2934	GSN	Human	Protein
4785-30_3	SL000347	Corticosteroid-binding globulin	CBG	P08185	866	SERPINA6	Human	Protein
4786-58_3	SL007871	UMP-CMP kinase	Cytidylate kinase	P30085	51727	CMPK1	Human	Protein
4792-51_2	SL016148	gp41 C34 peptide; HIV	C34 gp41 HIV Fragment	Q70626	NA	Human-virus	isolate LW123	Protein
4801-13_3	SL007153	Lactoperoxidase	PERL	P22079	4025	LPO	Human	Protein
4807-13_3	SL008072	Collagen alpha-1(VIII) chain	CO8A1	P27658	1295	COL8A1	Human	Protein
4811-33_3	SL004739	Inter-alpha-trypsin inhibitor heavy chain H4	ITI heavy chain H4	Q14624	3700	ITIH4	Human	Protein
4815-25_3	SL016128	Thioredoxin domain-containing protein 12	TXD12	O95881	51060	TXNDC12	Human	Protein
4829-43_6	SL001737	14-3-3 protein sigma	STRATIFIN	P31947	2810	SFN	Human	Protein
4831-4_2	SL002823	L-Selectin	sL-Selectin	P14151	6402	SELL	Human	Protein
4834-61_2	SL002654	Ephrin type-A receptor 2	Epithelial cell kinase	P29317	1969	EPHA2	Human	Protein
4840-73_1	SL001729	Granulocyte colony-stimulating factor	G-CSF	P09919	1440	CSF3	Human	Protein
4842-62_2	SL000070	Glypican-3	Glypican 3	P51654	2719	GPC3	Human	Protein
4851-25_1	SL000125	Interleukin-1 alpha	IL-1a	P01583	3552	IL1A	Human	Protein
4859-6_1	SL004080	Bone morphogenetic protein receptor type-1A	BMPR1A	P36894	657	BMPR1A	Human	Protein
4862-63_1	SL004133	Bone morphogenetic protein receptor type-2	BMP RII	Q13873	659	BMPR2	Human	Protein
4866-59_2	SL004160	BDNF/NT-3 growth factors receptor	TrkB	Q16620	4915	NTRK2	Human	Protein
4867-15_2	SL003310	Vascular endothelial growth factor A; isoform 121	VEGF121	P15692	7422	VEGFA	Human	Protein
4874-3_1	SL000003	Angiogenin	Angiogenin	P03950	283	ANG	Human	Protein
4876-32_1	SL000357	Coagulation factor IX	Coagulation Factor IX	P00740	2158	F9	Human	Protein
4878-3_1	SL000360	Coagulation Factor X	Coagulation Factor X	P00742	2159	F10	Human	Protein
4880-21_1	SL007756	Growth/differentiation factor 2	GDF2	Q9UK05	2658	GDF2	Human	Protein
4883-56_2	SL000021	Insulin	Insulin	P01308	3630	INS	Human	Protein
4886-3_1	SL000516	C-C motif chemokine 7	MCP-3	P80098	6354	CCL7	Human	Protein
4889-82_1	SL009951	Protein Wnt-7a	WNT7A	O00755	7476	WNT7A	Human	Protein
4890-10_1	SL003461	Corticotropin	ACTH	P01189	5443	POMC	Human	Protein
4891-50_1	SL000433	Glucagon	Glucagon	P01275	2641	GCG	Human	Protein
4900-8_1	SL000313	C3a anaphylatoxin	C3a	P01024	718	C3	Human	Protein
4903-72_1	SL003657	Calcineurin	Calcineurin	Q08209 P63098	5530 5534	PPP3CA PPP3R1	Human	Protein
4904-7_1	SL003710	Caspase-2	Caspase-2	P42575	835	CASP2	Human	Protein
4905-63_1	SL004814	Coactosin-like protein	Coactosin-like protein	Q14019	23406	COTL1	Human	Protein
4906-35_1	SL000622	Coagulation Factor V	Coagulation Factor V	P12259	2153	F5	Human	Protein
4907-56_1	SL000022	D-dimer	D-dimer	P02671 P02675 P02679	2243 2244 2266	FGA FGB FGG	Human	Protein
4908-6_1	SL004482	Endoglin	Endoglin	P17813	2022	ENG	Human	Protein
4909-68_1	SL005167	Galectin-8	Galectin-8	O00214	3964	LGALS8	Human	Protein
4911-49_2	SL003643	Glutathione S-transferase P	Glutathione S-transferase Pi	P09211	2950	GSTP1	Human	Protein
4912-17_1	SL000280	Aspartate aminotransferase; cytoplasmic	GOT1	P17174	2805	GOT1	Human	Protein
4913-78_1	SL003300	C-C motif chemokine 16	HCC-4	O15467	6360	CCL16	Human	Protein
4914-10_1	SL001766	Human Chorionic Gonadotropin	HCG	P01215;P01233	1081 1082	CGA CGB	Human	Protein
4915-64_2	SL000836	Hemoglobin	Hemoglobin	P69905; P68871	3039 3043	HBA1 HBB	Human	Protein
4916-2_1	SL000460	Immunoglobulin D	IgD	P01880	3495 50802 3535	IGHD IGK@ IGL@	Human	Protein
4917-62_1	SL003182	Integrin alpha-V: beta-5 complex	Integrin aVb5	P06756; P18084	3685 3693	ITGAV ITGB5	Human	Protein
4920-10_1	SL000510	Lysozyme C	Lysozyme	P61626	4069	LYZ	Human	Protein
4923-79_1	SL005201	Muellerian-inhibiting factor	MIS	P03971	268	AMH	Human	Protein
4924-32_1	SL000521	Interstitial collagenase	MMP-1	P03956	4312	MMP1	Human	Protein
4925-54_2	SL000523	Collagenase 3	MMP-13	P45452	4322	MMP13	Human	Protein
4929-55_1	SL005102	Sex hormone-binding globulin	SHBG	P04278	6462	SHBG	Human	Protein
4930-21_1	SL005789	Stanniocalcin-1	Stanniocalcin-1	P52823	6781	STC1	Human	Protein
4931-59_1	SL000024	Tissue Factor	TF	P13726	2152	F3	Human	Protein
4956-2_1	SL000139	Epiregulin	EPI	O14944	2069	EREG	Human	Protein
4957-1_2	SL004605	40S ribosomal protein SA	40S ribosomal protein SA	P08865	3921	RPSA	Human	Protein
4959-2_1	SL004925	Anterior gradient protein 2 homolog	AGR2	O95994	10551	AGR2	Human	Protein
4960-72_1	SL004208	Annexin A1	annexin I	P04083	301	ANXA1	Human	Protein
4961-17_1	SL004209	Annexin A2	annexin II	P07355	302	ANXA2	Human	Protein
4962-52_1	SL012538	Cerebral dopamine neurotrophic factor	ARMEL	Q49AH0	441549	CDNF	Human	Protein
4963-19_1	SL011708	cAMP-regulated phosphoprotein 19	ARP19	P56211	10776	ARPP19	Human	Protein
4964-67_1	SL007729	Endoplasmic reticulum aminopeptidase 1	ARTS1	Q9NZ08	51752	ERAP1	Human	Protein
4965-27_1	SL005675	ATP synthase subunit beta; mitochondrial	ATP synthase beta chain	P06576	506	ATP5B	Human	Protein
4967-1_1	SL008177	Complement component 1 Q subcomponent-binding protein; mitochondrial	C1QBP	Q07021	708	C1QBP	Human	Protein
4969-2_1	SL004866	Carbonic anhydrase 1	Carbonic anhydrase I	P00915	759	CA1	Human	Protein
4970-55_1	SL000339	Carbonic anhydrase 2	carbonic anhydrase II	P00918	760	CA2	Human	Protein
4971-1_1	SL008380	Cathepsin Z	CATZ	Q9UBR2	1522	CTSZ	Human	Protein
4973-18_1	SL003728	Baculoviral IAP repeat-containing protein 3	cIAP-2	Q13489	330	BIRC3	Human	Protein
4976-57_1	SL013240	Adapter molecule crk	CRK	P46108	1398	CRK	Human	Protein
4978-54_2	SL011628	Drebrin-like protein	DBNL	Q9UJU6	28988	DBNL	Human	Protein
4979-34_2	SL008178	Dermatopontin	DERM	Q07507	1805	DPT	Human	Protein
4981-6_1	SL008709	Desmocollin-3	DSC3	Q14574	1825	DSC3	Human	Protein
4982-54_1	SL004458	Elafin	Elafin	P19957	5266	PI3	Human	Protein
4983-6_1	SL003522	Endoplasmic reticulum resident protein 29	ERP29	P30040	10961	ERP29	Human	Protein
4984-83_1	SL006378	S-formylglutathione hydrolase	Esterase D	P10768	2098	ESD	Human	Protein
4985-11_1	SL005352	Fatty acid-binding protein; epidermal	FABPE	Q01469	2171	FABP5	Human	Protein
4986-59_1	SL012248	Focal adhesion kinase 1	FAK1	Q05397	5747	PTK2	Human	Protein
4987-17_1	SL010373	Immunoglobulin alpha Fc receptor	FCAR	P24071	2204	FCAR	Human	Protein
4988-49_2	SL002036	Fibroblast growth factor receptor 4	FGFR4	P22455	2264	FGFR4	Human	Protein
4989-7_1	SL003341	Fibrinogen gamma chain	Fibrinogen g-chain dimer	P02679	2266	FGG	Human	Protein
4990-87_1	SL006460	Platelet glycoprotein Ib alpha chain	GP1BA	P07359	2811	GP1BA	Human	Protein
4991-12_1	SL012469	Glypican-5	GPC5	P78333	2262	GPC5	Human	Protein
4992-49_1	SL007173	Granulins	GRN	P28799	2896	GRN	Human	Protein
4993-16_1	SL000670	Glutathione S-transferase A3	GSTA3	Q16772	2940	GSTA3	Human	Protein
4994-178_1	SL002756	Heterogeneous nuclear ribonucleoprotein K	hnRNP K	P61978	3190	HNRNPK	Human	Protein
4995-16_1	SL003930	15-hydroxyprostaglandin dehydrogenase [NAD(+)]	HPG-	P15428	3248	HPGD	Human	Protein
4996-66_1	SL006448	Histidine-rich glycoprotein	HRG	P04196	3273	HRG	Human	Protein
4997-19_1	SL011616	Eukaryotic initiation factor 4A-III	IF4A3	P38919	9775	EIF4A3	Human	Protein
5000-52_1	SL006522	Galectin-3-binding protein	LG3BP	Q08380	3959	LGALS3BP	Human	Protein
5001-6_2	SL001973	Mammaglobin-B	Mammaglobin 2	O75556	4246	SCGB2A1	Human	Protein
5004-69_1	SL007453	Mitogen-activated protein kinase 11	MK11	Q15759	5600	MAPK11	Human	Protein
5005-4_1	SL007281	Mitogen-activated protein kinase 12	MK12	P53778	6300	MAPK12	Human	Protein
5006-71_1	SL006993	Mitogen-activated protein kinase 13	MK13	O15264	5603	MAPK13	Human	Protein
5007-1_1	SL006920	Mitogen-activated protein kinase 14	MAPK14	Q16539	1432	MAPK14	Human	Protein
5008-51_1	SL001815	Superoxide dismutase [Mn]; mitochondrial	Mn SOD	P04179	6648	SOD2	Human	Protein
5009-11_1	SL005846	Moesin	Moesin	P26038	4478	MSN	Human	Protein
5011-11_1	SL003685	Nicotinamide phosphoribosyltransferase	PBEF	P43490	10135	NAMPT	Human	Protein
5012-67_1	SL004296	Adenylate kinase isoenzyme 1	Myokinase; human	P00568	203	AK1	Human	Protein
5013-2_1	SL004915	Chloride intracellular channel protein 1	NCC27	O00299	1192	CLIC1	Human	Protein
5014-49_1	SL006091	Cytoplasmic protein NCK1	NCK1	P16333	4690	NCK1	Human	Protein
5015-15_1	SL003440	Platelet-activating factor acetylhydrolase	PAFAH	Q13093	7941	PLA2G7	Human	Protein
5016-61_2	SL008933	Protein deglycase DJ-1	PARK7	Q99497	11315	PARK7	Human	Protein
5017-19_1	SL004932	Peroxiredoxin-5; mitochondrial	Peroxiredoxin-5	P30044	25824	PRDX5	Human	Protein
5018-68_1	SL005694	Peroxiredoxin-6	Peroxiredoxin-6	P30041	9588	PRDX6	Human	Protein
5019-16_2	SL002803	Ubiquitin carboxyl-terminal hydrolase isozyme L1	PGP9.5	P09936	7345	UCHL1	Human	Protein
5020-50_1	SL003653	Phosphoglycerate kinase 1	phosphoglycerate kinase 1	P00558	5230	PGK1	Human	Protein
5021-13_1	SL004914	Inorganic pyrophosphatase	PPase	Q15181	5464	PPA1	Human	Protein
5023-23_1	SL009792	Adenylosuccinate lyase	PUR8	P30566	158	ADSL	Human	Protein
5024-67_1	SL002522	Retinoblastoma-associated protein	Rb	P06400	5925	RB1	Human	Protein
5028-59_1	SL005764	Scavenger receptor cysteine-rich type 1 protein M130	sCD163	Q86VB7	9332	CD163	Human	Protein
5029-3_1	SL006528	Prolyl endopeptidase FAP	SEPR	Q12884	2191	FAP	Human	Protein
5030-52_1	SL006629	NAD-dependent protein deacetylase sirtuin-2	SIRT2	Q8IXJ6	22933	SIRT2	Human	Protein
5031-10_1	SL008190	Spectrin alpha chain; non-erythrocytic 1	SPTA2	Q13813	6709	SPTAN1	Human	Protein
5032-64_1	SL009868	FACT complex subunit SSRP1	SSRP1	Q08945	6749	SSRP1	Human	Protein
5033-27_1	SL004737	Tropomyosin alpha-1 chain	Tropomyosin 1 alpha chain	P09493	7168	TPM1	Human	Protein
5034-79_1	SL010388	Trypsin-2	Trypsin 2	P07478	5645	PRSS2	Human	Protein
5035-7_1	SL000142	Thymidylate synthase	TS	P04818	7298	TYMS	Human	Protein
5036-50_1	SL004782	Tumor necrosis factor-inducible gene 6 protein	TSG-6	P98066	7130	TNFAIP6	Human	Protein
5061-27_3	SL004853	ICOS ligand	B7-H2	O75144	23308	ICOSLG	Human	Protein
5062-60_3	SL011100	CD226 antigen	CD226	Q15762	10666	CD226	Human	Protein
5063-12_2	SL014188	Natural killer cell receptor 2B4	CD244	Q9BZW8	51744	CD244	Human	Protein
5065-8_2	SL014229	CD83 antigen	CD83	Q01151	9308	CD83	Human	Protein
5066-134_3	SL014270	CMRF35-like molecule 6	CLM6	Q08708	10871	CD300C	Human	Protein
5069-9_3	SL004556	Complement decay-accelerating factor	DAF	P08174	1604	CD55	Human	Protein
5070-76_3	SL003739	Tumor necrosis factor receptor superfamily member 6B	DcR3	O95407	8771	TNFRSF6B	Human	Protein
5076-53_2	SL014294	Ephrin type-A receptor 10	EPHAA	Q5JZY3	284656	EPHA10	Human	Protein
5077-28_3	SL007179	Ephrin type-B receptor 2	EPHB2	P29323	2048	EPHB2	Human	Protein
5078-82_3	SL008414	Ephrin type-B receptor 6	EphB6	O15197	2051	EPHB6	Human	Protein
5080-131_3	SL007429	Transmembrane glycoprotein NMB	GPNMB	Q14956	10457	GPNMB	Human	Protein
5084-154_3	SL005174	Interleukin-17 receptor B	IL-17B R	Q9NRM6	55540	IL17RB	Human	Protein
5085-18_3	SL005181	Interleukin-20 receptor subunit alpha	IL-20 Ra	Q9UHF4	53832	IL20RA	Human	Protein
5087-5_3	SL005183	Interleukin-22 receptor subunit alpha-2	IL-22BP	Q969J5	116379	IL22RA2	Human	Protein
5088-175_3	SL005185	Interleukin-23 receptor	IL-23 R	Q5VWK5	149233	IL23R	Human	Protein
5089-11_3	SL005189	Interleukin-7 receptor subunit alpha	IL-7 Ra	P16871	3575	IL7R	Human	Protein
5090-49_2	SL005190	Leukocyte immunoglobulin-like receptor subfamily B member 1	ILT-2	Q8NHL6	10859	LILRB1	Human	Protein
5091-28_3	SL005191	Leukocyte immunoglobulin-like receptor subfamily B member 2	ILT-4	Q8N423	10288	LILRB2	Human	Protein
5093-47_3	SL007774	Protein jagged-2	JAG2	Q9Y219	3714	JAG2	Human	Protein
5094-62_3	SL009202	Junctional adhesion molecule-like	JAML1	Q86YT9	120425	AMICA1	Human	Protein
5095-21_3	SL012698	Killer cell immunoglobulin-like receptor 2DL4	KI2L4	Q99706	3805	KIR2DL4	Human	Protein
5097-14_3	SL014289	Killer cell immunoglobulin-like receptor 3DS1	KI3S1	Q14943	3813	KIR3DS1	Human	Protein
5098-79_3	SL014209	Killer cell lectin-like receptor subfamily F member 1	KLRF1	Q9NZS2	51348	KLRF1	Human	Protein
5102-55_3	SL005200	MHC class I polypeptide-related sequence B	MICB	Q29980	4277	MICB	Human	Protein
5104-57_3	SL005207	Natural cytotoxicity triggering receptor 1	NKp46	O76036	9437	NCR1	Human	Protein
5105-2_3	SL005208	Reticulon-4 receptor	Nogo Receptor	Q9BZR6	65078	RTN4R	Human	Protein
5106-52_3	SL007356	Neurogenic locus notch homolog protein 2	NOTC2	Q04721	4853	NOTCH2	Human	Protein
5107-7_2	SL005703	Neurogenic locus notch homolog protein 1	Notch 1	P46531	4851	NOTCH1	Human	Protein
5108-72_3	SL005209	Neurogenic locus notch homolog protein 3	Notch-3	Q9UM47	4854	NOTCH3	Human	Protein
5109-24_3	SL005210	Neuronal cell adhesion molecule	Nr-CAM	Q92823	4897	NRCAM	Human	Protein
5111-15_3	SL008728	Neurexin-3-beta	NRX3B	Q9HDB5	9369	NRXN3	Human	Protein
5112-73_3	SL014268	OX-2 membrane glycoprotein	OX2G	P41217	4345	CD200	Human	Protein
5114-65_3	SL005212	Prolactin receptor	Prolactin Receptor	P16471	5618	PRLR	Human	Protein
5115-31_3	SL005213	Tumor necrosis factor receptor superfamily member 19L	RELT	Q969Z4	84957	RELT	Human	Protein
5116-62_2	SL007680	Roundabout homolog 2	ROBO2	Q9HCK4	6092	ROBO2	Human	Protein
5117-14_3	SL014148	Roundabout homolog 3	ROBO3	Q96MS0	64221	ROBO3	Human	Protein
5121-3_2	SL014248	Semaphorin-6B	SEM6B	Q9H3T3	10501	SEMA6B	Human	Protein
5122-92_2	SL005214	Semaphorin-6A	Semaphorin-6A	Q9H2E6	57556	SEMA6A	Human	Protein
5124-69_3	SL005169	Intercellular adhesion molecule 5	sICAM-5	Q9UMF0	7087	ICAM5	Human	Protein
5125-6_3	SL014292	Sialic acid-binding Ig-like lectin 14	SIG14	Q08ET2	100049587	SIGLEC14	Human	Protein
5129-12_3	SL005221	Scavenger receptor class F member 1	SREC-I	Q14162	8578	SCARF1	Human	Protein
5130-67_3	SL005222	Scavenger receptor class F member 2	SREC-II	Q96GP6	91179	SCARF2	Human	Protein
5131-15_3	SL004863	Tumor necrosis factor receptor superfamily member 19	TAJ	Q9NS68	55504	TNFRSF19	Human	Protein
5132-71_3	SL005223	Interleukin-27 receptor subunit alpha	TCCR	Q6UWB1	9466	IL27RA	Human	Protein
5133-17_3	SL002078	TGF-beta receptor type-2	TGF-b R II	P37173	7048	TGFBR2	Human	Protein
5134-52_2	SL007547	Hepatitis A virus cellular receptor 2	TIMD3	Q8TDQ0	84868	HAVCR2	Human	Protein
5138-50_3	SL004366	Tumor necrosis factor receptor superfamily member 12A	TWEAKR	Q9NP84	51330	TNFRSF12A	Human	Protein
5139-32_3	SL005230	Netrin receptor UNC5C	UNC5H3	O95185	8633	UNC5C	Human	Protein
5140-56_3	SL005231	Netrin receptor UNC5D	UNC5H4	Q6UXZ4	137970	UNC5D	Human	Protein
5178-5_3	SL011406	High affinity cAMP-specific 3';5'-cyclic phosphodiesterase 7A	PDE7A	Q13946	5150	PDE7A	Human	Protein
5183-53_3	SL016548	AMP Kinase (alpha1beta1gamma1)	AMPK a1b1g1	Q13131 Q9Y478 P54619	5562 5564 5571	PRKAA1 PRKAB1 PRKAG1	Human	Protein
5193-51_3	SL002542	GTPase KRas	K-ras	P01116	3845	KRAS	Human	Protein
5196-7_3	SL006476	Glycylpeptide N-tetradecanoyltransferase 1	NMT1	P30419	4836	NMT1	Human	Protein
5201-50_4	SL016554	High affinity cGMP-specific 3';5'-cyclic phosphodiesterase 9A	PDE9A	O76083	5152	PDE9A	Human	Protein
5204-13_3	SL005308	Proteasome activator complex subunit 3	PSME3	P61289	10197	PSME3	Human	Protein
5223-59_3	SL015728	Glucokinase regulatory protein	GCKR	Q14397	2646	GCKR	Human	Protein
5226-36_3	SL016551	Casein kinase II 2-alpha':2-beta heterotetramer	CK2-A2:B	P19784 P67870	1459 1460	CSNK2A2 CSNK2B	Human	Protein
5227-60_3	SL006921	[Pyruvate dehydrogenase (acetyl-transferring)] kinase isozyme 1; mitochondrial	PDK1	Q15118	5163	PDK1	Human	Protein
5229-90_3	SL014735	Inosine-5'-monophosphate dehydrogenase 1	IMDH1	P20839	3614	IMPDH1	Human	Protein
5230-99_3	SL016557	3-hydroxy-3-methylglutaryl-coenzyme A reductase	HMGR	P04035	3156	HMGCR	Human	Protein
5238-26_3	SL013928	Peptidyl-prolyl cis-trans isomerase E	PPIE	Q9UNP9	10450	PPIE	Human	Protein
5242-37_3	SL007237	Dual specificity mitogen-activated protein kinase kinase 4	MP2K4	P45985	6416	MAP2K4	Human	Protein
5245-40_5	SL016549	AMP Kinase (alpha2beta2gamma1)	AMPK a2b2g1	P54646 O43741 P54619	5563 5565 5571	PRKAA2 PRKAB2 PRKAG1	Human	Protein
5249-31_3	SL016566	Serine/threonine-protein kinase 17B	DRAK2	O94768	9262	STK17B	Human	Protein
5250-53_3	SL010928	Inosine-5'-monophosphate dehydrogenase 2	IMDH2	P12268	3615	IMPDH2	Human	Protein
5252-33_3	SL016555	Dual 3';5'-cyclic-AMP and -GMP phosphodiesterase 11A	PDE11	Q9HCR9	50940	PDE11A	Human	Protein
5254-69_3	SL016553	cGMP-inhibited 3';5'-cyclic phosphodiesterase A	PDE3A	Q14432	5139	PDE3A	Human	Protein
5261-13_3	SL010488	Abelson tyrosine-protein kinase 2	ABL2	P42684	27	ABL2	Human	Protein
5262-57_3	SL014470	Breast cancer anti-estrogen resistance protein 3	BCAR3	O75815	8412	BCAR3	Human	Protein
5265-12_3	SL005725	GRB2-related adapter protein 2	GRB2-related adapter protein 2	O75791	9402	GRAP2	Human	Protein
5268-49_3	SL003331	Matrix metalloproteinase-16	MMP-16	P51512	4325	MMP16	Human	Protein
5272-55_2	SL014469	SHC-transforming protein 1	SHC1	P29353	6464	SHC1	Human	Protein
5275-28_2	SL014488	Proto-oncogene vav	VAV	P15498	7409	VAV1	Human	Protein
5301-7_3	SL000406	Eotaxin	Eotaxin	P51671	6356	CCL11	Human	Protein
5307-12_3	SL004400	Coagulation factor IXab	Coagulation Factor IXab	P00740	2158	F9	Human	Protein
5308-89_2	SL000401	Neutrophil elastase	Elastase	P08246	1991	ELANE	Human	Protein
5312-49_3	SL000277	Apolipoprotein E (isoform E2)	Apo E2	P02649	348	APOE	Human	Protein
5315-22_3	SL000052	Troponin T; cardiac muscle	Troponin T	P45379	7139	TNNT2	Human	Protein
5316-54_3	SL000558	Prothrombin	Prothrombin	P00734	2147	F2	Human	Protein
5328-33_37	SL016828	Epidermal growth factor receptor variant III	EGFRvIII	P00533	NA	EGFR	Human	Protein
5335-73_3	SL003647	Annexin A6	annexin VI	P08133	309	ANXA6	Human	Protein
5337-64_3	SL004131	T-lymphocyte activation antigen CD86	B7-2	P42081	942	CD86	Human	Protein
5339-49_3	SL004477	Protein S100-A9	calgranulin B	P06702	6280	S100A9	Human	Protein
5340-24_3	SL003717	Caspase-10	Caspase-10	Q92851	843	CASP10	Human	Protein
5343-74_3	SL008703	Carboxypeptidase E	CBPE	P16870	1363	CPE	Human	Protein
5345-51_3	SL006675	Cytoskeleton-associated protein 2	CKAP2	Q8WWK9	26586	CKAP2	Human	Protein
5346-24_3	SL011808	Copine-1	CPNE1	Q99829	8904	CPNE1	Human	Protein
5347-59_3	SL000130	G2/mitotic-specific cyclin-B1	Cyclin B1	P14635	891	CCNB1	Human	Protein
5349-69_3	SL006970	Delta-like protein 1	DLL1	O00548	28514	DLL1	Human	Protein
5350-14_2	SL012881	Glypican-6	GPC6	Q9Y625	10082	GPC6	Human	Protein
5351-52_3	SL004891	Heterogeneous nuclear ribonucleoproteins A2/B1	hnRNP A2/B1	P22626	3181	HNRNPA2B1	Human	Protein
5352-11_3	SL004145	Tumor necrosis factor receptor superfamily member 14	HVEM	Q92956	8764	TNFRSF14	Human	Protein
5353-89_2	SL001990	Interleukin-1 receptor antagonist protein	IL-1Ra	P18510	3557	IL1RN	Human	Protein
5355-69_3	SL004648	Tumor necrosis factor ligand superfamily member 14	LIGHT	O43557	8740	TNFSF14	Human	Protein
5356-2_3	SL003080	Macrophage migration inhibitory factor	MIF	P14174	4282	MIF	Human	Protein
5357-60_3	SL014113	Neuroligin-4; X-linked	NLGNX	Q8N0W4	57502	NLGN4X	Human	Protein
5358-3_3	SL008574	Osteomodulin	OMD	Q99983	4958	OMD	Human	Protein
5359-65_3	SL002702	Serine/threonine-protein kinase pim-1	PIM1	P11309	5292	PIM1	Human	Protein
5360-9_2	SL003722	RAC-beta serine/threonine-protein kinase	PKB beta	P31751	208	AKT2	Human	Protein
5363-51_3	SL010470	Semaphorin-3E	Semaphorin 3E	O15041	9723	SEMA3E	Human	Protein
5364-7_3	SL007336	Protein SET	SET	Q01105	6418	SET	Human	Protein
5383-14_3	SL004671	Tumor necrosis factor receptor superfamily member 13C	BAFF Receptor	Q96RJ3	115650	TNFRSF13C	Human	Protein
5384-67_3	SL016130	Transcription factor IIIB 90 kDa subunit	BRF-1	Q92994	2972	BRF1	Human	Protein
5392-73_2	SL002731	Tumor necrosis factor receptor superfamily member 6	Fas; soluble	P25445	355	FAS	Human	Protein
5400-52_3	SL003184	Leptin receptor	sLeptin R	P48357	3953	LEPR	Human	Protein
5404-53_3	SL004871	Tumor necrosis factor receptor superfamily member 21	DR6	O75509	27242	TNFRSF21	Human	Protein
5412-53_3	SL004134	CD27 antigen	CD27	P26842	939	CD27	Human	Protein
5424-55_3	SL003690	Tumor necrosis factor receptor superfamily member 11A	RANK	Q9Y6Q6	8792	TNFRSF11A	Human	Protein
5430-66_3	SL008967	Tyrosine-protein phosphatase non-receptor type substrate 1	SHPS1	P78324	140885	SIRPA	Human	Protein
5437-63_3	SL001774	Fatty acid-binding protein; heart	FABP	P05413	2170	FABP3	Human	Rat Protein
5440-26_3	SL004594	Troponin I; fast skeletal muscle	Troponin I; skeletal; fast twitch	P48788	7136	TNNI2	Human	Rat Protein
5441-67_3	SL001761	Troponin I; cardiac muscle	Troponin I	P19429	7137	TNNI3	Human	Rat Protein
5443-62_2	SL002505	Atrial natriuretic factor	ANP	P01160	4878	NPPA	Human	Rat Protein
5451-1_3	SL003166	CD166 antigen	ALCAM	Q13740	214	ALCAM	Human	Protein
5452-71_3	SL008835	Asialoglycoprotein receptor 1	ASGR1	P07306	432	ASGR1	Human	Protein
5456-59_2	SL006694	Beta-Ala-His dipeptidase	CNDP1	Q96KN2	84735	CNDP1	Human	Protein
5457-5_2	SL007471	Collectin-12	COLEC12	Q5KU26	81035	COLEC12	Human	Protein
5459-33_3	SL010456	Cystatin-SN	CYTN	P01037	1469	CST1	Human	Protein
5460-60_3	SL004750	ATP-dependent RNA helicase DDX19B	DEAD-box protein 19B	Q9UMR2	11269	DDX19B	Human	Protein
5462-62_3	SL002086	Ficolin-3	Ficolin-3	O75636	8547	FCN3	Human	Protein
5463-22_3	SL000658	Growth arrest-specific protein 1	GAS1	P54826	2619	GAS1	Human	Protein
5464-52_3	SL003792	Growth factor receptor-bound protein 2	GRB2 adapter protein	P62993	2885	GRB2	Human	Protein
5465-32_3	SL014129	Heparan-sulfate 6-O-sulfotransferase 1	H6ST1	O60243	9394	HS6ST1	Human	Protein
5467-15_3	SL000454	Heat shock protein HSP 90-beta	HSP 90b	P08238	3326	HSP90AB1	Human	Protein
5468-67_3	SL011068	Interleukin-17 receptor C	IL-17 RC	Q8NAC3	84818	IL17RC	Human	Protein
5470-69_2	SL010328	Mediator of RNA polymerase II transcription subunit 1	MED-1	Q15648	5469	MED1	Human	Protein
5476-66_3	SL000556	Protein kinase C gamma type	PKC-G	P05129	5582	PRKCG	Human	Protein
5478-50_2	SL000158	Glutamate carboxypeptidase 2	PSMA	Q04609	2346	FOLH1	Human	Protein
5480-49_3	SL000563	C-C motif chemokine 5	RANTES	P13501	6352	CCL5	Human	Protein
5481-16_3	SL013754	Ras GTPase-activating protein 1	RASA1	P20936	5921	RASA1	Human	Protein
5482-61_3	SL000566	Retinol-binding protein 4	RBP	P02753	5950	RBP4	Human	Protein
5483-1_3	SL010467	Repulsive guidance molecule A	RGMA	Q96B86	56963	RGMA	Human	Protein
5484-63_3	SL011588	40S ribosomal protein S3a	RS3A	P61247	6189	RPS3A	Human	Protein
5486-73_3	SL003177	Intercellular adhesion molecule 2	sICAM-2	P13598	3384	ICAM2	Human	Protein
5487-7_3	SL016928	SLAM family member 7	SLAF7	Q9NQ25	57823	SLAMF7	Human	Protein
5488-74_3	SL010516	Proto-oncogene tyrosine-protein kinase Src	SRCN1	P12931	6714	SRC	Human	Protein
5489-18_3	SL010250	Stress-induced-phosphoprotein 1	Stress-induced-phosphoprotein 1	P31948	10963	STIP1	Human	Protein
5491-12_3	SL010471	Testican-2	Testican-2	Q92563	9806	SPOCK2	Human	Protein
5493-17_3	SL010524	Serine/threonine-protein kinase WNK3	WNK3	Q9BYP7	65267	WNK3	Human	Protein
5494-52_3	SL009790	Small nuclear ribonucleoprotein F	RUXF	P62306	6636	SNRPF	Human	Protein
5508-62_3	SL000344	Cathepsin D	Cathepsin D	P07339	1509	CTSD	Human	Protein
5526-53_3	SL004859	Tumor necrosis factor receptor superfamily member 18	GITR	Q9Y5U5	8784	TNFRSF18	Human	Protein
5532-53_3	SL003060	Fibroblast growth factor receptor 1	bFGF-R	P11362	2260	FGFR1	Human	Protein
5534-49_2	SL004157	Tumor necrosis factor receptor superfamily member 10B	TRAIL R2	O14763	8795	TNFRSF10B	Human	Protein
5542-22_2	SL006397	Neuropilin-1	NRP1	O14786	8829	NRP1	Human	Protein
5792-8_2	SL000011	alpha-Fetoprotein	AFP	P02771	174	AFP	Human	Protein
5798-3_3	SL003704	BH3-interacting domain death agonist	BID	P55957	637	BID	Human	Protein
5801-72_3	SL000305	beta-nerve growth factor	b-NGF	P01138	4803	NGF	Human	Protein
5803-24_3	SL003362	Complement C3d fragment	C3d	P01024	718	C3	Human	Protein
5810-25_3	SL005155	Teratocarcinoma-derived growth factor 1	Cripto	P13385	6997	TDGF1	Human	Protein
5813-58_3	SL000408	Erythropoietin	Epo	P01588	2056	EPO	Human	Protein
5822-22_3	SL004248	Glial cell line-derived neurotrophic factor	GDNF	P39905	2668	GDNF	Human	Protein
5825-49_3	SL000458	Interferon gamma receptor 1	IFN-g R1	P15260	3459	IFNGR1	Human	Protein
5834-18_3	SL000485	Interleukin-9	IL-9	P15248	3578	IL9	Human	Protein
5843-60_3	SL003542	Histone-lysine N-methyltransferase EHMT2	NG36	Q96KQ7	10919	EHMT2	Human	Protein
5846-24_3	SL004683	Noggin	Noggin	Q13253	9241	NOG	Human	Protein
5852-6_3	SL004783	Protein S100-A12	S100A12	P80511	6283	S100A12	Human	Protein
5854-60_3	SL004230	Microtubule-associated protein tau	tau	P10636	4137	MAPT	Human	Protein
5858-6_5	SL005688	14-3-3 protein zeta/delta	14-3-3 protein zeta/delta	P63104	7534	YWHAZ	Human	Protein
5861-78_3	SL008466	3-hydroxyanthranilate 3;4-dioxygenase	3HAO	P46952	23498	HAAO	Human	Protein
5864-10_3	SL004910	Fructose-bisphosphate aldolase A	aldolase A	P04075	226	ALDOA	Human	Protein
5870-23_2	SL003700	Bcl2-associated agonist of cell death	BAD	Q92934	572	BAD	Human	Protein
5879-51_3	SL009207	Dynactin subunit 2	Dynactin subunit 2	Q13561	10540	DCTN2	Human	Protein
5882-34_2	SL005685	Elongation factor 1-beta	EF-1-beta	P24534	1933	EEF1B2	Human	Protein
5885-55_3	SL004924	Eukaryotic translation initiation factor 4H	eIF-4H	Q15056	7458	EIF4H	Human	Protein
5888-29_3	SL005687	Eukaryotic translation initiation factor 5A-1	eIF-5A-1	P63241	1984	EIF5A	Human	Protein
5897-58_3	SL002071	Gastrin-releasing peptide	Gastrin-releasing peptide	P07492	2922	GRP	Human	Protein
5900-11_2	SL009431	Histidine triad nucleotide-binding protein 1	HINT1	P49773	3094	HINT1	Human	Protein
5903-91_2	SL004899	Heat shock cognate 71 kDa protein	HSP70 protein 8	P11142	3312	HSPA8	Human	Protein
5909-51_3	SL003687	Nucleoside diphosphate kinase A	Nucleoside diphosphate kinase A	P15531	4830	NME1	Human	Protein
5915-58_3	SL012148	Peroxisomal targeting signal 1 receptor	PEX5	P50542	5830	PEX5	Human	Protein
5918-5_3	SL008176	Proteasome activator complex subunit 1	PSME1	Q06323	5720	PSME1	Human	Protein
5921-58_3	SL004829	Protein S100-A7	S100A7	P31151	6278	S100A7	Human	Protein
5927-4_3	SL004690	WNT1-inducible-signaling pathway protein 3	WISP-3	O95389	8838	WISP3	Human	Protein
5936-53_3	SL002517	Tumor necrosis factor	TNF-a	P01375	7124	TNF	Human	Protein
5939-42_3	SL004365	Tumor necrosis factor ligand superfamily member 12	TWEAK	O43508	8742	TNFSF12	Human	Protein
5947-90_3	SL000598	Thrombopoietin	Tpo	P40225	7066	THPO	Human	Protein
5954-62_3	SL003970	Parathyroid hormone	PTH	P01270	5741	PTH	Human	Protein
5957-30_3	SL011510	Somatostatin-28	Somatostatin-28	P61278	6750	SST	Human	Protein
6151-18_3	SL007242	Dual specificity mitogen-activated protein kinase kinase 3	MP2K3	P46734	5606	MAP2K3	Human	Protein
6152-111_3	SL000074	Cellular tumor antigen p53	p53	P04637	7157	TP53	Human	Protein
6641-60_3	SL017289	PolyUbiquitin K48-linked	PolyUbiquitin K48	P0CG47	7314	UBB	Human	Protein
6647-55_3	SL017290	PolyUbiquitin K63-linked	PolyUbiquitin K63	P0CG48	7316	UBC	Human	Protein
6649-51_3	SL012395	Netrin-1	NET1	O95631	9423	NTN1	Human	Protein
6653-58_3	SL004838	Leukocyte surface antigen CD47	CD47	Q08722	961	CD47	Human	Protein
7624-19_3	SL014896	Ankyrin-2	ANK2	Q01484	287	ANK2	Human	Protein
7625-27_3	SL008071	14-3-3 protein theta	14-3-3 protein theta	P27348	10971	YWHAQ	Human	Protein
7628-40_3	SL012774	Cysteine-rich with EGF-like domain protein 1	CREL1	Q96HD1	78987	CRELD1	Human	Protein
7640-29_3	SL013872	Low-density lipoprotein receptor-related protein 1B	LRP1B	Q9NZR2	53353	LRP1B	Human	Protein
7648-9_3	SL017328	Myosin-binding protein C; slow-type	MYPC1	Q00872	4604	MYBPC1	Human	Protein
7655-11_3	SL002785	N-terminal pro-BNP	N-terminal pro-BNP	P16860	4879	NPPB	Human	Protein
7660-21_3	SL003646	Tropomyosin alpha-4 chain	Tropomyosin 4	P67936	7171	TPM4	Human	Protein
8446-4_3	SL011508	Pituitary adenylate cyclase-activating polypeptide 27	PACAP-27	P18509	116	ADCYAP1	Human	Protein
8447-11_3	SL004269	Appetite-regulating hormone	ghrelin	Q9UBU3	51738	GHRL	Human	Protein
8450-36_3	SL011498	Pituitary adenylate cyclase-activating polypeptide 38	PACAP-38	P18509	116	ADCYAP1	Human	Protein
8458-111_3	SL005266	Alpha-synuclein	a-Synuclein	P37840	6622	SNCA	Human	Protein
8459-10_3	SL003993	Bone morphogenetic protein 6	BMP-6	P22004	654	BMP6	Human	Protein
8462-18_3	SL000442	Somatotropin	HGH	P01241	2688	GH1	Human	Protein
8463-2_3	SL003672	Extracellular superoxide dismutase [Cu-Zn]	SOD3	P08294	6649	SOD3	Human	Protein
8464-31_3	SL012517	R-spondin-4	RSPO4	Q2I0M5	343637	RSPO4	Human	Protein
8465-52_3	SL000346	Cathepsin H	Cathepsin H	P09668	1512	CTSH	Human	Protein
8467-9_3	SL004837	Inhibin beta A chain:Inhibin beta B chain heterodimer	Activin AB	P08476 P09529	3624 3625	INHBA INHBB	Human	Protein
8468-19_3	SL000062	Prostate-specific antigen	PSA	P07288	354	KLK3	Human	Protein
8469-41_3	SL000466	Insulin-like growth factor-binding protein 2	IGFBP-2	P18065	3485	IGFBP2	Human	Protein
8470-213_3	SL017528	Ribonuclease H1	RNase H1	O60930	246243	RNASEH1	Human	Protein
8474-6_3	SL006114	Tyrosine-protein kinase transmembrane receptor ROR1	ROR1	Q01973	4919	ROR1	Human	Protein
8476-11_3	SL002762	Chromogranin-A	CgA	P10645	1113	CHGA	Human	Protein
8479-4_3	SL000645	Stromelysin-2	MMP-10	P09238	4319	MMP10	Human	Protein
8480-29_3	SL006527	EGF-containing fibulin-like extracellular matrix protein 1	FBLN3	Q12805	2202	EFEMP1	Human	Protein
8484-24_3	SL000498	Leptin	Leptin	P41159	3952	LEP	Human	Protein
8485-7_3	SL017529	Kelch-like ECH-associated protein 1	KEAP1	Q14145	9817	KEAP1	Human	Protein
8488-33_3	SL000542	Integrin alpha-IIb: beta-3 complex	gpIIbIIIa	P08514 P05106	3674 3690	ITGA2B ITGB3	Human	Protein
9168-31_3	SL003170	C-C motif chemokine 26	Eotaxin-3	Q9Y258	10344	CCL26	Human	Protein
9169-14_3	SL018938	Small ubiquitin-related modifier 3	SUMO3	P55854	6613	SUMO3	Human	Protein
9170-24_3	SL001713	Interleukin-17A	IL-17	Q16552	3605	IL17A	Human	Protein
9171-11_3	SL016969	Cysteine and glycine-rich protein 3	CSRP3	P50461	8048	CSRP3	Human	Protein
9173-21_3	SL008094	Phosphoglucomutase-1	PGM1	P36871	5236	PGM1	Human	Protein
9175-48_3	SL018891	Down syndrome cell adhesion molecule	DSCAM	O60469	1826	DSCAM	Human	Protein
9176-3_3	SL000001	Mucin-1	MUC1	P15941	4582	MUC1	Human	Protein
9177-6_3	SL007306	Protein FAM3B	FAM3B	P58499	54097	FAM3B	Human	Protein
9178-30_3	SL004297	Neuregulin-1	NEUREGULIN-1	Q02297	3084	NRG1	Human	Protein
9180-6_3	SL007217	Interferon gamma receptor 2	INGR2	P38484	3460	IFNGR2	Human	Protein
9182-3_3	SL004733	Low-density lipoprotein receptor-related protein 1; soluble	sLRP1	Q07954	4035	LRP1	Human	Protein
9183-7_3	SL004475	Interferon alpha/beta receptor 1	IFN-a/b R1	P17181	3454	IFNAR1	Human	Protein
9185-15_3	SL008591	Trefoil factor 1	TFF1	P04155	7031	TFF1	Human	Protein
9187-2_3	SL013165	Non-histone chromosomal protein HMG-14	HMGN1	P05114	3150	HMGN1	Human	Protein
9188-119_3	SL003188	C-X-C motif chemokine 9	MIG	Q07325	4283	CXCL9	Human	Protein
9190-7_3	SL008837	CD63 antigen	CD63	P08962	967	CD63	Human	Protein
9191-8_3	SL002602	Trefoil factor 2	Trefoil factor 2	Q03403	7032	TFF2	Human	Protein
9196-8_3	SL005166	Galectin-7	Galectin-7	P47929	3963	LGALS7	Human	Protein
9197-4_3	SL008486	Galectin-9	LEG9	O00182	3965	LGALS9	Human	Protein
9199-6_3	SL018946	Ubiquitin-conjugating enzyme E2 G2	UB2G2	P60604	7327	UBE2G2	Human	Protein
9201-13_3	SL004811	Transgelin-2	Transgelin-2	P37802	8407	TAGLN2	Human	Protein
9202-309_3	SL008113	ATP synthase subunit O; mitochondrial	ATPO	P48047	539	ATP5O	Human	Protein
9204-33_3	SL009210	Pro-opiomelanocortin	Corticotropin-lipotropin	P01189	5443	POMC	Human	Protein
9207-60_3	SL018887	Quinone oxidoreductase-like protein 1	QORL1	O95825	9946	CRYZL1	Human	Protein
9211-19_3	SL003066	Pigment epithelium-derived factor	PEDF	P36955	5176	SERPINF1	Human	Protein
9212-22_3	SL008381	Cathepsin F	CATF	Q9UBX1	8722	CTSF	Human	Protein
9215-117_3	SL018947	Ubiquitin carboxyl-terminal hydrolase 25	UBP25	Q9UHP3	29761	USP25	Human	Protein
9216-100_3	SL009948	Plexin-B2	PLXB2	O15031	23654	PLXNB2	Human	Protein

## Sheet: Clinical (Primary)
patient_id_new	SiteID	Sex	Age_Derived	HIV	HHV_8	iMCD	Healthy_Control	Rheumatoid_Arthritis	Lymphoma	Cohort_Derived	Ethnicity	Race_Derived	Severity_Derived	histopath	Suspected subtype	CNTO	CNTO_Study_Arm	CNTO_Response	CNTO_Response_Derived	All_Patients_Treatment	All_Patients_Response	All_Patients_Response_Derived	Anti_IL6_Treatment	Anti_IL6_Treatment_Response_Derived	C_Reactive_Protein_Cycle_1_Day_1	High_Sensitivity_C_Reactive_Protein_Cycle_1_Day_1	CRP_Cycle_1_Day_1_Derived	CRP_Cycle_1_Day_8	CRP_Cycle_4_Day_1	Erythrocyte_Sedimentation_Rate_Cycle_1_Day_1	Erythrocyte_Sedimentation_Rate_Cycle_4_Day_1	Immunoglobulin_G_Cycle_1_Day1	Immunoglobulin_G_Cycle_4_Day1	Immunoglobulin_A_Cycle_1_Day_1	Immunoglobulin_A_Cycle_4_Day_1	Immunoglobulin_M_Cycle_1_Day_1	Immunoglobulin_M_Cycle_4_Day_1	Hemoglobin_Cycle_1_Day_1	Hemoglobin_Cycle_4_Day_1	Platelets_Cycle_1_Day_1	Platelets_Cycle_4_Day_1	Albumin_Cycle_1_Day_1	Albumin_Cycle_4_Day_1	Creatinine_Cycle_1_Day_1	Creatinine_Cycle_4_Day_1	BUN_Cycle_1_Day_1	BUN_Cycle_4_Day_1	Protein_in_Urine_Cycle_1_Day_1	Interleukin_6_Level_Cycle_1_Day_1
Patient_1	6	M	82	Pos	Pos	N	N	N	N	HIV/HHV-8+	White british	White	NA	NA	NA	FALSE	NA	NA	NA	NA	NA	NA	NA	NA	25	NA	25	NA	NA	NA	NA	1560	NA	207	NA	74	NA	15.2	NA	389	NA	3.6	NA	0.882353	NA	23.2493	NA	NA	NA
Patient_2	6	M	64	Pos	Pos	N	N	N	N	HIV/HHV-8+	Black African	Black	NA	NA	NA	FALSE	NA	NA	NA	NA	NA	NA	NA	NA	5	NA	5	NA	NA	NA	NA	2420	NA	517	NA	90	NA	11.4	NA	220	NA	3.8	NA	1.06335	NA	25.4902	NA	NA	NA
Patient_3	6	M	63	Pos	Pos	N	N	N	N	HIV/HHV-8+	White british	White	NA	NA	NA	FALSE	NA	NA	NA	NA	NA	NA	NA	NA	14	NA	14	NA	NA	NA	NA	1660	NA	553	NA	57	NA	13.8	NA	243	NA	3.8	NA	0.950226	NA	22.6891	NA	NA	NA
Patient_4	6	M	63	Pos	Pos	N	N	N	N	HIV/HHV-8+	White british	White	NA	NA	NA	FALSE	NA	NA	NA	NA	NA	NA	NA	NA	19.7	NA	19.7	NA	NA	NA	NA	800	NA	140	NA	48	NA	14.5	NA	376	NA	4.3	NA	0.893665	NA	12.0448	NA	NA	NA
Patient_5	6	M	49	Pos	Pos	N	N	N	N	HIV/HHV-8+	Black african	Black	NA	NA	NA	FALSE	NA	NA	NA	NA	NA	NA	NA	NA	81	NA	81	NA	NA	NA	NA	1890	NA	342	NA	477	NA	8.2	NA	37	NA	0.7	NA	3.52941	NA	35.014	NA	NA	NA
Patient_6	6	M	56	Pos	Pos	N	N	N	N	HIV/HHV-8+	Black african	Black	NA	NA	NA	FALSE	NA	NA	NA	NA	NA	NA	NA	NA	48	NA	48	NA	NA	NA	NA	1690	NA	525	NA	56	NA	13.1	NA	420	NA	4.3	NA	1.07466	NA	6.44258	NA	NA	NA
Patient_7	6	M	56	Pos	Pos	N	N	N	N	HIV/HHV-8+	White British	White	NA	NA	NA	FALSE	NA	NA	NA	NA	NA	NA	NA	NA	5	NA	5	NA	NA	NA	NA	1200	NA	90	NA	55	NA	14.2	NA	343	NA	3.7	NA	1.04072	NA	19.888	NA	NA	NA
Patient_8	6	M	41	Pos	Pos	N	N	N	N	HIV/HHV-8+	White british	White	NA	NA	NA	FALSE	NA	NA	NA	NA	NA	NA	NA	NA	108	NA	108	NA	NA	NA	NA	3710	NA	412	NA	66	NA	8.7	NA	105	NA	2.5	NA	0.961539	NA	14.2857	NA	NA	NA
Patient_9	6	M	60	Pos	Pos	N	N	N	N	HIV/HHV-8+	White british	White	NA	NA	NA	FALSE	NA	NA	NA	NA	NA	NA	NA	NA	45	NA	45	NA	NA	NA	NA	2230	NA	427	NA	59	NA	9.9	NA	853	NA	2.7	NA	0.882353	NA	13.4454	NA	NA	NA
Patient_10	6	M	68	Pos	Pos	N	N	N	N	HIV/HHV-8+	White british	White	NA	NA	NA	FALSE	NA	NA	NA	NA	NA	NA	NA	NA	14	NA	14	NA	NA	NA	NA	2930	NA	398	NA	74	NA	12.3	NA	389	NA	3.6	NA	1.28959	NA	21.8487	NA	NA	NA
Patient_11	6	M	38	Pos	Pos	N	N	N	N	HIV/HHV-8+	White british	White	NA	NA	NA	FALSE	NA	NA	NA	NA	NA	NA	NA	NA	5	NA	5	NA	NA	NA	NA	1500	NA	309	NA	49	NA	14.7	NA	185	NA	4.4	NA	1.21041	NA	22.9692	NA	NA	NA
Patient_12	6	M	48	Pos	Pos	N	N	N	N	HIV/HHV-8+	White british	White	NA	NA	NA	FALSE	NA	NA	NA	NA	NA	NA	NA	NA	102	NA	102	NA	NA	NA	NA	2090	NA	170	NA	81	NA	13.7	NA	67	NA	2.2	NA	1.58371	NA	25.2101	NA	NA	NA
Patient_13	6	M	48	Pos	Pos	N	N	N	N	HIV/HHV-8+	White british	White	NA	NA	NA	FALSE	NA	NA	NA	NA	NA	NA	NA	NA	15	NA	15	NA	NA	NA	NA	2800	NA	630	NA	88	NA	7.6	NA	520	NA	3.6	NA	1.08597	NA	19.6078	NA	NA	NA
Patient_14	6	M	49	Pos	Pos	N	N	N	N	HIV/HHV-8+	Black african	Black	NA	NA	NA	FALSE	NA	NA	NA	NA	NA	NA	NA	NA	33	NA	33	NA	NA	NA	NA	3620	NA	463	NA	332	NA	10.7	NA	292	NA	3.8	NA	0.984163	NA	12.0448	NA	NA	NA
Patient_15	6	M	54	Pos	Pos	N	N	N	N	HIV/HHV-8+	White british	White	NA	NA	NA	FALSE	NA	NA	NA	NA	NA	NA	NA	NA	136	NA	136	NA	NA	NA	NA	2550	NA	710	NA	67	NA	8.1	NA	144	NA	1.2	NA	0.984163	NA	14.0056	NA	NA	NA
Patient_16	6	M	51	Pos	Pos	N	N	N	N	HIV/HHV-8+	Indian	Other	NA	NA	NA	FALSE	NA	NA	NA	NA	NA	NA	NA	NA	5	NA	5	NA	NA	NA	NA	1980	NA	313	NA	107	NA	13.2	NA	187	NA	4.4	NA	1.0181	NA	14.5658	NA	NA	NA
Patient_17	6	M	46	Pos	Pos	N	N	N	N	HIV/HHV-8+	White british	White	NA	NA	NA	FALSE	NA	NA	NA	NA	NA	NA	NA	NA	137	NA	137	NA	NA	NA	NA	2600	NA	202	NA	65	NA	10.6	NA	405	NA	2.3	NA	1.25566	NA	25.2101	NA	NA	NA
Patient_18	6	M	59	Pos	Pos	N	N	N	N	HIV/HHV-8+	Black African	Black	NA	NA	NA	FALSE	NA	NA	NA	NA	NA	NA	NA	NA	11	NA	11	NA	NA	NA	NA	NA	NA	NA	NA	NA	NA	12.4	NA	304	NA	3.7	NA	0.71267	NA	10.084	NA	NA	NA
Patient_19	6	M	58	Pos	Pos	N	N	N	N	HIV/HHV-8+	Black African	Black	NA	NA	NA	FALSE	NA	NA	NA	NA	NA	NA	NA	NA	59	NA	59	NA	NA	NA	NA	2750	NA	480	NA	80	NA	10.6	NA	248	NA	3.5	NA	0.961539	NA	10.6443	NA	NA	NA
Patient_20	6	M	45	Pos	Pos	N	N	N	N	HIV/HHV-8+	White other	White	NA	NA	NA	FALSE	NA	NA	NA	NA	NA	NA	NA	NA	113	NA	113	NA	NA	NA	NA	2490	NA	129	NA	159	NA	11.1	NA	253	NA	4	NA	0.746607	NA	8.96359	NA	NA	NA
Patient_21	2	M	63	NR	NR	N	Y	N	N	Healthy	Japan	Asian	NA	NA	NA	FALSE	NA	NA	NA	NA	NA	NA	NA	NA	NA	NA	NA	NA	NA	NA	NA	NA	NA	NA	NA	NA	NA	NA	NA	NA	NA	NA	NA	NA	NA	NA	NA	NA	NA
Patient_22	2	F	67	Neg	Neg	Y	N	N	N	iMCD	Japan	Asian	9	Mixed	TAFRO	FALSE	NA	NA	NA	NA	NA	NA	NA	NA	177.3	NA	177.3	NA	NA	109	NA	1860	NA	288	NA	40	NA	7.1	NA	13	NA	1.5	NA	1.34	NA	71	NA	NA	65.5
Patient_23	2	M	55	Neg	Neg	Y	N	N	N	iMCD	Japan	Asian	2	NA	TAFRO	FALSE	NA	NA	NA	NA	NA	NA	NA	NA	14.9	NA	14.9	NA	NA	24	NA	1102	NA	144	NA	51	NA	12.1	NA	113	NA	2.5	NA	1.46	NA	85	NA	NA	3.2
Patient_24	2	M	66	Neg	Neg	Y	N	N	N	iMCD	Japan	Asian	5	Mixed	TAFRO	FALSE	NA	NA	NA	NA	NA	NA	NA	NA	161.3	NA	161.3	NA	NA	93	NA	2446	NA	229	NA	58	NA	10	NA	36	NA	2.9	NA	1.45	NA	33	NA	NA	25.1
Patient_25	2	M	65	Neg	Neg	Y	N	N	N	iMCD	Japan	Asian	0	NA	NA	FALSE	NA	NA	NA	TRUE	CR	TRUE	TRUE	TRUE	8	NA	8	NA	NA	35	NA	1750	NA	312	NA	69	NA	13.6	NA	60	NA	4.2	NA	0.68	NA	9	NA	NA	69.4
Patient_26	2	M	51	NR	NR	N	Y	N	N	Healthy	Japan	Asian	NA	NA	NA	FALSE	NA	NA	NA	NA	NA	NA	NA	NA	NA	NA	NA	NA	NA	NA	NA	NA	NA	NA	NA	NA	NA	NA	NA	NA	NA	NA	NA	NA	NA	NA	NA	NA	NA
Patient_112	101	F	50	Neg	Neg	Y	N	N	N	iMCD	BLACK OR AFRICAN AMERICAN	Black	2	Mixed	NOS	TRUE	Siltuximab + BSC	PR	TRUE	TRUE	PR	TRUE	TRUE	TRUE	NA	1.01	1.01	0.2	0.29	62	NA	2690	2240	540	390	90	70	9.8	10.1	358	342	4.3	4.3	0.74	0.74	11	13	NA	NA
Patient_112	101	F	50	Neg	Neg	Y	N	N	N	iMCD	BLACK OR AFRICAN AMERICAN	Black	2	Mixed	NOS	TRUE	Siltuximab + BSC	PR	TRUE	TRUE	PR	TRUE	TRUE	TRUE	NA	1.01	1.01	0.2	0.29	62	NA	2690	2240	540	390	90	70	9.8	10.1	358	342	4.3	4.3	0.74	0.74	11	13	NA	NA
Patient_112	101	F	50	Neg	Neg	Y	N	N	N	iMCD	BLACK OR AFRICAN AMERICAN	Black	2	Mixed	NOS	TRUE	Siltuximab + BSC	PR	TRUE	TRUE	PR	TRUE	TRUE	TRUE	NA	1.01	1.01	0.2	0.29	62	NA	2690	2240	540	390	90	70	9.8	10.1	358	342	4.3	4.3	0.74	0.74	11	13	NA	NA
Patient_85	102	M	66	Neg	Neg	Y	N	N	N	iMCD	WHITE	White	2	NA	NA	TRUE	Siltuximab + BSC	PR	TRUE	TRUE	PR	TRUE	TRUE	TRUE	NA	NA	NA	0.2	0.25	NA	NA	NA	844	NA	340	NA	30	NA	9.9	NA	137	NA	3.1	NA	1.4	NA	22	NA	NA
Patient_85	102	M	66	Neg	Neg	Y	N	N	N	iMCD	WHITE	White	2	NA	NA	TRUE	Siltuximab + BSC	PR	TRUE	TRUE	PR	TRUE	TRUE	TRUE	NA	NA	NA	0.2	0.25	NA	NA	NA	844	NA	340	NA	30	NA	9.9	NA	137	NA	3.1	NA	1.4	NA	22	NA	NA
Patient_84	102	M	34	Neg	Neg	Y	N	N	N	iMCD	WHITE	White	0	NA	NA	TRUE	Placebo + BSC	NR	FALSE	FALSE	NR	FALSE	FALSE	NA	NA	NA	NA	3.38	1.65	NA	NA	NA	960	NA	180	NA	60	NA	15.4	NA	210	NA	4	NA	0.8	NA	11	NA	NA
Patient_84	102	M	34	Neg	Neg	Y	N	N	N	iMCD	WHITE	White	0	NA	NA	TRUE	Placebo + BSC	NR	FALSE	FALSE	NR	FALSE	FALSE	NA	NA	NA	NA	3.38	1.65	NA	NA	NA	960	NA	180	NA	60	NA	15.4	NA	210	NA	4	NA	0.8	NA	11	NA	NA
Patient_75	102	M	51	Neg	Neg	Y	N	N	N	iMCD	ASIAN	Asian	3	Mixed	NOS	TRUE	Siltuximab + BSC	PR	TRUE	TRUE	PR	TRUE	TRUE	TRUE	NA	41.1	41.1	2.91	18	NA	NA	3140	1750	500	240	840	360	12.9	13.8	272	215	2.4	3.4	0.9	0.8	10	11	NA	NA
Patient_75	102	M	51	Neg	Neg	Y	N	N	N	iMCD	ASIAN	Asian	3	Mixed	NOS	TRUE	Siltuximab + BSC	PR	TRUE	TRUE	PR	TRUE	TRUE	TRUE	NA	41.1	41.1	2.91	18	NA	NA	3140	1750	500	240	840	360	12.9	13.8	272	215	2.4	3.4	0.9	0.8	10	11	NA	NA
Patient_75	102	M	51	Neg	Neg	Y	N	N	N	iMCD	ASIAN	Asian	3	Mixed	NOS	TRUE	Siltuximab + BSC	PR	TRUE	TRUE	PR	TRUE	TRUE	TRUE	NA	41.1	41.1	2.91	18	NA	NA	3140	1750	500	240	840	360	12.9	13.8	272	215	2.4	3.4	0.9	0.8	10	11	NA	NA
Patient_88	102	M	56	Neg	Neg	Y	N	N	N	iMCD	WHITE	White	0	Hyaline Vascular	NOS	TRUE	Placebo + BSC	NR	FALSE	FALSE	NR	FALSE	FALSE	NA	NA	2.45	2.45	5.14	2.95	NA	10	636	550	440	490	100	70	13.3	12.7	155	150	3.8	3.7	0.7	0.7	6	7	NA	NA
Patient_88	102	M	56	Neg	Neg	Y	N	N	N	iMCD	WHITE	White	0	Hyaline Vascular	NOS	TRUE	Placebo + BSC	NR	FALSE	FALSE	NR	FALSE	FALSE	NA	NA	2.45	2.45	5.14	2.95	NA	10	636	550	440	490	100	70	13.3	12.7	155	150	3.8	3.7	0.7	0.7	6	7	NA	NA
Patient_88	102	M	56	Neg	Neg	Y	N	N	N	iMCD	WHITE	White	0	Hyaline Vascular	NOS	TRUE	Placebo + BSC	NR	FALSE	FALSE	NR	FALSE	FALSE	NA	NA	2.45	2.45	5.14	2.95	NA	10	636	550	440	490	100	70	13.3	12.7	155	150	3.8	3.7	0.7	0.7	6	7	NA	NA
Patient_95	102	F	66	Neg	Neg	Y	N	N	N	iMCD	WHITE	White	2	NA	NA	TRUE	Placebo + BSC	NR	FALSE	FALSE	NR	FALSE	FALSE	NA	NA	NA	NA	6.3	36.6	NA	NA	NA	749	NA	330	NA	50	NA	10.9	NA	302	NA	3.4	NA	0.9	NA	9	NA	NA
Patient_95	102	F	66	Neg	Neg	Y	N	N	N	iMCD	WHITE	White	2	NA	NA	TRUE	Placebo + BSC	NR	FALSE	FALSE	NR	FALSE	FALSE	NA	NA	NA	NA	6.3	36.6	NA	NA	NA	749	NA	330	NA	50	NA	10.9	NA	302	NA	3.4	NA	0.9	NA	9	NA	NA
Patient_95	102	F	66	Neg	Neg	Y	N	N	N	iMCD	WHITE	White	2	NA	NA	TRUE	Placebo + BSC	NR	FALSE	FALSE	NR	FALSE	FALSE	NA	NA	NA	NA	6.3	36.6	NA	NA	NA	749	NA	330	NA	50	NA	10.9	NA	302	NA	3.4	NA	0.9	NA	9	NA	NA
Patient_110	104	F	32	Neg	Neg	Y	N	N	N	iMCD	NOT REPORTED	NA	0	Hyaline Vascular	NOS	TRUE	Siltuximab + BSC	NR	FALSE	TRUE	NR	FALSE	TRUE	FALSE	NA	1.39	1.39	NA	0.55	12	7	1160	1080	130	120	200	160	13.3	12.4	235	202	4.3	4.2	0.9	0.7	11	12	NA	NA
Patient_110	104	F	32	Neg	Neg	Y	N	N	N	iMCD	NOT REPORTED	NA	0	Hyaline Vascular	NOS	TRUE	Siltuximab + BSC	NR	FALSE	TRUE	NR	FALSE	TRUE	FALSE	NA	1.39	1.39	NA	0.55	12	7	1160	1080	130	120	200	160	13.3	12.4	235	202	4.3	4.2	0.9	0.7	11	12	NA	NA
Patient_143	106	M	28	Neg	Neg	Y	N	N	N	iMCD	BLACK OR AFRICAN AMERICAN	Black	1	Hyaline Vascular	NOS	TRUE	Siltuximab + BSC	NR	FALSE	TRUE	NR	FALSE	TRUE	FALSE	NA	17.6	17.6	0.34	0.2	16	5	589	619	90	70	0	0	14.7	14.9	130	130	3.9	4	0.7	0.7	24	15	NA	NA
Patient_143	106	M	28	Neg	Neg	Y	N	N	N	iMCD	BLACK OR AFRICAN AMERICAN	Black	1	Hyaline Vascular	NOS	TRUE	Siltuximab + BSC	NR	FALSE	TRUE	NR	FALSE	TRUE	FALSE	NA	17.6	17.6	0.34	0.2	16	5	589	619	90	70	0	0	14.7	14.9	130	130	3.9	4	0.7	0.7	24	15	NA	NA
Patient_143	106	M	28	Neg	Neg	Y	N	N	N	iMCD	BLACK OR AFRICAN AMERICAN	Black	1	Hyaline Vascular	NOS	TRUE	Siltuximab + BSC	NR	FALSE	TRUE	NR	FALSE	TRUE	FALSE	NA	17.6	17.6	0.34	0.2	16	5	589	619	90	70	0	0	14.7	14.9	130	130	3.9	4	0.7	0.7	24	15	NA	NA
Patient_142	106	M	38	Neg	Neg	Y	N	N	N	iMCD	WHITE	White	1	Hyaline Vascular	NOS	TRUE	Siltuximab + BSC	NR	FALSE	TRUE	NR	FALSE	TRUE	FALSE	NA	17.6	17.6	0.76	0.37	33	NA	1420	1330	250	210	70	50	14	14.1	209	141	4.1	4.1	0.9	1.1	11	16	NA	NA
Patient_142	106	M	38	Neg	Neg	Y	N	N	N	iMCD	WHITE	White	1	Hyaline Vascular	NOS	TRUE	Siltuximab + BSC	NR	FALSE	TRUE	NR	FALSE	TRUE	FALSE	NA	17.6	17.6	0.76	0.37	33	NA	1420	1330	250	210	70	50	14	14.1	209	141	4.1	4.1	0.9	1.1	11	16	NA	NA
Patient_142	106	M	38	Neg	Neg	Y	N	N	N	iMCD	WHITE	White	1	Hyaline Vascular	NOS	TRUE	Siltuximab + BSC	NR	FALSE	TRUE	NR	FALSE	TRUE	FALSE	NA	17.6	17.6	0.76	0.37	33	NA	1420	1330	250	210	70	50	14	14.1	209	141	4.1	4.1	0.9	1.1	11	16	NA	NA
Patient_90	107	F	58	Neg	Neg	Y	N	N	N	iMCD	AMERICAN INDIAN OR ALASKA NATIVE	Native American	2	Plasmacytic	NOS	TRUE	Siltuximab + BSC	PR	TRUE	TRUE	PR	TRUE	TRUE	TRUE	NA	30.6	30.6	1.82	3.01	110	NA	2720	2130	590	270	200	160	11.2	12.6	440	348	3.1	3.8	0.6	0.6	10	12	NA	NA
Patient_90	107	F	58	Neg	Neg	Y	N	N	N	iMCD	AMERICAN INDIAN OR ALASKA NATIVE	Native American	2	Plasmacytic	NOS	TRUE	Siltuximab + BSC	PR	TRUE	TRUE	PR	TRUE	TRUE	TRUE	NA	30.6	30.6	1.82	3.01	110	NA	2720	2130	590	270	200	160	11.2	12.6	440	348	3.1	3.8	0.6	0.6	10	12	NA	NA
Patient_90	107	F	58	Neg	Neg	Y	N	N	N	iMCD	AMERICAN INDIAN OR ALASKA NATIVE	Native American	2	Plasmacytic	NOS	TRUE	Siltuximab + BSC	PR	TRUE	TRUE	PR	TRUE	TRUE	TRUE	NA	30.6	30.6	1.82	3.01	110	NA	2720	2130	590	270	200	160	11.2	12.6	440	348	3.1	3.8	0.6	0.6	10	12	NA	NA
Patient_83	107	F	65	Neg	Neg	Y	N	N	N	iMCD	WHITE	White	0	Mixed	NOS	TRUE	Siltuximab + BSC	NR	FALSE	TRUE	NR	FALSE	TRUE	FALSE	NA	5.09	5.09	0.3	0.48	32	15	915	889	620	610	140	140	12.2	13.5	166	159	3.8	4.3	1.2	1.31	45	34	NA	NA
Patient_83	107	F	65	Neg	Neg	Y	N	N	N	iMCD	WHITE	White	0	Mixed	NOS	TRUE	Siltuximab + BSC	NR	FALSE	TRUE	NR	FALSE	TRUE	FALSE	NA	5.09	5.09	0.3	0.48	32	15	915	889	620	610	140	140	12.2	13.5	166	159	3.8	4.3	1.2	1.31	45	34	NA	NA
Patient_83	107	F	65	Neg	Neg	Y	N	N	N	iMCD	WHITE	White	0	Mixed	NOS	TRUE	Siltuximab + BSC	NR	FALSE	TRUE	NR	FALSE	TRUE	FALSE	NA	5.09	5.09	0.3	0.48	32	15	915	889	620	610	140	140	12.2	13.5	166	159	3.8	4.3	1.2	1.31	45	34	NA	NA
Patient_89	107	M	48	Neg	Neg	Y	N	N	N	iMCD	WHITE	White	0	Mixed	NOS	TRUE	Placebo + BSC	NR	FALSE	FALSE	NR	FALSE	FALSE	NA	NA	0.39	0.39	0.29	0.44	4	6	871	718	150	130	90	70	15.4	13.8	224	233	3.6	3.6	0.97	1.03	22	19	NA	NA
Patient_89	107	M	48	Neg	Neg	Y	N	N	N	iMCD	WHITE	White	0	Mixed	NOS	TRUE	Placebo + BSC	NR	FALSE	FALSE	NR	FALSE	FALSE	NA	NA	0.39	0.39	0.29	0.44	4	6	871	718	150	130	90	70	15.4	13.8	224	233	3.6	3.6	0.97	1.03	22	19	NA	NA
Patient_89	107	M	48	Neg	Neg	Y	N	N	N	iMCD	WHITE	White	0	Mixed	NOS	TRUE	Placebo + BSC	NR	FALSE	FALSE	NR	FALSE	FALSE	NA	NA	0.39	0.39	0.29	0.44	4	6	871	718	150	130	90	70	15.4	13.8	224	233	3.6	3.6	0.97	1.03	22	19	NA	NA
Patient_89	107	M	48	Neg	Neg	Y	N	N	N	iMCD	WHITE	White	0	Mixed	NOS	TRUE	Placebo + BSC	NR	FALSE	FALSE	NR	FALSE	FALSE	NA	NA	0.39	0.39	0.29	0.44	4	6	871	718	150	130	90	70	15.4	13.8	224	233	3.6	3.6	0.97	1.03	22	19	NA	NA
Patient_185	108	M	35	Neg	Neg	Y	N	N	N	iMCD	WHITE	White	1	Hyaline Vascular	NOS	TRUE	Siltuximab + BSC	NR	FALSE	TRUE	NR	FALSE	TRUE	FALSE	NA	49.9	49.9	3.36	0.94	NA	4	1510	1240	190	150	20	20	12.7	13.6	673	447	4.4	4.7	0.8	0.8	6.069	14	NA	NA
Patient_185	108	M	35	Neg	Neg	Y	N	N	N	iMCD	WHITE	White	1	Hyaline Vascular	NOS	TRUE	Siltuximab + BSC	NR	FALSE	TRUE	NR	FALSE	TRUE	FALSE	NA	49.9	49.9	3.36	0.94	NA	4	1510	1240	190	150	20	20	12.7	13.6	673	447	4.4	4.7	0.8	0.8	6.069	14	NA	NA
Patient_185	108	M	35	Neg	Neg	Y	N	N	N	iMCD	WHITE	White	1	Hyaline Vascular	NOS	TRUE	Siltuximab + BSC	NR	FALSE	TRUE	NR	FALSE	TRUE	FALSE	NA	49.9	49.9	3.36	0.94	NA	4	1510	1240	190	150	20	20	12.7	13.6	673	447	4.4	4.7	0.8	0.8	6.069	14	NA	NA
Patient_111	110	M	76	Neg	Neg	Y	N	N	N	iMCD	ASIAN	Asian	1	Plasmacytic	NOS	TRUE	Siltuximab + BSC	NR	FALSE	TRUE	NR	FALSE	TRUE	FALSE	NA	4.77	4.77	0.99	1.69	115	NA	6430	5500	80	70	40	40	11.3	12	561	358	3	3.5	1.62	1.87	28	42	NA	NA
Patient_111	110	M	76	Neg	Neg	Y	N	N	N	iMCD	ASIAN	Asian	1	Plasmacytic	NOS	TRUE	Siltuximab + BSC	NR	FALSE	TRUE	NR	FALSE	TRUE	FALSE	NA	4.77	4.77	0.99	1.69	115	NA	6430	5500	80	70	40	40	11.3	12	561	358	3	3.5	1.62	1.87	28	42	NA	NA
Patient_111	110	M	76	Neg	Neg	Y	N	N	N	iMCD	ASIAN	Asian	1	Plasmacytic	NOS	TRUE	Siltuximab + BSC	NR	FALSE	TRUE	NR	FALSE	TRUE	FALSE	NA	4.77	4.77	0.99	1.69	115	NA	6430	5500	80	70	40	40	11.3	12	561	358	3	3.5	1.62	1.87	28	42	NA	NA
Patient_105	702	F	55	Neg	Neg	Y	N	N	N	iMCD	WHITE	White	0	Hyaline Vascular	NOS	TRUE	Siltuximab + BSC	NR	FALSE	TRUE	NR	FALSE	TRUE	FALSE	NA	0.83	0.83	0.2	0.23	9	3	1290	1320	250	310	170	200	135	14.1	248	154	49	4.7	51	0.622172	NA	NA	NA	NA
Patient_105	702	F	55	Neg	Neg	Y	N	N	N	iMCD	WHITE	White	0	Hyaline Vascular	NOS	TRUE	Siltuximab + BSC	NR	FALSE	TRUE	NR	FALSE	TRUE	FALSE	NA	0.83	0.83	0.2	0.23	9	3	1290	1320	250	310	170	200	135	14.1	248	154	49	4.7	51	0.622172	NA	NA	NA	NA
Patient_105	702	F	55	Neg	Neg	Y	N	N	N	iMCD	WHITE	White	0	Hyaline Vascular	NOS	TRUE	Siltuximab + BSC	NR	FALSE	TRUE	NR	FALSE	TRUE	FALSE	NA	0.83	0.83	0.2	0.23	9	3	1290	1320	250	310	170	200	135	14.1	248	154	49	4.7	51	0.622172	NA	NA	NA	NA
Patient_193	704	M	35	Neg	Neg	Y	N	N	N	iMCD	WHITE	White	0	Hyaline Vascular	NOS	TRUE	Siltuximab + BSC	NR	FALSE	TRUE	NR	FALSE	TRUE	FALSE	NA	13.2	13.2	0.51	0.49	106	57	6330	4480	220	230	40	40	142	15.4	131	122	34.7	4	101	1.09729	NA	19.6078	NA	NA
Patient_193	704	M	35	Neg	Neg	Y	N	N	N	iMCD	WHITE	White	0	Hyaline Vascular	NOS	TRUE	Siltuximab + BSC	NR	FALSE	TRUE	NR	FALSE	TRUE	FALSE	NA	13.2	13.2	0.51	0.49	106	57	6330	4480	220	230	40	40	142	15.4	131	122	34.7	4	101	1.09729	NA	19.6078	NA	NA
Patient_193	704	M	35	Neg	Neg	Y	N	N	N	iMCD	WHITE	White	0	Hyaline Vascular	NOS	TRUE	Siltuximab + BSC	NR	FALSE	TRUE	NR	FALSE	TRUE	FALSE	NA	13.2	13.2	0.51	0.49	106	57	6330	4480	220	230	40	40	142	15.4	131	122	34.7	4	101	1.09729	NA	19.6078	NA	NA
Patient_196	708	F	59	Neg	Neg	Y	N	N	N	iMCD	WHITE	White	1	Mixed	NOS	TRUE	Siltuximab + BSC	NR	FALSE	TRUE	NR	FALSE	TRUE	FALSE	NA	4.93	4.93	1	3.35	NA	NA	1010	921	220	250	70	90	106	10.4	194	243	42.6	4.8	70.4	0.739819	11.7	25.7703	NA	NA
Patient_196	708	F	59	Neg	Neg	Y	N	N	N	iMCD	WHITE	White	1	Mixed	NOS	TRUE	Siltuximab + BSC	NR	FALSE	TRUE	NR	FALSE	TRUE	FALSE	NA	4.93	4.93	1	3.35	NA	NA	1010	921	220	250	70	90	106	10.4	194	243	42.6	4.8	70.4	0.739819	11.7	25.7703	NA	NA
Patient_196	708	F	59	Neg	Neg	Y	N	N	N	iMCD	WHITE	White	1	Mixed	NOS	TRUE	Siltuximab + BSC	NR	FALSE	TRUE	NR	FALSE	TRUE	FALSE	NA	4.93	4.93	1	3.35	NA	NA	1010	921	220	250	70	90	106	10.4	194	243	42.6	4.8	70.4	0.739819	11.7	25.7703	NA	NA
Patient_145	1102	M	62	Neg	Neg	Y	N	N	N	iMCD	ASIAN	Asian	4	Mixed	NOS	TRUE	Placebo + BSC	NR	FALSE	FALSE	NR	FALSE	FALSE	NA	NA	70.9	70.9	92.2	79	NA	120	3890	3250	890	720	150	140	8.5	8.5	439	435	3.2	2.8	1.8552	2.0362	54.3417	36.9748	NA	NA
Patient_145	1102	M	62	Neg	Neg	Y	N	N	N	iMCD	ASIAN	Asian	4	Mixed	NOS	TRUE	Placebo + BSC	NR	FALSE	FALSE	NR	FALSE	FALSE	NA	NA	70.9	70.9	92.2	79	NA	120	3890	3250	890	720	150	140	8.5	8.5	439	435	3.2	2.8	1.8552	2.0362	54.3417	36.9748	NA	NA
Patient_145	1102	M	62	Neg	Neg	Y	N	N	N	iMCD	ASIAN	Asian	4	Mixed	NOS	TRUE	Placebo + BSC	NR	FALSE	FALSE	NR	FALSE	FALSE	NA	NA	70.9	70.9	92.2	79	NA	120	3890	3250	890	720	150	140	8.5	8.5	439	435	3.2	2.8	1.8552	2.0362	54.3417	36.9748	NA	NA
Patient_197	2001	F	36	Neg	Neg	Y	N	N	N	iMCD	WHITE	White	3	Mixed	NOS	TRUE	Placebo + BSC	NR	FALSE	FALSE	NR	FALSE	FALSE	NA	NA	0.9	0.9	0.52	0.53	NA	NA	5550	5950	140	230	220	230	88	8.2	243	293	31	2.8	61.88	0.6	2.499	8	NA	NA
Patient_197	2001	F	36	Neg	Neg	Y	N	N	N	iMCD	WHITE	White	3	Mixed	NOS	TRUE	Placebo + BSC	NR	FALSE	FALSE	NR	FALSE	FALSE	NA	NA	0.9	0.9	0.52	0.53	NA	NA	5550	5950	140	230	220	230	88	8.2	243	293	31	2.8	61.88	0.6	2.499	8	NA	NA
Patient_102	3201	M	36	Neg	Neg	Y	N	N	N	iMCD	WHITE	White	2	Hyaline Vascular	NOS	TRUE	Siltuximab + BSC	NR	FALSE	TRUE	NR	FALSE	TRUE	FALSE	NA	68.4	68.4	62.7	128	49	31	1330	1380	230	250	180	200	13.9	14.3	414	360	3.7	4.3	0.87	1.08	35	35	NA	NA
Patient_102	3201	M	36	Neg	Neg	Y	N	N	N	iMCD	WHITE	White	2	Hyaline Vascular	NOS	TRUE	Siltuximab + BSC	NR	FALSE	TRUE	NR	FALSE	TRUE	FALSE	NA	68.4	68.4	62.7	128	49	31	1330	1380	230	250	180	200	13.9	14.3	414	360	3.7	4.3	0.87	1.08	35	35	NA	NA
Patient_102	3201	M	36	Neg	Neg	Y	N	N	N	iMCD	WHITE	White	2	Hyaline Vascular	NOS	TRUE	Siltuximab + BSC	NR	FALSE	TRUE	NR	FALSE	TRUE	FALSE	NA	68.4	68.4	62.7	128	49	31	1330	1380	230	250	180	200	13.9	14.3	414	360	3.7	4.3	0.87	1.08	35	35	NA	NA
Patient_189	3201	M	59	Neg	Neg	Y	N	N	N	iMCD	WHITE	White	5	Plasmacytic	NOS	TRUE	Siltuximab + BSC	NR	FALSE	TRUE	NR	FALSE	TRUE	FALSE	NA	132	132	5.6	13.6	120	27	3780	2440	0	0	140	150	8.5	12.9	599	252	3.2	4.3	0.69	0.76	38	35	NA	NA
Patient_189	3201	M	59	Neg	Neg	Y	N	N	N	iMCD	WHITE	White	5	Plasmacytic	NOS	TRUE	Siltuximab + BSC	NR	FALSE	TRUE	NR	FALSE	TRUE	FALSE	NA	132	132	5.6	13.6	120	27	3780	2440	0	0	140	150	8.5	12.9	599	252	3.2	4.3	0.69	0.76	38	35	NA	NA
Patient_189	3201	M	59	Neg	Neg	Y	N	N	N	iMCD	WHITE	White	5	Plasmacytic	NOS	TRUE	Siltuximab + BSC	NR	FALSE	TRUE	NR	FALSE	TRUE	FALSE	NA	132	132	5.6	13.6	120	27	3780	2440	0	0	140	150	8.5	12.9	599	252	3.2	4.3	0.69	0.76	38	35	NA	NA
Patient_147	3202	F	62	Neg	Neg	Y	N	N	N	iMCD	WHITE	White	0	Hyaline Vascular	NOS	TRUE	Siltuximab + BSC	NR	FALSE	TRUE	NR	FALSE	TRUE	FALSE	NA	2	2	0.48	0.62	NA	NA	895	784	210	170	0	0	13.5	14.2	251	161	3.7	4.3	0.57	0.65	41	29	NA	NA
Patient_147	3202	F	62	Neg	Neg	Y	N	N	N	iMCD	WHITE	White	0	Hyaline Vascular	NOS	TRUE	Siltuximab + BSC	NR	FALSE	TRUE	NR	FALSE	TRUE	FALSE	NA	2	2	0.48	0.62	NA	NA	895	784	210	170	0	0	13.5	14.2	251	161	3.7	4.3	0.57	0.65	41	29	NA	NA
Patient_147	3202	F	62	Neg	Neg	Y	N	N	N	iMCD	WHITE	White	0	Hyaline Vascular	NOS	TRUE	Siltuximab + BSC	NR	FALSE	TRUE	NR	FALSE	TRUE	FALSE	NA	2	2	0.48	0.62	NA	NA	895	784	210	170	0	0	13.5	14.2	251	161	3.7	4.3	0.57	0.65	41	29	NA	NA
Patient_146	3301	M	85	Neg	Neg	Y	N	N	N	iMCD	WHITE	White	2	Mixed	TAFRO	TRUE	Placebo + BSC	NR	FALSE	FALSE	NR	FALSE	FALSE	NA	NA	1.42	1.42	2.27	3.42	60	7	1650	1860	310	370	240	280	9.2	9.5	118	64	4	4.1	1.40158	1.40158	8.7	NA	NA	NA
Patient_146	3301	M	85	Neg	Neg	Y	N	N	N	iMCD	WHITE	White	2	Mixed	TAFRO	TRUE	Placebo + BSC	NR	FALSE	FALSE	NR	FALSE	FALSE	NA	NA	1.42	1.42	2.27	3.42	60	7	1650	1860	310	370	240	280	9.2	9.5	118	64	4	4.1	1.40158	1.40158	8.7	NA	NA	NA
Patient_146	3301	M	85	Neg	Neg	Y	N	N	N	iMCD	WHITE	White	2	Mixed	TAFRO	TRUE	Placebo + BSC	NR	FALSE	FALSE	NR	FALSE	FALSE	NA	NA	1.42	1.42	2.27	3.42	60	7	1650	1860	310	370	240	280	9.2	9.5	118	64	4	4.1	1.40158	1.40158	8.7	NA	NA	NA
Patient_103	3301	M	81	Neg	Neg	Y	N	N	N	iMCD	ASIAN	Asian	0	Mixed	TAFRO	TRUE	Siltuximab + BSC	CR	TRUE	TRUE	CR	TRUE	TRUE	TRUE	NA	0.54	0.54	0.29	0.62	NA	3	772	682	240	220	90	80	13.1	15.2	73	126	3.8	4.2	0.950226	1.17138	23.2493	20.4482	NA	NA
Patient_103	3301	M	81	Neg	Neg	Y	N	N	N	iMCD	ASIAN	Asian	0	Mixed	TAFRO	TRUE	Siltuximab + BSC	CR	TRUE	TRUE	CR	TRUE	TRUE	TRUE	NA	0.54	0.54	0.29	0.62	NA	3	772	682	240	220	90	80	13.1	15.2	73	126	3.8	4.2	0.950226	1.17138	23.2493	20.4482	NA	NA
Patient_103	3301	M	81	Neg	Neg	Y	N	N	N	iMCD	ASIAN	Asian	0	Mixed	TAFRO	TRUE	Siltuximab + BSC	CR	TRUE	TRUE	CR	TRUE	TRUE	TRUE	NA	0.54	0.54	0.29	0.62	NA	3	772	682	240	220	90	80	13.1	15.2	73	126	3.8	4.2	0.950226	1.17138	23.2493	20.4482	NA	NA
Patient_148	3302	M	47	Neg	Neg	Y	N	N	N	iMCD	WHITE	White	0	Hyaline Vascular	NOS	TRUE	Siltuximab + BSC	NR	FALSE	TRUE	NR	FALSE	TRUE	FALSE	NA	1.08	1.08	0.2	0.2	6	3	640	603	130	140	60	60	14.1	13.9	281	234	3.7	4.1	0.837104	0.984163	10.9244	11.7647	NA	NA
Patient_148	3302	M	47	Neg	Neg	Y	N	N	N	iMCD	WHITE	White	0	Hyaline Vascular	NOS	TRUE	Siltuximab + BSC	NR	FALSE	TRUE	NR	FALSE	TRUE	FALSE	NA	1.08	1.08	0.2	0.2	6	3	640	603	130	140	60	60	14.1	13.9	281	234	3.7	4.1	0.837104	0.984163	10.9244	11.7647	NA	NA
Patient_148	3302	M	47	Neg	Neg	Y	N	N	N	iMCD	WHITE	White	0	Hyaline Vascular	NOS	TRUE	Siltuximab + BSC	NR	FALSE	TRUE	NR	FALSE	TRUE	FALSE	NA	1.08	1.08	0.2	0.2	6	3	640	603	130	140	60	60	14.1	13.9	281	234	3.7	4.1	0.837104	0.984163	10.9244	11.7647	NA	NA
Patient_151	3303	M	52	Neg	Neg	Y	N	N	N	iMCD	WHITE	White	0	Plasmacytic	NOS	TRUE	Placebo + BSC	NR	FALSE	FALSE	NR	FALSE	FALSE	NA	NA	2.61	2.61	5.38	1.59	38	30	2000	1990	280	270	100	120	13.4	13.5	326	296	40.9	4.1	0.92	0.89	83	59	NA	NA
Patient_151	3303	M	52	Neg	Neg	Y	N	N	N	iMCD	WHITE	White	0	Plasmacytic	NOS	TRUE	Placebo + BSC	NR	FALSE	FALSE	NR	FALSE	FALSE	NA	NA	2.61	2.61	5.38	1.59	38	30	2000	1990	280	270	100	120	13.4	13.5	326	296	40.9	4.1	0.92	0.89	83	59	NA	NA
Patient_151	3303	M	52	Neg	Neg	Y	N	N	N	iMCD	WHITE	White	0	Plasmacytic	NOS	TRUE	Placebo + BSC	NR	FALSE	FALSE	NR	FALSE	FALSE	NA	NA	2.61	2.61	5.38	1.59	38	30	2000	1990	280	270	100	120	13.4	13.5	326	296	40.9	4.1	0.92	0.89	83	59	NA	NA
Patient_152	3401	M	39	Neg	Neg	Y	N	N	N	iMCD	WHITE	White	1	Hyaline Vascular	NOS	TRUE	Placebo + BSC	NR	FALSE	FALSE	NR	FALSE	FALSE	NA	NA	41.5	41.5	53	47.2	NA	38	2010	1800	470	470	130	130	13.2	12.7	244	218	33	3.5	0.96	0.79	19.1	NA	NA	NA
Patient_152	3401	M	39	Neg	Neg	Y	N	N	N	iMCD	WHITE	White	1	Hyaline Vascular	NOS	TRUE	Placebo + BSC	NR	FALSE	FALSE	NR	FALSE	FALSE	NA	NA	41.5	41.5	53	47.2	NA	38	2010	1800	470	470	130	130	13.2	12.7	244	218	33	3.5	0.96	0.79	19.1	NA	NA	NA
Patient_152	3401	M	39	Neg	Neg	Y	N	N	N	iMCD	WHITE	White	1	Hyaline Vascular	NOS	TRUE	Placebo + BSC	NR	FALSE	FALSE	NR	FALSE	FALSE	NA	NA	41.5	41.5	53	47.2	NA	38	2010	1800	470	470	130	130	13.2	12.7	244	218	33	3.5	0.96	0.79	19.1	NA	NA	NA
Patient_152	3401	M	39	Neg	Neg	Y	N	N	N	iMCD	WHITE	White	1	Hyaline Vascular	NOS	TRUE	Placebo + BSC	NR	FALSE	FALSE	NR	FALSE	FALSE	NA	NA	41.5	41.5	53	47.2	NA	38	2010	1800	470	470	130	130	13.2	12.7	244	218	33	3.5	0.96	0.79	19.1	NA	NA	NA
Patient_188	3401	M	46	Neg	Neg	Y	N	N	N	iMCD	WHITE	White	0	Mixed	NOS	TRUE	Siltuximab + BSC	NR	FALSE	TRUE	NR	FALSE	TRUE	FALSE	NA	3.15	3.15	0.29	0.55	NA	3	922	1120	70	90	160	80	13.2	12.1	236	318	3.6	3.9	1.04	1.04	23.3	NA	NA	NA
Patient_188	3401	M	46	Neg	Neg	Y	N	N	N	iMCD	WHITE	White	0	Mixed	NOS	TRUE	Siltuximab + BSC	NR	FALSE	TRUE	NR	FALSE	TRUE	FALSE	NA	3.15	3.15	0.29	0.55	NA	3	922	1120	70	90	160	80	13.2	12.1	236	318	3.6	3.9	1.04	1.04	23.3	NA	NA	NA
Patient_188	3401	M	46	Neg	Neg	Y	N	N	N	iMCD	WHITE	White	0	Mixed	NOS	TRUE	Siltuximab + BSC	NR	FALSE	TRUE	NR	FALSE	TRUE	FALSE	NA	3.15	3.15	0.29	0.55	NA	3	922	1120	70	90	160	80	13.2	12.1	236	318	3.6	3.9	1.04	1.04	23.3	NA	NA	NA
Patient_101	4402	F	70	Neg	Neg	Y	N	N	N	iMCD	WHITE	White	3	Mixed	NOS	TRUE	Siltuximab + BSC	PR	TRUE	TRUE	PR	TRUE	TRUE	TRUE	NA	31.2	31.2	0.53	0.2	120	3	1510	584	640	270	120	70	9.5	14.7	439	190	3.4	4	0.803168	0.882353	12.605	14.8459	NA	NA
Patient_101	4402	F	70	Neg	Neg	Y	N	N	N	iMCD	WHITE	White	3	Mixed	NOS	TRUE	Siltuximab + BSC	PR	TRUE	TRUE	PR	TRUE	TRUE	TRUE	NA	31.2	31.2	0.53	0.2	120	3	1510	584	640	270	120	70	9.5	14.7	439	190	3.4	4	0.803168	0.882353	12.605	14.8459	NA	NA
Patient_101	4402	F	70	Neg	Neg	Y	N	N	N	iMCD	WHITE	White	3	Mixed	NOS	TRUE	Siltuximab + BSC	PR	TRUE	TRUE	PR	TRUE	TRUE	TRUE	NA	31.2	31.2	0.53	0.2	120	3	1510	584	640	270	120	70	9.5	14.7	439	190	3.4	4	0.803168	0.882353	12.605	14.8459	NA	NA
Patient_100	4402	M	54	Neg	Neg	Y	N	N	N	iMCD	WHITE	White	0	Plasmacytic	NOS	TRUE	Placebo + BSC	NR	FALSE	FALSE	NR	FALSE	FALSE	NA	NA	2.63	2.63	2.71	5.45	NA	5	472	486	130	130	40	30	18.1	16.8	236	269	4	4.2	1.21041	1.35747	17.6471	20.7283	NA	NA
Patient_100	4402	M	54	Neg	Neg	Y	N	N	N	iMCD	WHITE	White	0	Plasmacytic	NOS	TRUE	Placebo + BSC	NR	FALSE	FALSE	NR	FALSE	FALSE	NA	NA	2.63	2.63	2.71	5.45	NA	5	472	486	130	130	40	30	18.1	16.8	236	269	4	4.2	1.21041	1.35747	17.6471	20.7283	NA	NA
Patient_100	4402	M	54	Neg	Neg	Y	N	N	N	iMCD	WHITE	White	0	Plasmacytic	NOS	TRUE	Placebo + BSC	NR	FALSE	FALSE	NR	FALSE	FALSE	NA	NA	2.63	2.63	2.71	5.45	NA	5	472	486	130	130	40	30	18.1	16.8	236	269	4	4.2	1.21041	1.35747	17.6471	20.7283	NA	NA
Patient_99	4402	M	59	Neg	Neg	Y	N	N	N	iMCD	WHITE	White	1	Mixed	NOS	TRUE	Siltuximab + BSC	NR	FALSE	TRUE	NR	FALSE	TRUE	FALSE	NA	14.2	14.2	1.08	1.31	31	14	749	672	150	130	470	330	13.8	14.5	423	401	3.8	4	0.938914	1.04072	15.9664	20.4482	NA	NA
Patient_99	4402	M	59	Neg	Neg	Y	N	N	N	iMCD	WHITE	White	1	Mixed	NOS	TRUE	Siltuximab + BSC	NR	FALSE	TRUE	NR	FALSE	TRUE	FALSE	NA	14.2	14.2	1.08	1.31	31	14	749	672	150	130	470	330	13.8	14.5	423	401	3.8	4	0.938914	1.04072	15.9664	20.4482	NA	NA
Patient_99	4402	M	59	Neg	Neg	Y	N	N	N	iMCD	WHITE	White	1	Mixed	NOS	TRUE	Siltuximab + BSC	NR	FALSE	TRUE	NR	FALSE	TRUE	FALSE	NA	14.2	14.2	1.08	1.31	31	14	749	672	150	130	470	330	13.8	14.5	423	401	3.8	4	0.938914	1.04072	15.9664	20.4482	NA	NA
Patient_195	4701	M	74	Neg	Neg	Y	N	N	N	iMCD	WHITE	White	0	Mixed	NOS	TRUE	Placebo + BSC	NR	FALSE	FALSE	NR	FALSE	FALSE	NA	NA	1.47	1.47	1.46	4.41	6	NA	1260	1310	180	200	70	80	15.2	15.3	240	249	4.2	4.1	0.871041	1.02941	20.4482	18.2073	NA	NA
Patient_195	4701	M	74	Neg	Neg	Y	N	N	N	iMCD	WHITE	White	0	Mixed	NOS	TRUE	Placebo + BSC	NR	FALSE	FALSE	NR	FALSE	FALSE	NA	NA	1.47	1.47	1.46	4.41	6	NA	1260	1310	180	200	70	80	15.2	15.3	240	249	4.2	4.1	0.871041	1.02941	20.4482	18.2073	NA	NA
Patient_195	4701	M	74	Neg	Neg	Y	N	N	N	iMCD	WHITE	White	0	Mixed	NOS	TRUE	Placebo + BSC	NR	FALSE	FALSE	NR	FALSE	FALSE	NA	NA	1.47	1.47	1.46	4.41	6	NA	1260	1310	180	200	70	80	15.2	15.3	240	249	4.2	4.1	0.871041	1.02941	20.4482	18.2073	NA	NA
Patient_194	4701	M	27	Neg	Neg	Y	N	N	N	iMCD	BLACK OR AFRICAN AMERICAN	Black	5	Plasmacytic	NOS	TRUE	Siltuximab + BSC	PR	TRUE	TRUE	PR	TRUE	TRUE	TRUE	NA	122	122	5.4	5.67	120	NA	3950	2850	240	210	500	410	8.5	11.8	361	245	3.1	4	0.633484	0.71267	12.3249	9.52381	NA	NA
Patient_194	4701	M	27	Neg	Neg	Y	N	N	N	iMCD	BLACK OR AFRICAN AMERICAN	Black	5	Plasmacytic	NOS	TRUE	Siltuximab + BSC	PR	TRUE	TRUE	PR	TRUE	TRUE	TRUE	NA	122	122	5.4	5.67	120	NA	3950	2850	240	210	500	410	8.5	11.8	361	245	3.1	4	0.633484	0.71267	12.3249	9.52381	NA	NA
Patient_194	4701	M	27	Neg	Neg	Y	N	N	N	iMCD	BLACK OR AFRICAN AMERICAN	Black	5	Plasmacytic	NOS	TRUE	Siltuximab + BSC	PR	TRUE	TRUE	PR	TRUE	TRUE	TRUE	NA	122	122	5.4	5.67	120	NA	3950	2850	240	210	500	410	8.5	11.8	361	245	3.1	4	0.633484	0.71267	12.3249	9.52381	NA	NA
Patient_144	4904	M	39	Neg	Neg	Y	N	N	N	iMCD	WHITE	White	1	Hyaline Vascular	NOS	TRUE	Placebo + BSC	NR	FALSE	FALSE	NR	FALSE	FALSE	NA	NA	13.3	13.3	10.7	24	46	36	1670	1500	680	730	80	70	13.8	13.5	453	479	3.5	3.5	77.792	0.89	17.1	22.8	NA	NA
Patient_144	4904	M	39	Neg	Neg	Y	N	N	N	iMCD	WHITE	White	1	Hyaline Vascular	NOS	TRUE	Placebo + BSC	NR	FALSE	FALSE	NR	FALSE	FALSE	NA	NA	13.3	13.3	10.7	24	46	36	1670	1500	680	730	80	70	13.8	13.5	453	479	3.5	3.5	77.792	0.89	17.1	22.8	NA	NA
[truncated: 224 more rows]
[truncated: 23 more columns]

## Sheet: Raw Proteomics (Validation)
patient_id_new	aliquot	Cycle	Day	Disease	Cohort	Day from cycle 1, day 1	Dose	Response	Alpha-1-Microglobulin (A1Micro)	Alpha-2-Macroglobulin (A2Macro)	Alpha-1-Antichymotrypsin (AACT)	Alpha-1-Antitrypsin (AAT)	Angiotensin-Converting Enzyme (ACE)	Adrenocorticotropic Hormone (ACTH)	Adiponectin	Alpha-Fetoprotein (AFP)	Agouti-Related Protein (AGRP)	Angiopoietin-2 (ANG-2)	Angiotensinogen	Apolipoprotein A-I (Apo A-I)	Apolipoprotein A-II (Apo A-II)	Apolipoprotein A-IV (Apo A-IV)	Apolipoprotein B (Apo B)	Apolipoprotein C-I (Apo C-I)	Apolipoprotein C-III (Apo C-III)	Apolipoprotein D (Apo D)	Apolipoprotein E (Apo E)	Apolipoprotein H (Apo H)	Amphiregulin (AR)	AXL Receptor Tyrosine Kinase (AXL)	Beta-2-Microglobulin (B2M)	Brain-Derived Neurotrophic Factor (BDNF)	B Lymphocyte Chemoattractant (BLC)	Bone Morphogenetic Protein 6 (BMP-6)	Brain Natriuretic Peptide (BNP)	Betacellulin (BTC)	Complement C3 (C3)	Cancer Antigen 125 (CA-125)	Cancer Antigen 19-9 (CA-19-9)	Calbindin	Calcitonin	CD 40 antigen (CD40)	CD40 Ligand (CD40-L)	CD5 (CD5L)	Carcinoembryonic Antigen (CEA)	Chromogranin-A (CgA)	Creatine Kinase-MB (CK-MB)	Clusterin (CLU)	Ciliary Neurotrophic Factor (CNTF)
[truncated: 63 more rows]
[truncated: 149 more columns]

[truncated: 27 more sheets: Norm. Proteomics (Validation), Healthy Ranges, Clinical (Validation), IHC, Clinical (IHC), FIGURE 1_PANEL A, FIGURE 1_PANEL B, FIGURE 1_PANEL C, FIGURE 1_PANEL D, FIGURE 2_PANEL A, FIGURE 2_PANEL B, FIGURE 2_PANEL C, FIGURE 2_PANEL D, FIGURE 3_PANEL E, FIGURE 3_PANEL F, FIGURE 3_PANEL G, FIGURE 4_PANEL A, FIGURE 4_PANEL B, FIGURE 4_PANEL C, FIGURE 4_PANEL D …]
